# Supplementary material for: A Signature of Exaggerated Adipose Tissue Dysfunction in Type 2 Diabetes Is Linked to Low Plasma Adiponectin and Increased Transcriptional Activation of Proteasomal Degradation in Muscle
Source: Cells. 2022 Jun 23;11(13):2005. doi: 10.3390/cells11132005 (PMC9265693; doi:10.3390/cells11132005)
Supplement: Supplementary file 1 [file cells-11-02005-s001.zip]

Archive with 5 entries (5 files):
- Supplementary Material S1.xlsx
- Supplementary Material S2.xlsx
- Supplementary Material S3.xlsx
- Supplementary Material S4.xlsx
- Supplementary Tables S1--S4 .pdf
