# Supplementary material for: A Signature of Exaggerated Adipose Tissue Dysfunction in Type 2 Diabetes Is Linked to Low Plasma Adiponectin and Increased Transcriptional Activation of Proteasomal Degradation in Muscle
Source: Cells. 2022 Jun 23;11(13):2005. doi: 10.3390/cells11132005 (PMC9265693; doi:10.3390/cells11132005)
Supplement: Supplementary file 1 [file cells-11-02005-s001.zip › Supplementary Material S1.xlsx]

## Sheet: DOWN IN SAT IN T2D
SUPPLEMENTARY MATERIAL 1
Ranking of the gene sets using Gene Set Enrichment Analysis (GSEA) version 4.2.2.
The list shows significantly downregulated gene sets in SAT of patients with T2D compared to obese controls.
ES, enrichment score; NES, normalized enrichment score; NOM, nominal; FDR, false discovery rate; FWER, family wise error rate
NAME	SIZE	ES	NES	NOM p-val	FDR q-val	FWER p-val	RANK AT MAX
REACTOME THE CITRIC ACID TCA CYCLE AND RESPIRATORY ELECTRON TRANSPORT	145	0.593295	2.80674	0	0	0	3022
REACTOME RESPIRATORY ELECTRON TRANSPORT	79	0.638299	2.72496	0	0	0	2723
REACTOME RESPIRATORY ELECTRON TRANSPORT ATP SYNTHESIS BY CHEMIOSMOTIC COUPLING AND HEAT PRODUCTION BY UNCOUPLING PROTEINS	99	0.605256	2.67868	0	0	0	2723
HALLMARK OXIDATIVE PHOSPHORYLATION	200	0.544339	2.66448	0	0	0	3729
REACTOME STRIATED MUSCLE CONTRACTION	35	0.707999	2.53392	0	0	0	1744
REACTOME COMPLEX I BIOGENESIS	43	0.654317	2.46885	0	0	0	2723
KEGG OXIDATIVE PHOSPHORYLATION	104	0.510907	2.28676	0	0.000181556	0.0014	3680
KEGG PARKINSONS DISEASE	104	0.508019	2.27648	0	0.000202919	0.0018	2723
REACTOME MITOCHONDRIAL TRANSLATION	57	0.563802	2.26925	0	0.000180372	0.0018	2883
KEGG HUNTINGTONS DISEASE	154	0.465677	2.21554	0	0.00056275	0.0062	2755
REACTOME PYRUVATE METABOLISM AND CITRIC ACID TCA CYCLE	50	0.570834	2.20803	0	0.000642867	0.0078	3403
REACTOME MITOCHONDRIAL PROTEIN IMPORT	54	0.555032	2.198	0	0.000634098	0.0084	4499
REACTOME MITOCHONDRIAL FATTY ACID BETA OXIDATION	27	0.647241	2.16786	0	0.000879144	0.0126	1679
KEGG CITRATE CYCLE TCA CYCLE	30	0.627597	2.16066	0.000416493	0.000946376	0.0144	1369
KEGG VALINE LEUCINE AND ISOLEUCINE DEGRADATION	41	0.568357	2.12128	0	0.00151739	0.024	3294
REACTOME CRISTAE FORMATION	26	0.633925	2.12029	0	0.0014451	0.0244	4199
KEGG FATTY ACID METABOLISM	39	0.573632	2.11623	0	0.00140366	0.0252	1696
KEGG BIOSYNTHESIS OF UNSATURATED FATTY ACIDS	20	0.676269	2.09537	0.000405515	0.00189701	0.0364	3139
REACTOME BRANCHED CHAIN AMINO ACID CATABOLISM	19	0.671717	2.06883	0	0.00296786	0.0606	3294
KEGG PROPANOATE METABOLISM	28	0.605834	2.05141	0	0.00353873	0.0754	1679
KEGG CARDIAC MUSCLE CONTRACTION	62	0.504745	2.0497	0	0.00349167	0.0782	2601
BIOCARTA MTOR PATHWAY	20	0.636837	1.97663	0.00122299	0.00893103	0.1936	1828
REACTOME CITRIC ACID CYCLE TCA CYCLE	21	0.624279	1.97381	0.00120579	0.00888807	0.201	1369
REACTOME DEFECTS IN VITAMIN AND COFACTOR METABOLISM	20	0.634194	1.97335	0.000416146	0.00860171	0.2028	1679
HALLMARK FATTY ACID METABOLISM	146	0.418593	1.96945	0	0.00866392	0.2132	1875
BIOCARTA EIF4 PATHWAY	24	0.600434	1.9574	0.000838574	0.0097367	0.2448	1828
REACTOME MITOCHONDRIAL BIOGENESIS	83	0.456109	1.95713	0	0.00940274	0.2456	3068
KEGG ALZHEIMERS DISEASE	147	0.411322	1.93435	0	0.0122176	0.313	2723
REACTOME FORMATION OF ATP BY CHEMIOSMOTIC COUPLING	16	0.6611	1.93423	0.000412541	0.0118216	0.3134	4199
REACTOME FATTY ACID METABOLISM	144	0.397238	1.86385	0	0.0269311	0.5888	2138
REACTOME PYRUVATE METABOLISM	29	0.541883	1.85916	0.00330442	0.0274191	0.6084	3403
KEGG RETINOL METABOLISM	45	0.494614	1.85874	0.000829531	0.0267107	0.6104	2861
HALLMARK MYOGENESIS	199	0.371641	1.8258	0	0.0369684	0.7512	1829
BIOCARTA PTEN PATHWAY	17	0.609448	1.80678	0.0033264	0.0438348	0.8216	1524
REACTOME REGULATION OF RUNX2 EXPRESSION AND ACTIVITY	71	0.42711	1.78515	0	0.0525957	0.8774	4177
REACTOME PROTEIN LOCALIZATION	143	0.371386	1.75544	0	0.0681865	0.9362	4211
HALLMARK ADIPOGENESIS	180	0.359272	1.74589	0	0.0724009	0.9502	3321
REACTOME PROLACTIN RECEPTOR SIGNALING	15	0.59792	1.71798	0.0121491	0.0916532	0.9804	3001
REACTOME ION HOMEOSTASIS	48	0.442118	1.7122	0.00461409	0.0940127	0.983	1978
BIOCARTA IGF1MTOR PATHWAY	19	0.559971	1.70791	0.0110747	0.0952915	0.9852	1524
REACTOME BUDDING AND MATURATION OF HIV VIRION	22	0.528856	1.69441	0.00909091	0.104556	0.9914	3050
REACTOME MUSCLE CONTRACTION	170	0.348937	1.69043	0	0.105965	0.993	1978
PID IL3 PATHWAY	24	0.519794	1.68546	0.00963956	0.107803	0.9944	3001
REACTOME REGULATION OF PYRUVATE DEHYDROGENASE PDH COMPLEX	15	0.591159	1.68124	0.0179886	0.109173	0.996	3294
REACTOME METABOLISM OF WATER SOLUBLE VITAMINS AND COFACTORS	100	0.379324	1.68117	0.00086881	0.106823	0.9962	1865
REACTOME NUCLEOTIDE LIKE PURINERGIC RECEPTORS	15	0.584892	1.6763	0.0138606	0.109007	0.9972	2154
KEGG PPAR SIGNALING PATHWAY	63	0.403602	1.65395	0.00173686	0.128744	0.999	1971
REACTOME MTOR SIGNALLING	32	0.467842	1.64447	0.0120632	0.136442	0.9996	1317
REACTOME TRANSLESION SYNTHESIS BY POLK	15	0.566493	1.64209	0.0213657	0.1363	0.9996	3378
REACTOME SULFUR AMINO ACID METABOLISM	24	0.499775	1.63299	0.0130636	0.143878	0.9998	3858
KEGG REGULATION OF AUTOPHAGY	27	0.485078	1.63243	0.0197938	0.141713	0.9998	1932
REACTOME TRANSCRIPTIONAL ACTIVATION OF MITOCHONDRIAL BIOGENESIS	50	0.413259	1.61167	0.00511291	0.163892	0.9998	2776
REACTOME GLUCOSE METABOLISM	87	0.372444	1.6113	0.00339127	0.16134	0.9998	2024
REACTOME REGULATION OF TLR BY ENDOGENOUS LIGAND	20	0.521223	1.60707	0.0243595	0.163963	0.9998	2112
REACTOME GLYOXYLATE METABOLISM AND GLYCINE DEGRADATION	28	0.471355	1.60341	0.0179841	0.165801	0.9998	3294
REACTOME GLYCOGEN METABOLISM	24	0.490253	1.59937	0.0183225	0.168251	0.9998	2798
REACTOME AMINE LIGAND BINDING RECEPTORS	37	0.435973	1.58617	0.0177539	0.183219	1	3219
KEGG LYSINE DEGRADATION	38	0.432986	1.58242	0.015	0.185243	1	3878
KEGG ALDOSTERONE REGULATED SODIUM REABSORPTION	39	0.432456	1.5774	0.018018	0.188968	1	1915
BIOCARTA CARM ER PATHWAY	24	0.486057	1.57708	0.0223124	0.186224	1	1917
KEGG BUTANOATE METABOLISM	33	0.448191	1.576	0.0127258	0.184701	1	2969
KEGG PYRUVATE METABOLISM	34	0.441883	1.57338	0.0167895	0.185436	1	2552
REACTOME METABOLISM OF VITAMINS AND COFACTORS	158	0.327107	1.56385	0.000902935	0.195884	1	1865
REACTOME ION TRANSPORT BY P TYPE ATPASES	48	0.407421	1.56326	0.0147059	0.193633	1	2822
HALLMARK BILE ACID METABOLISM	101	0.352521	1.5626	0.00615385	0.191659	1	2678
BIOCARTA NFAT PATHWAY	50	0.400896	1.55365	0.0160202	0.201796	1	3256
KEGG INSULIN SIGNALING PATHWAY	129	0.333969	1.54656	0.00213858	0.20939	1	1978
REACTOME ENERGY DEPENDENT REGULATION OF MTOR BY LKB1 AMPK	22	0.479302	1.53905	0.0307036	0.218448	1	2341
REACTOME REGULATION OF BETA CELL DEVELOPMENT	34	0.430307	1.53497	0.0233528	0.222048	1	1551
KEGG FRUCTOSE AND MANNOSE METABOLISM	31	0.441206	1.52966	0.0240816	0.227403	1	1761
REACTOME REGULATION OF GENE EXPRESSION IN BETA CELLS	18	0.505852	1.52918	0.0445705	0.225025	1	1551
REACTOME GLUCONEOGENESIS	33	0.43424	1.52589	0.0322712	0.227155	1	1894
PID HNF3B PATHWAY	41	0.410888	1.51594	0.0249894	0.240939	1	2499
KEGG STEROID BIOSYNTHESIS	17	0.509607	1.51075	0.0516102	0.246635	1	2278
REACTOME DECTIN 1 MEDIATED NONCANONICAL NF KB SIGNALING	60	0.373531	1.50713	0.0174989	0.249697	1	4177
REACTOME PINK1 PRKN MEDIATED MITOPHAGY	20	0.479153	1.50461	0.0461347	0.25106	1	4037
REACTOME ACETYLCHOLINE NEUROTRANSMITTER RELEASE CYCLE	16	0.513085	1.50201	0.0464	0.252461	1	4579
REACTOME INWARDLY RECTIFYING K CHANNELS	30	0.433942	1.49827	0.0386432	0.255945	1	1247
KEGG ARGININE AND PROLINE METABOLISM	48	0.384908	1.49218	0.025974	0.263632	1	1281
REACTOME PEROXISOMAL LIPID METABOLISM	23	0.459055	1.48722	0.0506329	0.269366	1	1968
BIOCARTA GCR PATHWAY	17	0.496408	1.48306	0.0585326	0.273517	1	3853
PID RETINOIC ACID PATHWAY	30	0.432852	1.47973	0.0410729	0.2763	1	1978
PID HIF2PATHWAY	34	0.414876	1.47514	0.0362349	0.281407	1	694
REACTOME TP53 REGULATES METABOLIC GENES	65	0.357317	1.46728	0.0257796	0.293504	1	2424
REACTOME MTORC1 MEDIATED SIGNALLING	17	0.493863	1.46297	0.0621677	0.298495	1	2025
REACTOME FORMATION OF TC NER PRE INCISION COMPLEX	50	0.371391	1.44692	0.0318966	0.328239	1	2772
HALLMARK CHOLESTEROL HOMEOSTASIS	62	0.356391	1.44577	0.0273504	0.327058	1	2278
REACTOME SIGNALING BY RETINOIC ACID	38	0.395274	1.43642	0.048718	0.343888	1	3294
KEGG PROXIMAL TUBULE BICARBONATE RECLAMATION	22	0.45095	1.436	0.071098	0.340839	1	1915
REACTOME CARDIAC CONDUCTION	104	0.320207	1.4344	0.0182609	0.340685	1	3149
REACTOME HOMOLOGOUS DNA PAIRING AND STRAND EXCHANGE	38	0.392124	1.43344	0.0544472	0.339124	1	2202
REACTOME GLYCOLYSIS	68	0.347265	1.43282	0.0272805	0.33671	1	2024
REACTOME CIRCADIAN CLOCK	66	0.344742	1.4304	0.0288136	0.33834	1	2776
REACTOME REGULATION OF PTEN STABILITY AND ACTIVITY	67	0.344816	1.42759	0.0318607	0.340844	1	4177
REACTOME METABOLISM OF COFACTORS	18	0.470779	1.4271	0.0758078	0.338448	1	3543
REACTOME NEDDYLATION	171	0.293712	1.42288	0.00628648	0.344094	1	4177
REACTOME FATTY ACYL COA BIOSYNTHESIS	31	0.411868	1.42266	0.059466	0.341061	1	1809
REACTOME RA BIOSYNTHESIS PATHWAY	17	0.47608	1.42131	0.0783673	0.340421	1	1386
REACTOME PKA MEDIATED PHOSPHORYLATION OF CREB	18	0.467334	1.42069	0.0777224	0.338388	1	2499
BIOCARTA HDAC PATHWAY	24	0.432231	1.41525	0.0669388	0.346889	1	606
REACTOME BASIGIN INTERACTIONS	24	0.435533	1.41523	0.0755262	0.343485	1	2328
REACTOME APOPTOTIC EXECUTION PHASE	49	0.363348	1.39048	0.0560904	0.398236	1	1171
REACTOME CELLULAR RESPONSE TO HYPOXIA	71	0.331496	1.38412	0.044586	0.410195	1	4213
REACTOME INSULIN RECEPTOR SIGNALLING CASCADE	49	0.354837	1.3814	0.0575331	0.413058	1	2737
KEGG TRYPTOPHAN METABOLISM	33	0.388025	1.37844	0.0741217	0.416846	1	1277
REACTOME METABOLISM OF AMINO ACIDS AND DERIVATIVES	325	0.262822	1.37401	0.00628627	0.424284	1	3871
KEGG GLYCOLYSIS GLUCONEOGENESIS	55	0.348144	1.3737	0.05625	0.421067	1	2552
BIOCARTA LONGEVITY PATHWAY	15	0.476233	1.37218	0.101431	0.420896	1	1214
REACTOME ION CHANNEL TRANSPORT	140	0.291843	1.36529	0.0251459	0.434952	1	3285
REACTOME PEROXISOMAL PROTEIN IMPORT	58	0.340188	1.36432	0.057897	0.433453	1	2291
REACTOME APOPTOTIC CLEAVAGE OF CELLULAR PROTEINS	35	0.379819	1.36334	0.0776901	0.432148	1	1171
KEGG MTOR SIGNALING PATHWAY	47	0.353153	1.35985	0.0591006	0.437347	1	1524
KEGG NITROGEN METABOLISM	22	0.427511	1.35906	0.0915751	0.435514	1	684
REACTOME ACTIVATION OF GENE EXPRESSION BY SREBF SREBP	40	0.367235	1.354	0.0796233	0.444868	1	2776
REACTOME TRNA PROCESSING IN THE NUCLEUS	51	0.34628	1.3511	0.062201	0.448556	1	1420
REACTOME HEME SIGNALING	44	0.35424	1.3444	0.0803313	0.462899	1	2776
REACTOME DEGRADATION OF GLI1 BY THE PROTEASOME	57	0.335497	1.34188	0.0651546	0.466178	1	4177
HALLMARK PEROXISOME	99	0.302039	1.33683	0.0525402	0.476324	1	3352
REACTOME NEUROTRANSMITTER RELEASE CYCLE	48	0.347573	1.33568	0.0842975	0.475508	1	3591
REACTOME MITOPHAGY	25	0.40305	1.33423	0.108788	0.475628	1	4322
BIOCARTA NO1 PATHWAY	27	0.395439	1.33062	0.106605	0.481805	1	1067
REACTOME CDT1 ASSOCIATION WITH THE CDC6 ORC ORIGIN COMPLEX	56	0.332475	1.32441	0.0806867	0.495743	1	4177
REACTOME TRANSCRIPTIONAL REGULATION BY RUNX2	114	0.291544	1.32412	0.0379747	0.492528	1	2948
REACTOME APOPTOSIS	166	0.274003	1.31553	0.0328168	0.513675	1	2985
REACTOME RESOLUTION OF D LOOP STRUCTURES	28	0.387366	1.31537	0.117397	0.510075	1	1936
REACTOME PKA ACTIVATION IN GLUCAGON SIGNALLING	15	0.454641	1.31451	0.139487	0.508567	1	2489
REACTOME HDR THROUGH SINGLE STRAND ANNEALING SSA	33	0.37015	1.30877	0.11139	0.521705	1	1936
REACTOME INTEGRATION OF ENERGY METABOLISM	99	0.296284	1.30625	0.0614072	0.525015	1	2198
KEGG VIRAL MYOCARDITIS	66	0.316517	1.30342	0.0817186	0.529234	1	1359
PID HNF3A PATHWAY	38	0.358824	1.30271	0.110226	0.527311	1	1259
REACTOME SYNTHESIS OF PC	21	0.409492	1.28987	0.141099	0.563085	1	3328
PID HES HEY PATHWAY	44	0.34175	1.28849	0.110693	0.563145	1	3160
KEGG PEROXISOME	71	0.308804	1.28735	0.0910617	0.562469	1	2140
REACTOME DNA DAMAGE RECOGNITION IN GG NER	35	0.354263	1.28297	0.125726	0.571847	1	2979
REACTOME APC C MEDIATED DEGRADATION OF CELL CYCLE PROTEINS	81	0.298223	1.27912	0.0862647	0.579918	1	4177
KEGG TYROSINE METABOLISM	39	0.348723	1.27876	0.127766	0.576825	1	2976
BIOCARTA AKT PATHWAY	22	0.402112	1.27865	0.154286	0.572999	1	2016
REACTOME LATE ENDOSOMAL MICROAUTOPHAGY	28	0.375437	1.27563	0.139225	0.578458	1	2670
REACTOME CARGO CONCENTRATION IN THE ER	32	0.362311	1.27563	0.137626	0.57432	1	3356
REACTOME CASPASE ACTIVATION VIA EXTRINSIC APOPTOTIC SIGNALLING PATHWAY	23	0.392808	1.27066	0.160649	0.586224	1	791
REACTOME RNA POLYMERASE III TRANSCRIPTION INITIATION FROM TYPE 1 PROMOTER	23	0.398069	1.26937	0.154427	0.586268	1	3086
REACTOME DEGRADATION OF AXIN	52	0.322486	1.26893	0.111527	0.583593	1	4177
REACTOME TRANSLESION SYNTHESIS BY POLH	18	0.418645	1.26874	0.17023	0.580103	1	3378
BIOCARTA CHREBP PATHWAY	18	0.420259	1.26773	0.168417	0.579344	1	3351
REACTOME NUCLEAR RECEPTOR TRANSCRIPTION PATHWAY	51	0.323287	1.26755	0.117597	0.575987	1	2148
REACTOME NEGATIVE REGULATION OF NOTCH4 SIGNALING	54	0.319534	1.26749	0.112594	0.5722	1	4177
REACTOME IRS MEDIATED SIGNALLING	43	0.337837	1.26554	0.127696	0.574506	1	577
REACTOME CYTOPROTECTION BY HMOX1	109	0.279497	1.26461	0.0792079	0.573505	1	4177
REACTOME SYNTHESIS OF VERY LONG CHAIN FATTY ACYL COAS	19	0.411119	1.26419	0.165077	0.571022	1	1808
REACTOME SIGNALING BY CSF3 G CSF	30	0.36504	1.26239	0.15272	0.572812	1	3449
REACTOME NEUREXINS AND NEUROLIGINS	48	0.327391	1.26178	0.124846	0.570933	1	2347
KEGG RNA POLYMERASE	22	0.396334	1.25665	0.155383	0.583447	1	2641
REACTOME HDR THROUGH HOMOLOGOUS RECOMBINATION HRR	56	0.315957	1.25611	0.126164	0.581329	1	2704
REACTOME GROWTH HORMONE RECEPTOR SIGNALING	24	0.38632	1.25178	0.174183	0.591047	1	3180
REACTOME IRAK4 DEFICIENCY TLR2 4	17	0.42005	1.25155	0.183087	0.587963	1	2667
REACTOME REGULATION OF HMOX1 EXPRESSION AND ACTIVITY	61	0.309	1.25125	0.115973	0.585131	1	4177
REACTOME NOTCH4 INTRACELLULAR DOMAIN REGULATES TRANSCRIPTION	17	0.420597	1.25024	0.184791	0.584545	1	529
REACTOME TRANSLATION	243	0.248625	1.24963	0.0497344	0.582784	1	3911
REACTOME ASYMMETRIC LOCALIZATION OF PCP PROTEINS	60	0.308428	1.24751	0.123909	0.585794	1	4288
REACTOME SIGNALING BY BMP	27	0.368519	1.24491	0.153263	0.590234	1	2864
REACTOME TRANSCRIPTION COUPLED NUCLEOTIDE EXCISION REPAIR TC NER	73	0.296003	1.24437	0.114188	0.58825	1	2772
PID P38 ALPHA BETA DOWNSTREAM PATHWAY	37	0.341535	1.24317	0.151878	0.588457	1	3301
REACTOME ENDOSOMAL SORTING COMPLEX REQUIRED FOR TRANSPORT ESCRT	23	0.38391	1.24215	0.171405	0.588019	1	3050
PID HDAC CLASSIII PATHWAY	23	0.386006	1.24186	0.170492	0.585341	1	1348
KEGG GLYCINE SERINE AND THREONINE METABOLISM	27	0.367378	1.2372	0.179054	0.596504	1	2261
REACTOME TRIGLYCERIDE METABOLISM	26	0.371786	1.23709	0.182193	0.593264	1	1282
BIOCARTA PROTEASOME PATHWAY	19	0.405838	1.23658	0.194042	0.591364	1	4177
KEGG PROTEASOME	42	0.32923	1.23462	0.152901	0.59398	1	4177
PID BMP PATHWAY	38	0.337377	1.23065	0.163644	0.603127	1	1223
REACTOME C TYPE LECTIN RECEPTORS CLRS	126	0.265266	1.22963	0.0956671	0.602847	1	3771
REACTOME RNA POLYMERASE I TRANSCRIPTION TERMINATION	29	0.358203	1.22931	0.169657	0.600257	1	2441
REACTOME DOPAMINE NEUROTRANSMITTER RELEASE CYCLE	22	0.384917	1.22683	0.191158	0.604751	1	4146
REACTOME ABC TRANSPORTER DISORDERS	71	0.291588	1.22191	0.131924	0.617263	1	4177
REACTOME CARGO RECOGNITION FOR CLATHRIN MEDIATED ENDOCYTOSIS	96	0.276741	1.22159	0.127225	0.614791	1	2340
BIOCARTA RAS PATHWAY	22	0.383406	1.22005	0.196223	0.616301	1	2016
BIOCARTA BCELLSURVIVAL PATHWAY	15	0.425946	1.21886	0.20954	0.616559	1	388
REACTOME ANTIGEN PROCESSING UBIQUITINATION PROTEASOME DEGRADATION	224	0.242147	1.21694	0.0592593	0.6191	1	4177
BIOCARTA MITOCHONDRIA PATHWAY	19	0.397404	1.2157	0.215036	0.619646	1	352
KEGG ADIPOCYTOKINE SIGNALING PATHWAY	64	0.297152	1.21515	0.15045	0.617928	1	3352
KEGG STARCH AND SUCROSE METABOLISM	34	0.343502	1.21371	0.182309	0.619088	1	1894
REACTOME GLUTAMATE NEUROTRANSMITTER RELEASE CYCLE	23	0.372157	1.2124	0.196216	0.619782	1	1591
REACTOME DISORDERS OF TRANSMEMBRANE TRANSPORTERS	157	0.254395	1.20995	0.102519	0.623985	1	2870
REACTOME GLYCOGEN STORAGE DISEASES	15	0.422547	1.20655	0.227399	0.631536	1	4707
HALLMARK TGF BETA SIGNALING	53	0.306205	1.2047	0.17593	0.634037	1	1171
KEGG MATURITY ONSET DIABETES OF THE YOUNG	22	0.377053	1.20468	0.20965	0.630688	1	2390
PID RXR VDR PATHWAY	25	0.362523	1.20157	0.211982	0.637285	1	2148
REACTOME THE CANONICAL RETINOID CYCLE IN RODS TWILIGHT VISION	18	0.393696	1.20121	0.222973	0.635067	1	2738
REACTOME GABA B RECEPTOR ACTIVATION	37	0.330687	1.20105	0.197738	0.632235	1	1336
REACTOME RNA POLYMERASE III CHAIN ELONGATION	15	0.417015	1.19609	0.235459	0.644934	1	2641
PID LKB1 PATHWAY	40	0.324807	1.19224	0.199746	0.654261	1	660
REACTOME RUNX1 INTERACTS WITH CO FACTORS WHOSE PRECISE EFFECT ON RUNX1 TARGETS IS NOT KNOWN	34	0.333891	1.19077	0.200411	0.655744	1	3301
REACTOME NEGATIVE REGULATION OF NMDA RECEPTOR MEDIATED NEURONAL TRANSMISSION	19	0.386787	1.1897	0.231807	0.655865	1	2683
REACTOME XENOBIOTICS	20	0.386221	1.18886	0.244065	0.655427	1	4059
REACTOME SIGNALING BY TYPE 1 INSULIN LIKE GROWTH FACTOR 1 RECEPTOR IGF1R	49	0.30764	1.18879	0.183741	0.652248	1	577
REACTOME SYNTHESIS OF LEUKOTRIENES LT AND EOXINS EX	18	0.393607	1.18841	0.227218	0.650224	1	992
REACTOME DARPP 32 EVENTS	23	0.371754	1.18786	0.229149	0.648768	1	2489
REACTOME COPII MEDIATED VESICLE TRANSPORT	60	0.294987	1.18506	0.190517	0.654759	1	2682
REACTOME S PHASE	146	0.251331	1.18419	0.123537	0.654328	1	4177
REACTOME RAS PROCESSING	21	0.37586	1.18343	0.233171	0.653539	1	2670
BIOCARTA CHEMICAL PATHWAY	18	0.392137	1.18267	0.24183	0.65267	1	352
REACTOME DUAL INCISION IN TC NER	60	0.291946	1.17812	0.178139	0.664154	1	2670
REACTOME POLYMERASE SWITCHING ON THE C STRAND OF THE TELOMERE	23	0.365654	1.17627	0.233734	0.667018	1	1812
REACTOME DOWNREGULATION OF SMAD2 3 SMAD4 TRANSCRIPTIONAL ACTIVITY	28	0.347683	1.17524	0.220563	0.667126	1	2864
REACTOME CYCLIN A CDK2 ASSOCIATED EVENTS AT S PHASE ENTRY	81	0.274375	1.17512	0.176471	0.664257	1	4235
REACTOME PLASMA LIPOPROTEIN ASSEMBLY	18	0.389236	1.16992	0.24949	0.678102	1	2273
REACTOME CELLULAR RESPONSE TO CHEMICAL STRESS	141	0.249191	1.16933	0.150239	0.676764	1	4042
REACTOME CROSS PRESENTATION OF SOLUBLE EXOGENOUS ANTIGENS ENDOSOMES	47	0.304908	1.16878	0.205054	0.675341	1	4177
REACTOME SYNTHESIS OF ACTIVE UBIQUITIN ROLES OF E1 AND E2 ENZYMES	26	0.35064	1.16854	0.238912	0.672889	1	3520
REACTOME SYNTHESIS OF BILE ACIDS AND BILE SALTS	30	0.337719	1.16701	0.224581	0.674663	1	2194
KEGG RENAL CELL CARCINOMA	70	0.2792	1.16613	0.191026	0.674438	1	833
REACTOME POTASSIUM CHANNELS	78	0.271424	1.16474	0.185616	0.675873	1	1285
REACTOME TRANSPORT OF VITAMINS NUCLEOSIDES AND RELATED MOLECULES	33	0.329961	1.16443	0.221564	0.673662	1	2284
PID HIV NEF PATHWAY	35	0.322447	1.16331	0.224898	0.674222	1	2426
REACTOME STIMULI SENSING CHANNELS	74	0.275584	1.15945	0.195763	0.68375	1	3285
REACTOME HIV TRANSCRIPTION INITIATION	44	0.305814	1.15853	0.238919	0.683675	1	4271
KEGG DRUG METABOLISM CYTOCHROME P450	54	0.29341	1.15702	0.219742	0.685532	1	2861
REACTOME TRIGLYCERIDE CATABOLISM	21	0.368307	1.15695	0.261776	0.682593	1	2678
REACTOME REGULATION OF PTEN GENE TRANSCRIPTION	52	0.292298	1.15453	0.226175	0.687326	1	2025
REACTOME APC C CDH1 MEDIATED DEGRADATION OF CDC20 AND OTHER APC C CDH1 TARGETED PROTEINS IN LATE MITOSIS EARLY G1	67	0.280409	1.15431	0.214224	0.684945	1	4177
BIOCARTA BAD PATHWAY	25	0.345562	1.1514	0.242462	0.69141	1	947
REACTOME RESOLUTION OF D LOOP STRUCTURES THROUGH SYNTHESIS DEPENDENT STRAND ANNEALING SDSA	25	0.345268	1.14298	0.272765	0.716569	1	1936
REACTOME ORC1 REMOVAL FROM CHROMATIN	68	0.275091	1.14274	0.229753	0.714109	1	4177
REACTOME PTEN REGULATION	125	0.249387	1.14212	0.188904	0.713033	1	2670
REACTOME WNT LIGAND BIOGENESIS AND TRAFFICKING	20	0.367375	1.14147	0.263906	0.712026	1	3192
REACTOME INTRINSIC PATHWAY FOR APOPTOSIS	51	0.291394	1.14049	0.236211	0.71217	1	930
REACTOME BIOLOGICAL OXIDATIONS	169	0.234186	1.13573	0.171833	0.725271	1	2895
REACTOME APOPTOTIC FACTOR MEDIATED RESPONSE	19	0.369566	1.13433	0.282062	0.726746	1	930
REACTOME PKMTS METHYLATE HISTONE LYSINES	53	0.287395	1.12996	0.248333	0.738703	1	2571
REACTOME TELOMERE C STRAND LAGGING STRAND SYNTHESIS	31	0.324561	1.12737	0.280493	0.744451	1	1812
REACTOME REGULATION OF CHOLESTEROL BIOSYNTHESIS BY SREBP SREBF	53	0.286491	1.12658	0.262055	0.743978	1	1989
REACTOME CD28 DEPENDENT PI3K AKT SIGNALING	20	0.365507	1.12545	0.3	0.744756	1	1524
PID HDAC CLASSI PATHWAY	59	0.279645	1.12353	0.265651	0.748326	1	2106
REACTOME SLC TRANSPORTER DISORDERS	86	0.259383	1.12209	0.246445	0.750083	1	2126
BIOCARTA LIS1 PATHWAY	17	0.379451	1.12196	0.303282	0.747318	1	3671
REACTOME DEGRADATION OF DVL	55	0.282331	1.11946	0.271447	0.752851	1	4177
REACTOME CLEC7A DECTIN 1 SIGNALING	95	0.253637	1.1187	0.236475	0.752335	1	2948
KEGG DILATED CARDIOMYOPATHY	81	0.262154	1.11794	0.246174	0.751761	1	2509
KEGG OOCYTE MEIOSIS	95	0.253855	1.11749	0.240876	0.750146	1	3256
REACTOME G PROTEIN ACTIVATION	20	0.358338	1.11686	0.301678	0.749191	1	1798
HALLMARK ANDROGEN RESPONSE	100	0.250307	1.11206	0.237949	0.762823	1	1809
REACTOME COOPERATION OF PDCL PHLP1 AND TRIC CCT IN G PROTEIN BETA FOLDING	34	0.311511	1.11178	0.298729	0.760676	1	3301
REACTOME UNBLOCKING OF NMDA RECEPTORS GLUTAMATE BINDING AND ACTIVATION	19	0.36501	1.11124	0.303535	0.759341	1	2683
REACTOME SNRNP ASSEMBLY	48	0.288246	1.11083	0.275571	0.757655	1	2296
REACTOME RHOG GTPASE CYCLE	67	0.269505	1.10925	0.262543	0.760078	1	1643
KEGG AMINO SUGAR AND NUCLEOTIDE SUGAR METABOLISM	38	0.303713	1.10866	0.292866	0.759003	1	1894
PID FOXO PATHWAY	47	0.287956	1.10682	0.285714	0.762326	1	1405
REACTOME VEGFR2 MEDIATED VASCULAR PERMEABILITY	25	0.33529	1.10641	0.30665	0.760691	1	4503
REACTOME TRANSCRIPTIONAL REGULATION BY TP53	309	0.213107	1.10392	0.187929	0.766196	1	2759
REACTOME PROCESSING OF INTRONLESS PRE MRNAS	17	0.369764	1.10079	0.3275	0.774195	1	2498
REACTOME GABA SYNTHESIS RELEASE REUPTAKE AND DEGRADATION	16	0.38248	1.09932	0.333333	0.77629	1	4571
KEGG NUCLEOTIDE EXCISION REPAIR	43	0.293911	1.09894	0.307757	0.774541	1	1601
REACTOME SYNTHESIS OF DNA	111	0.242054	1.09804	0.264862	0.774584	1	4177
REACTOME SWITCHING OF ORIGINS TO A POST REPLICATIVE STATE	83	0.255603	1.09781	0.273774	0.772332	1	4177
REACTOME SCF SKP2 MEDIATED DEGRADATION OF P27 P21	60	0.271677	1.09735	0.295	0.770874	1	4177
PID IGF1 PATHWAY	28	0.322188	1.09732	0.318466	0.767913	1	2566
REACTOME SYNTHESIS OF BILE ACIDS AND BILE SALTS VIA 7ALPHA HYDROXYCHOLESTEROL	21	0.347803	1.09698	0.319915	0.766096	1	2194
KEGG HYPERTROPHIC CARDIOMYOPATHY HCM	75	0.258488	1.09467	0.282265	0.771119	1	1659
BIOCARTA VIP PATHWAY	24	0.335346	1.09376	0.325316	0.771286	1	2489
REACTOME GLUCAGON TYPE LIGAND RECEPTORS	29	0.316986	1.09142	0.328098	0.776519	1	3570
REACTOME PROGRAMMED CELL DEATH	191	0.222003	1.08863	0.239239	0.783107	1	2985
PID INSULIN PATHWAY	42	0.290379	1.08766	0.315548	0.783539	1	1524
REACTOME AUTOPHAGY	126	0.23429	1.08698	0.280938	0.78296	1	3620
KEGG TGF BETA SIGNALING PATHWAY	81	0.254356	1.08686	0.29725	0.780388	1	1179
REACTOME CHAPERONE MEDIATED AUTOPHAGY	21	0.344068	1.0862	0.340066	0.779822	1	1
PID PRL SIGNALING EVENTS PATHWAY	22	0.34143	1.08568	0.332781	0.778619	1	805
PID ERA GENOMIC PATHWAY	57	0.270818	1.08567	0.317542	0.775716	1	2016
KEGG PROGESTERONE MEDIATED OOCYTE MATURATION	75	0.257921	1.08557	0.298558	0.773159	1	1336
REACTOME INACTIVATION OF CSF3 G CSF SIGNALING	25	0.326683	1.08464	0.327815	0.773447	1	3449
REACTOME PIWI INTERACTING RNA PIRNA BIOGENESIS	21	0.344662	1.08451	0.340682	0.771014	1	3994
KEGG NEUROACTIVE LIGAND RECEPTOR INTERACTION	248	0.214031	1.08439	0.233214	0.768526	1	3418
BIOCARTA EFP PATHWAY	16	0.366703	1.07752	0.362969	0.789442	1	1437
REACTOME GLUCAGON LIKE PEPTIDE 1 GLP1 REGULATES INSULIN SECRETION	36	0.297192	1.07345	0.338211	0.800534	1	2680
REACTOME SIGNALING BY INSULIN RECEPTOR	69	0.259015	1.07299	0.319861	0.799214	1	2566
REACTOME SIGNALING BY NOTCH4	78	0.250461	1.07061	0.320312	0.804571	1	2948
KEGG APOPTOSIS	84	0.248285	1.06927	0.315881	0.806377	1	2489
PID VEGFR1 PATHWAY	26	0.321757	1.06707	0.353684	0.811227	1	466
REACTOME ESTROGEN DEPENDENT NUCLEAR EVENTS DOWNSTREAM OF ESR MEMBRANE SIGNALING	22	0.333686	1.0624	0.368249	0.824941	1	1006
REACTOME SUMOYLATION OF TRANSCRIPTION COFACTORS	41	0.283285	1.05812	0.344513	0.837214	1	825
REACTOME TRAF6 MEDIATED IRF7 ACTIVATION	24	0.323773	1.05757	0.372796	0.836104	1	2166
REACTOME FGFR1 LIGAND BINDING AND ACTIVATION	15	0.366366	1.05751	0.373509	0.833341	1	2737
REACTOME GLUCAGON SIGNALING IN METABOLIC REGULATION	28	0.31379	1.05664	0.36898	0.833481	1	2489
KEGG PURINE METABOLISM	135	0.226685	1.05656	0.328234	0.830818	1	2495
REACTOME CHOLESTEROL BIOSYNTHESIS	22	0.331874	1.05644	0.378596	0.828293	1	2278
REACTOME OPIOID SIGNALLING	81	0.246644	1.05638	0.340301	0.82559	1	2779
REACTOME DEFECTIVE CFTR CAUSES CYSTIC FIBROSIS	56	0.267234	1.05394	0.342944	0.831368	1	4177
REACTOME TOLL LIKE RECEPTOR TLR1 TLR2 CASCADE	97	0.238862	1.05381	0.344487	0.828922	1	3017
PID MTOR 4PATHWAY	62	0.257214	1.05335	0.350151	0.827738	1	1524
REACTOME SIGNAL TRANSDUCTION BY L1	21	0.336637	1.05235	0.393456	0.82837	1	1902
REACTOME MAP3K8 TPL2 DEPENDENT MAPK1 3 ACTIVATION	16	0.356291	1.05098	0.382649	0.830307	1	2761
REACTOME ACTIVATION OF BH3 ONLY PROTEINS	27	0.315096	1.0506	0.393291	0.828753	1	657
PID TELOMERASE PATHWAY	64	0.256681	1.04908	0.355781	0.831235	1	1812
BIOCARTA IGF1R PATHWAY	23	0.325272	1.04745	0.391192	0.834035	1	947
BIOCARTA NOS1 PATHWAY	21	0.333247	1.04743	0.375053	0.831232	1	2489
REACTOME INTERLEUKIN 1 SIGNALING	96	0.236694	1.04624	0.348667	0.832591	1	2948
KEGG METABOLISM OF XENOBIOTICS BY CYTOCHROME P450	51	0.268653	1.04523	0.374946	0.833345	1	2861
REACTOME NEURONAL SYSTEM	346	0.19865	1.0439	0.31604	0.835226	1	2500
REACTOME TRP CHANNELS	21	0.333289	1.0435	0.393901	0.833802	1	2426
PID CXCR3 PATHWAY	41	0.278412	1.04193	0.3858	0.836512	1	2057
KEGG GLYCEROPHOSPHOLIPID METABOLISM	64	0.253072	1.04075	0.374468	0.837942	1	939
PID S1P S1P3 PATHWAY	28	0.30992	1.03963	0.391322	0.839051	1	877
REACTOME DIGESTION AND ABSORPTION	23	0.323808	1.03907	0.4018	0.838224	1	3389
REACTOME ACTIVATION OF NMDA RECEPTORS AND POSTSYNAPTIC EVENTS	83	0.241799	1.03784	0.382915	0.839856	1	2499
REACTOME MISCELLANEOUS TRANSPORT AND BINDING EVENTS	19	0.339337	1.03693	0.395004	0.840224	1	2263
REACTOME LDL CLEARANCE	16	0.357447	1.03651	0.409128	0.838924	1	860
HALLMARK SPERMATOGENESIS	125	0.224598	1.03484	0.374777	0.841922	1	3219
REACTOME PROCESSING OF DNA DOUBLE STRAND BREAK ENDS	80	0.243236	1.0345	0.39099	0.840325	1	2760
REACTOME ADORA2B MEDIATED ANTI INFLAMMATORY CYTOKINES PRODUCTION	112	0.226765	1.03164	0.374725	0.847521	1	2499
REACTOME NUCLEOTIDE EXCISION REPAIR	101	0.231071	1.03081	0.392428	0.847708	1	2772
REACTOME TRANSMISSION ACROSS CHEMICAL SYNAPSES	242	0.203819	1.03053	0.366939	0.84592	1	2500
KEGG BASAL TRANSCRIPTION FACTORS	32	0.295209	1.03038	0.394029	0.843719	1	4271
REACTOME MYOGENESIS	27	0.306068	1.02995	0.409941	0.842486	1	1963
REACTOME ASSEMBLY OF ACTIVE LPL AND LIPC LIPASE COMPLEXES	16	0.355109	1.0298	0.407853	0.840311	1	2819
HALLMARK PI3K AKT MTOR SIGNALING	102	0.230382	1.02855	0.388816	0.841932	1	1086
REACTOME PHASE I FUNCTIONALIZATION OF COMPOUNDS	90	0.23506	1.02805	0.3907	0.840911	1	2973
REACTOME RNA POLYMERASE III TRANSCRIPTION TERMINATION	20	0.332713	1.0276	0.409128	0.839778	1	2641
REACTOME BILE ACID AND BILE SALT METABOLISM	39	0.280693	1.02739	0.409693	0.837822	1	2194
REACTOME BIOSYNTHESIS OF SPECIALIZED PRORESOLVING MEDIATORS SPMS	17	0.346767	1.026	0.412613	0.840016	1	559
BIOCARTA IL2RB PATHWAY	37	0.28237	1.02589	0.40892	0.837735	1	2293
REACTOME RNA POLYMERASE III TRANSCRIPTION INITIATION FROM TYPE 3 PROMOTER	24	0.31468	1.02349	0.429624	0.843294	1	3103
KEGG TIGHT JUNCTION	118	0.22351	1.02345	0.396101	0.840794	1	2415
BIOCARTA TEL PATHWAY	17	0.343956	1.02258	0.420314	0.841125	1	3592
REACTOME SUMOYLATION OF CHROMATIN ORGANIZATION PROTEINS	63	0.250497	1.02102	0.409829	0.843835	1	2367
REACTOME PROCESSING OF CAPPED INTRONLESS PRE MRNA	24	0.313346	1.02041	0.42714	0.843286	1	2906
REACTOME UCH PROTEINASES	83	0.23661	1.01917	0.406542	0.844956	1	4177
REACTOME PLASMA LIPOPROTEIN REMODELING	31	0.292859	1.01897	0.420338	0.843038	1	2819
REACTOME CLASS I PEROXISOMAL MEMBRANE PROTEIN IMPORT	18	0.341413	1.01883	0.432909	0.840941	1	2140
REACTOME ABC TRANSPORTERS IN LIPID HOMEOSTASIS	15	0.353688	1.01882	0.427032	0.83839	1	2870
REACTOME INTRACELLULAR SIGNALING BY SECOND MESSENGERS	278	0.198369	1.01818	0.389669	0.838003	1	2948
REACTOME PROTEIN PROTEIN INTERACTIONS AT SYNAPSES	73	0.242451	1.01806	0.414809	0.835839	1	2422
REACTOME DEADENYLATION OF MRNA	20	0.328203	1.01769	0.438397	0.834574	1	2857
REACTOME REGULATION OF INSULIN SECRETION	70	0.243598	1.017	0.423447	0.834413	1	1336
BIOCARTA HCMV PATHWAY	17	0.338126	1.01666	0.424084	0.833018	1	2499
PID ER NONGENOMIC PATHWAY	38	0.276512	1.01666	0.413043	0.830528	1	388
REACTOME CYTOCHROME P450 ARRANGED BY SUBSTRATE TYPE	54	0.254247	1.01588	0.409129	0.830591	1	3144
REACTOME AUF1 HNRNP D0 BINDS AND DESTABILIZES MRNA	53	0.258128	1.01561	0.429847	0.828997	1	4177
REACTOME OVARIAN TUMOR DOMAIN PROTEASES	34	0.284062	1.01494	0.421882	0.828695	1	2670
REACTOME PLATELET SENSITIZATION BY LDL	17	0.3393	1.01457	0.428282	0.827447	1	553
REACTOME ER QUALITY CONTROL COMPARTMENT ERQC	19	0.326798	1.00639	0.435928	0.852181	1	3313
BIOCARTA TFF PATHWAY	24	0.308274	1.00477	0.446205	0.85519	1	945
REACTOME METABOLISM OF STEROIDS	137	0.213894	1.00456	0.445916	0.85342	1	2021
REACTOME CLATHRIN MEDIATED ENDOCYTOSIS	134	0.214895	1.00121	0.450043	0.862278	1	2340
KEGG CYSTEINE AND METHIONINE METABOLISM	32	0.285147	0.998928	0.44789	0.867353	1	4230
REACTOME TAK1 ACTIVATES NFKB BY PHOSPHORYLATION AND ACTIVATION OF IKKS COMPLEX	29	0.293129	0.998774	0.45002	0.865335	1	2670
REACTOME FOXO MEDIATED TRANSCRIPTION	60	0.248579	0.998649	0.454741	0.863243	1	1605
REACTOME MITOCHONDRIAL CALCIUM ION TRANSPORT	19	0.323851	0.99613	0.459244	0.869243	1	4670
REACTOME SCAVENGING BY CLASS A RECEPTORS	17	0.337343	0.994247	0.450388	0.873039	1	782
PID S1P S1P2 PATHWAY	24	0.305047	0.993637	0.458915	0.872494	1	159
PID TCR CALCIUM PATHWAY	27	0.294989	0.992493	0.475083	0.873847	1	2283
REACTOME CLASS I MHC MEDIATED ANTIGEN PROCESSING PRESENTATION	290	0.192272	0.990758	0.487862	0.877199	1	3466
REACTOME REGULATION OF RUNX3 EXPRESSION AND ACTIVITY	55	0.247842	0.990732	0.463238	0.87479	1	4177
REACTOME RECOGNITION OF DNA DAMAGE BY PCNA CONTAINING REPLICATION COMPLEX	28	0.291016	0.990318	0.473988	0.873687	1	3513
BIOCARTA PDZS PATHWAY	17	0.331561	0.990237	0.468699	0.871492	1	2313
REACTOME NEGATIVE EPIGENETIC REGULATION OF RRNA EXPRESSION	86	0.227775	0.988874	0.48339	0.87359	1	1923
REACTOME BLOOD GROUP SYSTEMS BIOSYNTHESIS	16	0.339213	0.986172	0.471541	0.88008	1	312
REACTOME RNA POLYMERASE I TRANSCRIPTION INITIATION	43	0.262103	0.985701	0.467505	0.879165	1	2441
HALLMARK KRAS SIGNALING DN	199	0.199691	0.984079	0.505206	0.882003	1	2933
REACTOME SEROTONIN NEUROTRANSMITTER RELEASE CYCLE	17	0.331977	0.982017	0.490841	0.886392	1	3261
REACTOME SYNTHESIS OF PA	26	0.298043	0.981728	0.480636	0.884876	1	1111
KEGG BETA ALANINE METABOLISM	21	0.309449	0.979029	0.481722	0.891472	1	2895
REACTOME PI 3K CASCADE FGFR4	18	0.321214	0.978514	0.479332	0.8907	1	2566
REACTOME TRNA PROCESSING	87	0.225407	0.977855	0.486942	0.890396	1	2296
KEGG PHENYLALANINE METABOLISM	17	0.328065	0.977681	0.476368	0.888487	1	1910
REACTOME FGFR1 MUTANT RECEPTOR ACTIVATION	29	0.286008	0.976582	0.490061	0.88967	1	577
REACTOME CD209 DC SIGN SIGNALING	21	0.307855	0.975755	0.501665	0.890015	1	3564
REACTOME PRE NOTCH PROCESSING IN GOLGI	17	0.327811	0.97571	0.494346	0.887733	1	1143
PID AR PATHWAY	58	0.240951	0.975686	0.505957	0.885393	1	2131
REACTOME GLOBAL GENOME NUCLEOTIDE EXCISION REPAIR GG NER	78	0.230161	0.974965	0.508571	0.88536	1	1695
PID IL2 PI3K PATHWAY	34	0.272073	0.974549	0.486722	0.884327	1	1975
BIOCARTA AMAN PATHWAY	15	0.340403	0.974525	0.485144	0.882009	1	429
REACTOME VASOPRESSIN REGULATES RENAL WATER HOMEOSTASIS VIA AQUAPORINS	36	0.268057	0.972201	0.499582	0.887113	1	2680
PID ATM PATHWAY	31	0.278973	0.971835	0.485939	0.885903	1	2071
REACTOME TP53 REGULATES TRANSCRIPTION OF GENES INVOLVED IN CYTOCHROME C RELEASE	16	0.332033	0.969903	0.492574	0.889737	1	2985
REACTOME HEDGEHOG LIGAND BIOGENESIS	58	0.239549	0.968774	0.511017	0.891016	1	4177
PID HIF1A PATHWAY	19	0.319088	0.967596	0.49067	0.892434	1	694
KEGG VASOPRESSIN REGULATED WATER REABSORPTION	41	0.260836	0.966243	0.512745	0.894411	1	2499
REACTOME POTENTIAL THERAPEUTICS FOR SARS	80	0.226771	0.965129	0.519862	0.895576	1	1915
KEGG AMYOTROPHIC LATERAL SCLEROSIS ALS	49	0.250236	0.965007	0.50851	0.893607	1	3134
REACTOME G ALPHA Z SIGNALLING EVENTS	42	0.258867	0.964739	0.515612	0.8921	1	1336
REACTOME RNA POLYMERASE III TRANSCRIPTION	36	0.267919	0.964126	0.508772	0.891691	1	3103
REACTOME REGULATION OF TP53 ACTIVITY THROUGH PHOSPHORYLATION	82	0.22347	0.964009	0.527825	0.889724	1	2704
REACTOME ACTIVATION OF IRF3 IRF7 MEDIATED BY TBK1 IKK EPSILON	16	0.330879	0.963175	0.505108	0.890133	1	2670
REACTOME DAG AND IP3 SIGNALING	37	0.264449	0.962236	0.515665	0.890831	1	3186
REACTOME ABC FAMILY PROTEINS MEDIATED TRANSPORT	91	0.219243	0.959002	0.53606	0.898908	1	2948
REACTOME NEPHRIN FAMILY INTERACTIONS	21	0.305447	0.958756	0.506547	0.897358	1	1216
REACTOME SUMOYLATION OF INTRACELLULAR RECEPTORS	30	0.276516	0.955255	0.515926	0.906345	1	1596
REACTOME STABILIZATION OF P53	54	0.241773	0.954955	0.54293	0.904983	1	4177
REACTOME CYCLIN D ASSOCIATED EVENTS IN G1	47	0.249489	0.953399	0.539463	0.907537	1	2761
KEGG OLFACTORY TRANSDUCTION	66	0.230053	0.95193	0.542445	0.909854	1	4481
BIOCARTA MCALPAIN PATHWAY	18	0.315005	0.951374	0.503863	0.909284	1	1838
REACTOME MRNA CAPPING	29	0.277194	0.950125	0.53898	0.910944	1	2460
REACTOME EXTENSION OF TELOMERES	47	0.248953	0.949563	0.541457	0.910445	1	1812
REACTOME G2 M DNA DAMAGE CHECKPOINT	78	0.223977	0.948121	0.563057	0.91266	1	1936
REACTOME ORGANELLE BIOGENESIS AND MAINTENANCE	242	0.187952	0.94726	0.616728	0.913111	1	3068
KEGG HEDGEHOG SIGNALING PATHWAY	45	0.249261	0.946849	0.543284	0.912095	1	2039
REACTOME NA CL DEPENDENT NEUROTRANSMITTER TRANSPORTERS	17	0.32042	0.946631	0.534705	0.910472	1	3500
REACTOME REPRODUCTION	109	0.211127	0.946607	0.571304	0.908242	1	2295
REACTOME MICRORNA MIRNA BIOGENESIS	22	0.297795	0.945222	0.53038	0.910258	1	2460
HALLMARK MYC TARGETS V1	200	0.191232	0.945124	0.616389	0.90829	1	3057
REACTOME MRNA SPLICING	165	0.196478	0.94311	0.61286	0.91233	1	4624
PID IL2 1PATHWAY	55	0.236101	0.942776	0.551948	0.911076	1	616
REACTOME G ALPHA S SIGNALLING EVENTS	122	0.206336	0.942606	0.582712	0.909312	1	982
REACTOME TRANSCRIPTIONAL REGULATION BY MECP2	54	0.238571	0.942453	0.561726	0.907561	1	2683
REACTOME VIRAL MESSENGER RNA SYNTHESIS	42	0.25242	0.941738	0.543451	0.907538	1	2460
BIOCARTA ALK PATHWAY	36	0.26102	0.941132	0.545455	0.907178	1	3378
REACTOME LONG TERM POTENTIATION	21	0.300688	0.939754	0.53375	0.909186	1	2683
REACTOME DISEASES OF DNA REPAIR	33	0.263916	0.938446	0.55658	0.910956	1	1936
REACTOME ACTIVATION OF ATR IN RESPONSE TO REPLICATION STRESS	33	0.264541	0.937937	0.552887	0.910266	1	2304
KEGG UBIQUITIN MEDIATED PROTEOLYSIS	116	0.206841	0.935587	0.615011	0.915287	1	2778
KEGG PENTOSE PHOSPHATE PATHWAY	24	0.285638	0.932201	0.55602	0.923447	1	1894
REACTOME RAS ACTIVATION UPON CA2 INFLUX THROUGH NMDA RECEPTOR	17	0.315269	0.931976	0.548013	0.921896	1	3517
REACTOME ACTIVATED TAK1 MEDIATES P38 MAPK ACTIVATION	21	0.293652	0.929561	0.54603	0.927059	1	2670
REACTOME SURFACTANT METABOLISM	24	0.284922	0.929032	0.557748	0.92644	1	2411
REACTOME PROCESSING OF CAPPED INTRON CONTAINING PRE MRNA	212	0.187016	0.929018	0.672477	0.924245	1	4651
KEGG ONE CARBON POOL BY FOLATE	15	0.323555	0.928585	0.555736	0.92334	1	1865
REACTOME REGULATION OF GLUCOKINASE BY GLUCOKINASE REGULATORY PROTEIN	30	0.268664	0.927306	0.57335	0.924989	1	2296
REACTOME SYNTHESIS OF SUBSTRATES IN N GLYCAN BIOSYTHESIS	50	0.238481	0.925574	0.594641	0.928026	1	1228
HALLMARK PROTEIN SECRETION	96	0.210235	0.925305	0.614012	0.926615	1	2022
REACTOME METABOLIC DISORDERS OF BIOLOGICAL OXIDATION ENZYMES	28	0.273248	0.925007	0.569558	0.925305	1	1528
REACTOME METABOLISM OF POLYAMINES	56	0.23282	0.922789	0.593177	0.929769	1	4349
REACTOME GAMMA CARBOXYLATION HYPUSINE FORMATION AND ARYLSULFATASE ACTIVATION	33	0.261283	0.92204	0.585276	0.929768	1	786
REACTOME FERTILIZATION	15	0.320172	0.921192	0.563584	0.930116	1	1480
KEGG ENDOMETRIAL CANCER	51	0.2368	0.918636	0.610504	0.935525	1	1171
BIOCARTA HER2 PATHWAY	23	0.285431	0.918602	0.578223	0.933411	1	945
REACTOME DISEASES OF IMMUNE SYSTEM	29	0.266647	0.915771	0.588406	0.93965	1	2667
REACTOME REGULATION OF HSF1 MEDIATED HEAT SHOCK RESPONSE	76	0.216588	0.915211	0.640721	0.939067	1	1420
REACTOME GABA RECEPTOR ACTIVATION	53	0.231766	0.914525	0.61794	0.938882	1	3186
REACTOME HEDGEHOG ON STATE	75	0.21542	0.913649	0.646404	0.939248	1	4177
REACTOME DIGESTION	18	0.30329	0.913142	0.576349	0.938588	1	1850
REACTOME TP53 REGULATES TRANSCRIPTION OF CELL DEATH GENES	37	0.248553	0.912766	0.593127	0.937541	1	699
PID REELIN PATHWAY	27	0.272174	0.912688	0.592839	0.93558	1	660
REACTOME APC CDC20 MEDIATED DEGRADATION OF NEK2A	21	0.288251	0.909976	0.591721	0.941299	1	3151
BIOCARTA VEGF PATHWAY	27	0.269256	0.909458	0.601242	0.94064	1	2787
BIOCARTA DC PATHWAY	17	0.30665	0.908985	0.590629	0.939885	1	744
REACTOME RET SIGNALING	39	0.247267	0.908577	0.609642	0.938884	1	2781
REACTOME G2 M CHECKPOINTS	147	0.191783	0.907682	0.709251	0.939268	1	4228
REACTOME SIGNALING BY WNT IN CANCER	31	0.262281	0.907087	0.590234	0.938822	1	3488
REACTOME DOWNSTREAM SIGNALING EVENTS OF B CELL RECEPTOR BCR	77	0.214006	0.906852	0.666667	0.937328	1	4177
KEGG DRUG METABOLISM OTHER ENZYMES	37	0.249872	0.906292	0.608569	0.936844	1	3463
REACTOME COBALAMIN CBL VITAMIN B12 TRANSPORT AND METABOLISM	19	0.294375	0.905598	0.594203	0.936688	1	1629
REACTOME PCNA DEPENDENT LONG PATCH BASE EXCISION REPAIR	20	0.291638	0.905551	0.589157	0.934699	1	714
PID ERBB4 PATHWAY	36	0.250931	0.904386	0.610285	0.935943	1	1680
PID BETA CATENIN DEG PATHWAY	15	0.316244	0.904144	0.578176	0.934516	1	4074
BIOCARTA PPARA PATHWAY	51	0.232563	0.903773	0.629237	0.933482	1	1975
REACTOME DEFENSINS	15	0.31491	0.902836	0.585813	0.933998	1	2667
REACTOME NEGATIVE REGULATION OF FGFR1 SIGNALING	32	0.255773	0.902333	0.615482	0.933311	1	2737
REACTOME HIV LIFE CYCLE	138	0.192868	0.900901	0.704712	0.935231	1	3050
REACTOME G ALPHA 12 13 SIGNALLING EVENTS	63	0.22052	0.900754	0.65078	0.93355	1	1643
REACTOME SIGNALING BY HEDGEHOG	128	0.194295	0.896196	0.699558	0.944214	1	2799
BIOCARTA ERAD PATHWAY	19	0.291353	0.895061	0.612262	0.945192	1	3082
REACTOME CA DEPENDENT EVENTS	33	0.252948	0.89443	0.640638	0.944815	1	3186
KEGG HOMOLOGOUS RECOMBINATION	27	0.267247	0.893918	0.611818	0.944124	1	4619
HALLMARK NOTCH SIGNALING	29	0.261578	0.893065	0.634235	0.944357	1	2945
PID RB 1PATHWAY	63	0.220588	0.892848	0.661552	0.942878	1	1407
REACTOME HCMV LATE EVENTS	82	0.207654	0.891873	0.683398	0.943508	1	2374
PID NFAT TFPATHWAY	42	0.237441	0.891737	0.655057	0.941822	1	1880
BIOCARTA PGC1A PATHWAY	15	0.310358	0.890611	0.62128	0.942809	1	3256
REACTOME DEGRADATION OF BETA CATENIN BY THE DESTRUCTION COMPLEX	80	0.209262	0.890435	0.688278	0.941195	1	4177
REACTOME DEADENYLATION DEPENDENT MRNA DECAY	44	0.235114	0.890313	0.64696	0.939465	1	4509
REACTOME TELOMERE EXTENSION BY TELOMERASE	22	0.277943	0.890271	0.622527	0.937528	1	2335
REACTOME PI 3K CASCADE FGFR3	18	0.292	0.886683	0.615059	0.945159	1	2566
REACTOME MEIOSIS	94	0.201599	0.886197	0.708512	0.94442	1	2295
REACTOME RESOLUTION OF AP SITES VIA THE MULTIPLE NUCLEOTIDE PATCH REPLACEMENT PATHWAY	23	0.274498	0.885177	0.618394	0.945086	1	714
REACTOME REGULATION OF LIPID METABOLISM BY PPARALPHA	104	0.197621	0.884597	0.732273	0.944555	1	2810
REACTOME CREB1 PHOSPHORYLATION THROUGH NMDA RECEPTOR MEDIATED ACTIVATION OF RAS SIGNALING	25	0.269401	0.884509	0.63388	0.942758	1	2683
REACTOME FORMATION OF THE EARLY ELONGATION COMPLEX	33	0.251048	0.882207	0.654352	0.946749	1	2695
PID DNA PK PATHWAY	15	0.305891	0.877086	0.634662	0.958337	1	3566
PID AR TF PATHWAY	52	0.224087	0.876697	0.684165	0.957291	1	2471
HALLMARK DNA REPAIR	139	0.185631	0.874514	0.776591	0.960962	1	2495
REACTOME ADP SIGNALLING THROUGH P2Y PURINOCEPTOR 1	21	0.278219	0.873931	0.648817	0.960434	1	1741
BIOCARTA DEATH PATHWAY	29	0.255573	0.873871	0.663517	0.95855	1	2426
REACTOME CYCLIN A B1 B2 ASSOCIATED EVENTS DURING G2 M TRANSITION	25	0.267329	0.873017	0.652984	0.958717	1	1832
REACTOME HOMOLOGY DIRECTED REPAIR	113	0.192921	0.872296	0.770354	0.958551	1	1738
REACTOME TRAF6 MEDIATED NF KB ACTIVATION	22	0.272757	0.872214	0.65427	0.956735	1	3927
REACTOME SIGNALING BY ERYTHROPOIETIN	25	0.266422	0.872095	0.655027	0.955009	1	388
REACTOME MAPK6 MAPK4 SIGNALING	84	0.202313	0.87112	0.74195	0.955437	1	2948
REACTOME SIGNALING BY NOTCH2	25	0.265306	0.870783	0.650702	0.954258	1	2670
PID HEDGEHOG 2PATHWAY	19	0.283131	0.870541	0.656457	0.952862	1	1919
REACTOME DOWNREGULATION OF ERBB2 SIGNALING	27	0.25964	0.869797	0.66261	0.952734	1	945
HALLMARK PANCREAS BETA CELLS	40	0.236492	0.869766	0.678257	0.950824	1	2622
REACTOME DISEASES ASSOCIATED WITH GLYCOSYLATION PRECURSOR BIOSYNTHESIS	18	0.287512	0.868075	0.643668	0.953056	1	1810
REACTOME REGULATION OF TP53 ACTIVITY	139	0.184931	0.866873	0.791535	0.954141	1	2749
REACTOME DECTIN 2 FAMILY	17	0.292057	0.866286	0.622673	0.953638	1	3658
PID IL27 PATHWAY	25	0.262108	0.866178	0.673711	0.951936	1	3001
BIOCARTA MTA3 PATHWAY	17	0.293159	0.865452	0.658165	0.951772	1	1904
REACTOME HEDGEHOG OFF STATE	102	0.193818	0.863946	0.773333	0.953499	1	2799
REACTOME SIGNAL AMPLIFICATION	28	0.25448	0.862775	0.678122	0.954357	1	1741
REACTOME GLYCEROPHOSPHOLIPID BIOSYNTHESIS	90	0.198876	0.861186	0.753846	0.956234	1	3382
REACTOME SIGNALING BY ERBB4	56	0.21595	0.861	0.720131	0.954722	1	1345
PID DELTA NP63 PATHWAY	45	0.227509	0.860975	0.709068	0.952829	1	2985
REACTOME AQUAPORIN MEDIATED TRANSPORT	42	0.231352	0.859877	0.69962	0.953531	1	2680
REACTOME RNA POLYMERASE I PROMOTER ESCAPE	70	0.206206	0.857856	0.754653	0.956434	1	2571
REACTOME TOLL LIKE RECEPTOR CASCADES	144	0.182176	0.85583	0.827306	0.959319	1	2761
REACTOME REGULATION OF RAS BY GAPS	60	0.210735	0.853843	0.754693	0.96211	1	4177
REACTOME PI 3K CASCADE FGFR1	20	0.273705	0.852059	0.680596	0.964348	1	2737
KEGG CYTOSOLIC DNA SENSING PATHWAY	45	0.223958	0.851413	0.727158	0.963919	1	2782
KEGG SELENOAMINO ACID METABOLISM	22	0.267268	0.851412	0.67972	0.96198	1	2779
KEGG AUTOIMMUNE THYROID DISEASE	44	0.22273	0.85055	0.726891	0.962052	1	1932
REACTOME METALLOPROTEASE DUBS	24	0.259442	0.850255	0.688374	0.960816	1	2971
REACTOME BIOSYNTHESIS OF THE N GLYCAN PRECURSOR DOLICHOL LIPID LINKED OLIGOSACCHARIDE LLO AND TRANSFER TO A NASCENT PROTEIN	58	0.211356	0.84858	0.752405	0.962744	1	1228
REACTOME DNA REPLICATION	163	0.176941	0.848004	0.852444	0.962145	1	4177
PID P38 MKK3 6PATHWAY	25	0.26023	0.846734	0.700163	0.963148	1	1963
BIOCARTA MPR PATHWAY	20	0.273143	0.846616	0.683925	0.961501	1	2489
BIOCARTA SHH PATHWAY	15	0.29378	0.846508	0.67052	0.95983	1	2489
BIOCARTA INSULIN PATHWAY	21	0.269908	0.845234	0.68977	0.960847	1	1006
REACTOME ACTIVATED NOTCH1 TRANSMITS SIGNAL TO THE NUCLEUS	24	0.259897	0.845228	0.711221	0.958958	1	2670
REACTOME G1 S DNA DAMAGE CHECKPOINTS	64	0.206564	0.844233	0.758576	0.959271	1	4177
BIOCARTA GH PATHWAY	27	0.249413	0.843322	0.700712	0.959449	1	1006
PID HDAC CLASSII PATHWAY	32	0.239399	0.842823	0.716855	0.958648	1	3415
REACTOME SUMOYLATION	170	0.174246	0.842797	0.868421	0.956822	1	2412
REACTOME FOXO MEDIATED TRANSCRIPTION OF CELL CYCLE GENES	17	0.283742	0.840858	0.694132	0.959279	1	2864
REACTOME CLASS B 2 SECRETIN FAMILY RECEPTORS	81	0.196044	0.83992	0.797021	0.959498	1	1919
REACTOME ADP SIGNALLING THROUGH P2Y PURINOCEPTOR 12	17	0.279541	0.833381	0.698521	0.971803	1	815
HALLMARK MTORC1 SIGNALING	198	0.169077	0.831945	0.909818	0.972973	1	3179
PID WNT CANONICAL PATHWAY	18	0.276673	0.831101	0.706407	0.972897	1	4074
REACTOME CONSTITUTIVE SIGNALING BY AKT1 E17K IN CANCER	23	0.260848	0.830619	0.709823	0.972044	1	4503
REACTOME CD28 CO STIMULATION	31	0.239693	0.829518	0.731839	0.972493	1	1524
REACTOME RHOV GTPASE CYCLE	34	0.234209	0.829186	0.75	0.971322	1	2954
PID FANCONI PATHWAY	41	0.222519	0.827513	0.768231	0.972919	1	2311
REACTOME NONHOMOLOGOUS END JOINING NHEJ	57	0.207003	0.827492	0.792667	0.971086	1	2091
REACTOME SPHINGOLIPID DE NOVO BIOSYNTHESIS	30	0.239816	0.827393	0.748538	0.969431	1	2299
REACTOME SIGNALING BY HIPPO	17	0.279732	0.827136	0.704653	0.968112	1	3958
BIOCARTA CREB PATHWAY	22	0.259282	0.824829	0.72344	0.971015	1	947
REACTOME SIGNALING BY NTRK3 TRKC	17	0.278932	0.824211	0.698877	0.970404	1	1209
BIOCARTA GRANULOCYTES PATHWAY	15	0.287208	0.823893	0.716315	0.9692	1	1627
REACTOME INTERACTIONS OF VPR WITH HOST CELLULAR PROTEINS	35	0.229002	0.821715	0.759648	0.971746	1	2296
REACTOME FORMATION OF INCISION COMPLEX IN GG NER	42	0.220841	0.821266	0.768184	0.970826	1	1437
REACTOME CELLULAR RESPONSE TO HEAT STRESS	92	0.187496	0.820338	0.852677	0.970826	1	1420
REACTOME GAP FILLING DNA REPAIR SYNTHESIS AND LIGATION IN GG NER	23	0.254589	0.818182	0.728023	0.973233	1	714
REACTOME TRANSCRIPTIONAL REGULATION BY RUNX1	197	0.166132	0.816737	0.926091	0.974184	1	3568
REACTOME HIV INFECTION	215	0.163409	0.813909	0.934258	0.97786	1	2960
REACTOME NEGATIVE REGULATION OF FGFR4 SIGNALING	29	0.237576	0.813189	0.763477	0.977421	1	2670
REACTOME DEUBIQUITINATION	228	0.161491	0.813169	0.951884	0.975627	1	2979
REACTOME RECYCLING OF BILE ACIDS AND SALTS	16	0.276747	0.810234	0.735967	0.979431	1	2763
REACTOME RMTS METHYLATE HISTONE ARGININES	54	0.205424	0.809335	0.824751	0.979289	1	1314
REACTOME SUMOYLATION OF RNA BINDING PROTEINS	44	0.213355	0.807757	0.795102	0.980352	1	2367
REACTOME ESTROGEN DEPENDENT GENE EXPRESSION	123	0.1758	0.806143	0.902252	0.981519	1	3375
REACTOME BBSOME MEDIATED CARGO TARGETING TO CILIUM	17	0.267231	0.802743	0.750725	0.985868	1	9457
PID CIRCADIAN PATHWAY	15	0.283813	0.80182	0.741573	0.985739	1	2202
HALLMARK MYC TARGETS V2	58	0.198917	0.799879	0.840222	0.987423	1	2716
REACTOME G BETA GAMMA SIGNALLING THROUGH PI3KGAMMA	20	0.257628	0.799864	0.761285	0.985621	1	1524
REACTOME REGULATION OF IFNA SIGNALING	22	0.251401	0.795632	0.772823	0.991276	1	2566
KEGG RIG I LIKE RECEPTOR SIGNALING PATHWAY	63	0.193457	0.795267	0.849169	0.990094	1	3310
REACTOME DNA DOUBLE STRAND BREAK REPAIR	142	0.167843	0.792669	0.92949	0.992762	1	2291
REACTOME TRANSCRIPTIONAL REGULATION OF PLURIPOTENT STEM CELLS	26	0.23648	0.791551	0.769811	0.992936	1	2872
PID IL23 PATHWAY	34	0.221654	0.791032	0.80878	0.991996	1	3180
REACTOME TRANSCRIPTIONAL REGULATION BY VENTX	31	0.226771	0.789212	0.801891	0.993235	1	968
REACTOME RUNX1 REGULATES TRANSCRIPTION OF GENES INVOLVED IN DIFFERENTIATION OF HSCS	109	0.174086	0.788229	0.920628	0.993077	1	3568
REACTOME MITOTIC G1 PHASE AND G1 S TRANSITION	143	0.167728	0.787596	0.93354	0.9923	1	3028
REACTOME INTERACTION BETWEEN L1 AND ANKYRINS	29	0.229193	0.783979	0.81221	0.996435	1	1758
REACTOME FOXO MEDIATED TRANSCRIPTION OF OXIDATIVE STRESS METABOLIC AND NEURONAL GENES	25	0.236909	0.782918	0.791477	0.996336	1	1542
REACTOME DNA DAMAGE BYPASS	42	0.207821	0.781957	0.822601	0.996119	1	2720
REACTOME TOLL LIKE RECEPTOR 9 TLR9 CASCADE	87	0.18075	0.780356	0.903672	0.99691	1	2761
KEGG PENTOSE AND GLUCURONATE INTERCONVERSIONS	16	0.26817	0.779818	0.765914	0.995974	1	2830
REACTOME FOXO MEDIATED TRANSCRIPTION OF CELL DEATH GENES	16	0.266968	0.779766	0.769359	0.994267	1	5310
PID IFNG PATHWAY	39	0.210943	0.779495	0.828466	0.992901	1	616
REACTOME BETA CATENIN INDEPENDENT WNT SIGNALING	133	0.167121	0.779159	0.944299	0.99165	1	2948
KEGG NEUROTROPHIN SIGNALING PATHWAY	120	0.170486	0.778793	0.934245	0.990458	1	1981
REACTOME CA2 PATHWAY	54	0.19727	0.778523	0.851579	0.989117	1	1086
REACTOME PROCESSIVE SYNTHESIS ON THE C STRAND OF THE TELOMERE	19	0.2537	0.776214	0.784265	0.990886	1	1812
REACTOME DETOXIFICATION OF REACTIVE OXYGEN SPECIES	33	0.217217	0.776032	0.82017	0.989417	1	2442
REACTOME TBC RABGAPS	34	0.219225	0.775599	0.830321	0.988322	1	3175
REACTOME CELL CYCLE CHECKPOINTS	251	0.152451	0.773512	0.986079	0.989761	1	3869
REACTOME NS1 MEDIATED EFFECTS ON HOST PATHWAYS	38	0.211301	0.772306	0.844955	0.989825	1	4859
REACTOME INTERLEUKIN 3 INTERLEUKIN 5 AND GM CSF SIGNALING	48	0.198987	0.771887	0.860632	0.988701	1	3001
REACTOME ANTIVIRAL MECHANISM BY IFN STIMULATED GENES	77	0.180083	0.767462	0.915011	0.993462	1	4706
REACTOME ABORTIVE ELONGATION OF HIV 1 TRANSCRIPT IN THE ABSENCE OF TAT	23	0.235808	0.764499	0.806532	0.995938	1	5256
REACTOME TRANSCRIPTION OF THE HIV GENOME	67	0.185523	0.762942	0.900572	0.996437	1	4271
HALLMARK WNT BETA CATENIN SIGNALING	39	0.207054	0.762795	0.856664	0.99488	1	1919
REACTOME OLFACTORY SIGNALING PATHWAY	21	0.243586	0.76273	0.817509	0.993222	1	2187
BIOCARTA NUCLEARRS PATHWAY	32	0.217318	0.761532	0.840742	0.993133	1	1635
PID RET PATHWAY	36	0.209823	0.761509	0.864449	0.991428	1	2781
REACTOME EPIGENETIC REGULATION OF GENE EXPRESSION	118	0.165979	0.759918	0.943875	0.991895	1	1736
REACTOME ASSEMBLY AND CELL SURFACE PRESENTATION OF NMDA RECEPTORS	36	0.207889	0.758897	0.864535	0.991577	1	988
REACTOME UB SPECIFIC PROCESSING PROTEASES	166	0.157361	0.753627	0.973944	0.996984	1	4063
REACTOME DNA REPAIR	281	0.14637	0.75252	0.99632	0.996689	1	2091
BIOCARTA ARF PATHWAY	16	0.257234	0.750576	0.821957	0.997511	1	388
BIOCARTA TH1TH2 PATHWAY	21	0.236958	0.748484	0.830635	0.998438	1	1880
PID EPHB FWD PATHWAY	40	0.201518	0.747694	0.872199	0.997706	1	2484
REACTOME NUCLEAR PORE COMPLEX NPC DISASSEMBLY	33	0.209762	0.747246	0.869167	0.996578	1	2296
REACTOME PROTEIN UBIQUITINATION	62	0.182731	0.745293	0.912191	0.997311	1	3520
REACTOME SUMOYLATION OF SUMOYLATION PROTEINS	33	0.208985	0.744968	0.868541	0.996002	1	4137
REACTOME FRS MEDIATED FGFR4 SIGNALING	20	0.238593	0.741483	0.830165	0.998611	1	2566
REACTOME TGF BETA RECEPTOR SIGNALING ACTIVATES SMADS	32	0.211621	0.740606	0.865385	0.997948	1	2864
REACTOME NUCLEAR IMPORT OF REV PROTEIN	32	0.206745	0.734817	0.867516	1	1	2296
REACTOME RUNX2 REGULATES BONE DEVELOPMENT	28	0.21809	0.732715	0.885843	1	1	2311
BIOCARTA EIF PATHWAY	15	0.25646	0.732487	0.827755	1	1	3593
REACTOME AMINO ACIDS REGULATE MTORC1	38	0.200669	0.732305	0.880458	1	1	4340
REACTOME RESPONSE OF EIF2AK1 HRI TO HEME DEFICIENCY	15	0.256744	0.732236	0.837485	0.999164	1	3305
REACTOME SIRT1 NEGATIVELY REGULATES RRNA EXPRESSION	49	0.189976	0.731929	0.913379	0.997816	1	1314
REACTOME DDX58 IFIH1 MEDIATED INDUCTION OF INTERFERON ALPHA BETA	73	0.173741	0.731868	0.936987	0.996192	1	2769
REACTOME THROMBOXANE SIGNALLING THROUGH TP RECEPTOR	20	0.234285	0.727269	0.855918	0.999564	1	1741
BIOCARTA STRESS PATHWAY	24	0.222059	0.726712	0.868742	0.998492	1	3310
REACTOME ENDOGENOUS STEROLS	23	0.222878	0.72271	0.868675	1	1	1596
REACTOME SIGNALING BY EGFR IN CANCER	24	0.219353	0.719646	0.876833	1	1	3401
REACTOME FLT3 SIGNALING	37	0.19685	0.719288	0.906889	1	1	2797
REACTOME MECP2 REGULATES NEURONAL RECEPTORS AND CHANNELS	16	0.246194	0.719211	0.837553	0.999627	1	3931
REACTOME GAB1 SIGNALOSOME	15	0.249928	0.717072	0.8541	1	1	945
REACTOME RUNX2 REGULATES OSTEOBLAST DIFFERENTIATION	21	0.227075	0.716074	0.86855	0.999436	1	2311
REACTOME SIGNALING BY FGFR2 IIIA TM	19	0.230119	0.711103	0.863124	1	1	2460
REACTOME SUMOYLATION OF UBIQUITINYLATION PROTEINS	37	0.19538	0.709594	0.917389	1	1	2296
REACTOME E2F MEDIATED REGULATION OF DNA REPLICATION	21	0.222223	0.708853	0.877382	1	1	2304
REACTOME RNA POLYMERASE II TRANSCRIPTION TERMINATION	56	0.175898	0.700093	0.956232	1	1	2911
REACTOME TRANSPORT OF THE SLBP DEPENDANT MATURE MRNA	33	0.198248	0.699415	0.914674	1	1	2296
REACTOME DOWNSTREAM SIGNALING OF ACTIVATED FGFR4	25	0.211049	0.699362	0.895215	1	1	2566
REACTOME GENE SILENCING BY RNA	106	0.155289	0.698836	0.983815	1	1	2571
REACTOME JNK C JUN KINASES PHOSPHORYLATION AND ACTIVATION MEDIATED BY ACTIVATED HUMAN TAK1	20	0.224313	0.694365	0.875509	1	1	3241
BIOCARTA GSK3 PATHWAY	20	0.221797	0.692297	0.887433	1	1	1975
REACTOME RAB REGULATION OF TRAFFICKING	93	0.156911	0.691761	0.981569	1	1	3175
REACTOME FGFR2 MUTANT RECEPTOR ACTIVATION	32	0.196873	0.690967	0.925719	1	1	2546
PID INSULIN GLUCOSE PATHWAY	24	0.211795	0.687973	0.904053	1	1	2144
REACTOME HIV TRANSCRIPTION ELONGATION	43	0.183673	0.686626	0.939626	1	1	2695
REACTOME SUMOYLATION OF DNA DAMAGE RESPONSE AND REPAIR PROTEINS	70	0.164252	0.685271	0.972411	1	1	2367
KEGG PORPHYRIN AND CHLOROPHYLL METABOLISM	28	0.201639	0.685241	0.921739	1	1	1875
BIOCARTA 41BB PATHWAY	18	0.225098	0.682192	0.885762	1	1	2016
REACTOME SARS COV 1 INFECTION	42	0.181513	0.680984	0.952562	1	1	3127
REACTOME DNA STRAND ELONGATION	31	0.193066	0.678569	0.926644	1	1	714
REACTOME TRANSCRIPTIONAL ACTIVITY OF SMAD2 SMAD3 SMAD4 HETEROTRIMER	46	0.177925	0.677252	0.950267	1	1	2864
PID CDC42 REG PATHWAY	26	0.203187	0.6757	0.921634	1	1	2586
REACTOME REGULATION OF MECP2 EXPRESSION AND ACTIVITY	26	0.204096	0.675539	0.920701	0.998876	1	3783
REACTOME DOWNREGULATION OF TGF BETA RECEPTOR SIGNALING	26	0.202886	0.674582	0.926969	0.997924	1	2848
PID SMAD2 3PATHWAY	16	0.228638	0.667808	0.903082	1	1	2998
REACTOME MITOCHONDRIAL TRNA AMINOACYLATION	15	0.232773	0.663534	0.906787	1	1	2661
KEGG SNARE INTERACTIONS IN VESICULAR TRANSPORT	33	0.187289	0.661903	0.939586	1	1	3312
REACTOME FRS MEDIATED FGFR3 SIGNALING	20	0.212787	0.659968	0.920747	1	1	2566
REACTOME SHC MEDIATED CASCADE FGFR4	18	0.218134	0.654967	0.910376	1	1	2546
REACTOME TRANSLESION SYNTHESIS BY Y FAMILY DNA POLYMERASES BYPASSES LESIONS ON DNA TEMPLATE	34	0.184435	0.65492	0.954776	1	1	2720
REACTOME NOTCH1 INTRACELLULAR DOMAIN REGULATES TRANSCRIPTION	43	0.174214	0.654611	0.958789	0.999145	1	2761
KEGG GLYCOSYLPHOSPHATIDYLINOSITOL GPI ANCHOR BIOSYNTHESIS	19	0.208137	0.649273	0.9239	1	1	59
BIOCARTA CERAMIDE PATHWAY	21	0.204361	0.64624	0.938834	1	1	3310
REACTOME ABERRANT REGULATION OF MITOTIC EXIT IN CANCER DUE TO RB1 DEFECTS	15	0.214827	0.618834	0.939819	1	1	213
REACTOME INSERTION OF TAIL ANCHORED PROTEINS INTO THE ENDOPLASMIC RETICULUM MEMBRANE	19	0.201126	0.616504	0.940456	1	1	554
KEGG SPLICEOSOME	110	0.135568	0.613411	0.997889	1	1	3368
REACTOME FORMATION OF RNA POL II ELONGATION COMPLEX	55	0.154726	0.610559	0.987116	1	1	2695
REACTOME SYNTHESIS SECRETION AND DEACYLATION OF GHRELIN	16	0.20784	0.608685	0.954527	1	1	3937
BIOCARTA RACCYCD PATHWAY	26	0.181552	0.608357	0.969821	1	1	388
REACTOME HDMS DEMETHYLATE HISTONES	39	0.163956	0.604134	0.981682	1	1	5066
REACTOME SIGNALLING TO RAS	20	0.194714	0.603536	0.962542	1	1	1501
REACTOME PHOSPHORYLATION OF THE APC C	15	0.204076	0.591038	0.956557	1	1	213
REACTOME TRANSPORT OF MATURE MRNAS DERIVED FROM INTRONLESS TRANSCRIPTS	38	0.158753	0.578971	0.988655	1	1	2296
REACTOME ACTIVATION OF THE MRNA UPON BINDING OF THE CAP BINDING COMPLEX AND EIFS AND SUBSEQUENT BINDING TO 43S	59	0.143413	0.578149	0.995008	1	1	4437
REACTOME APC C CDC20 MEDIATED DEGRADATION OF CYCLIN B	19	0.187285	0.577488	0.967938	1	1	3151
REACTOME G BETA GAMMA SIGNALLING THROUGH CDC42	16	0.198315	0.577083	0.965166	1	1	2680
REACTOME TERMINATION OF TRANSLESION DNA SYNTHESIS	29	0.166022	0.570229	0.986521	1	1	714
REACTOME INHIBITION OF THE PROTEOLYTIC ACTIVITY OF APC C REQUIRED FOR THE ONSET OF ANAPHASE BY MITOTIC SPINDLE CHECKPOINT COMPONENTS	16	0.19492	0.568394	0.973759	1	1	3151
REACTOME CONVERSION FROM APC C CDC20 TO APC C CDH1 IN LATE ANAPHASE	15	0.198067	0.56417	0.964912	1	1	213
REACTOME RRNA MODIFICATION IN THE NUCLEUS AND CYTOSOL	53	0.136689	0.540636	0.996547	1	1	5379
REACTOME DUAL INCISION IN GG NER	39	0.145946	0.535879	0.995449	1	1	1399
REACTOME SIGNALING BY NODAL	18	0.174602	0.527075	0.982772	1	1	3267
REACTOME SUMOYLATION OF DNA METHYLATION PROTEINS	16	0.178354	0.523194	0.986864	1	1	430
REACTOME N GLYCAN TRIMMING IN THE ER AND CALNEXIN CALRETICULIN CYCLE	33	0.14327	0.505969	0.998314	1	1	3313
REACTOME BETA CATENIN PHOSPHORYLATION CASCADE	16	0.170196	0.500889	0.991696	1	1	3309
REACTOME RRNA PROCESSING	182	0.0956964	0.4651	1	1	1	4974
REACTOME EUKARYOTIC TRANSLATION INITIATION	116	0.10058	0.461172	1	1	1	4845
REACTOME REGULATION OF EXPRESSION OF SLITS AND ROBOS	163	0.0936114	0.450098	1	1	1	4880
REACTOME SYNTHESIS OF PIPS AT THE GOLGI MEMBRANE	16	0.135126	0.395931	0.999177	0.999816	1	4615

## Sheet: UP IN SAT IN T2D 
SUPPLEMENTARY MATERIAL 1
Ranking of the gene sets using Gene Set Enrichment Analysis (GSEA) version 4.2.2.
The list shows significantly upregulated gene sets in SAT of patients with T2D compared to obese controls.
ES, enrichment score; NES, normalized enrichment score; NOM, nominal; FDR, false discovery rate; FWER, family wise error rate
NAME	SIZE	ES	NES	NOM p-val	FDR q-val	FWER p-val	RANK AT MAX
HALLMARK EPITHELIAL MESENCHYMAL TRANSITION	196	-0.537594	-2.58826	0	0	0	1569
REACTOME INITIAL TRIGGERING OF COMPLEMENT	33	-0.713666	-2.43121	0	0	0	1296
REACTOME CD22 MEDIATED BCR REGULATION	20	-0.769607	-2.36872	0	7.04111e-05	0.0002	1296
REACTOME EXTRACELLULAR MATRIX ORGANIZATION	266	-0.465626	-2.31946	0	0.00010905	0.0004	2376
REACTOME SCAVENGING OF HEME FROM PLASMA	26	-0.706847	-2.31393	0	8.72401e-05	0.0004	1490
REACTOME CREATION OF C4 AND C2 ACTIVATORS	27	-0.698667	-2.30845	0	7.27001e-05	0.0004	1296
REACTOME MOLECULES ASSOCIATED WITH ELASTIC FIBRES	36	-0.639929	-2.27439	0	0.000186518	0.0012	1648
REACTOME ELASTIC FIBRE FORMATION	41	-0.62115	-2.27015	0	0.000189575	0.0014	1648
REACTOME COMPLEMENT CASCADE	66	-0.556952	-2.25706	0	0.000240825	0.002	1296
REACTOME FCERI MEDIATED MAPK ACTIVATION	46	-0.596444	-2.24141	0	0.000259963	0.0024	2825
REACTOME ASSEMBLY OF COLLAGEN FIBRILS AND OTHER MULTIMERIC STRUCTURES	54	-0.57543	-2.24045	0	0.00023633	0.0024	2071
REACTOME ANTIGEN ACTIVATES B CELL RECEPTOR BCR LEADING TO GENERATION OF SECOND MESSENGERS	42	-0.608371	-2.23047	0	0.000270623	0.003	1808
REACTOME ECM PROTEOGLYCANS	73	-0.541651	-2.21549	0	0.000399072	0.0048	2376
REACTOME FCGR ACTIVATION	26	-0.678079	-2.20704	0	0.000401158	0.0052	1296
REACTOME COLLAGEN FORMATION	74	-0.538638	-2.20681	0	0.000374414	0.0052	2078
REACTOME DEGRADATION OF THE EXTRACELLULAR MATRIX	121	-0.484345	-2.17379	0	0.000582205	0.0086	2346
REACTOME COLLAGEN DEGRADATION	57	-0.54452	-2.13386	0	0.00110798	0.0174	2448
REACTOME MET ACTIVATES PTK2 SIGNALING	26	-0.6483	-2.13102	0	0.00110628	0.0184	2273
REACTOME CHONDROITIN SULFATE DERMATAN SULFATE METABOLISM	40	-0.585766	-2.13072	0	0.00107089	0.0188	2623
PID SYNDECAN 4 PATHWAY	30	-0.629491	-2.12897	0	0.00105001	0.0192	1196
REACTOME COLLAGEN BIOSYNTHESIS AND MODIFYING ENZYMES	53	-0.551066	-2.12402	0	0.0011335	0.0216	3321
PID SYNDECAN 1 PATHWAY	45	-0.572056	-2.12369	0	0.00109192	0.0218	2078
REACTOME INTEGRIN CELL SURFACE INTERACTIONS	79	-0.510647	-2.12227	0	0.00104444	0.0218	2122
REACTOME PARASITE INFECTION	71	-0.51928	-2.12103	0	0.00100981	0.022	2005
PID INTEGRIN1 PATHWAY	61	-0.531292	-2.1144	0	0.00115123	0.0262	1694
REACTOME COLLAGEN CHAIN TRIMERIZATION	33	-0.595224	-2.07096	0	0.00227015	0.053	2078
REACTOME RECYCLING PATHWAY OF L1	43	-0.561506	-2.0697	0	0.00223381	0.0542	3396
KEGG LYSOSOME	108	-0.466477	-2.06227	0	0.00238676	0.0596	3142
REACTOME CELL SURFACE INTERACTIONS AT THE VASCULAR WALL	145	-0.444622	-2.05411	0	0.00261242	0.0676	1296
REACTOME MET PROMOTES CELL MOTILITY	36	-0.577664	-2.04806	0.000393082	0.00285686	0.0766	1902
REACTOME SYNDECAN INTERACTIONS	27	-0.61332	-2.03351	0	0.00342975	0.0944	2019
REACTOME GENERATION OF SECOND MESSENGER MOLECULES	31	-0.588557	-2.02196	0	0.003951	0.111	2822
REACTOME BINDING AND UPTAKE OF LIGANDS BY SCAVENGER RECEPTORS	52	-0.527339	-2.01543	0	0.00435049	0.1242	1668
REACTOME DISEASES ASSOCIATED WITH GLYCOSAMINOGLYCAN METABOLISM	35	-0.567919	-2.00742	0.000382409	0.00467295	0.1374	2646
REACTOME FCERI MEDIATED CA 2 MOBILIZATION	44	-0.535848	-1.99333	0.000375516	0.00550047	0.1622	2825
KEGG ECM RECEPTOR INTERACTION	80	-0.476676	-1.9824	0	0.00635272	0.19	2318
REACTOME GLYCOSAMINOGLYCAN METABOLISM	103	-0.452718	-1.97697	0	0.00667305	0.2026	3156
REACTOME REGULATION OF KIT SIGNALING	16	-0.686431	-1.97305	0.0003861	0.0068243	0.2124	1236
REACTOME ROLE OF LAT2 NTAL LAB ON CALCIUM MOBILIZATION	30	-0.577191	-1.96324	0.000380228	0.00753671	0.2386	1296
REACTOME KERATAN SULFATE KERATIN METABOLISM	31	-0.569513	-1.95998	0.000392465	0.00769868	0.2478	2952
REACTOME NON INTEGRIN MEMBRANE ECM INTERACTIONS	57	-0.497102	-1.94411	0.000375657	0.00941244	0.302	2632
REACTOME HS GAG DEGRADATION	20	-0.633936	-1.94206	0.000392311	0.00947192	0.3096	2623
REACTOME RESPONSE TO ELEVATED PLATELET CYTOSOLIC CA2	124	-0.427864	-1.93899	0	0.00961582	0.3202	1300
REACTOME ACTIVATION OF MATRIX METALLOPROTEINASES	33	-0.554295	-1.93866	0.000387297	0.00942214	0.321	3415
PID SYNDECAN 2 PATHWAY	32	-0.542921	-1.88258	0.00155039	0.0176155	0.525	1956
REACTOME PD 1 SIGNALING	19	-0.613487	-1.85504	0.0023706	0.0238306	0.645	2205
REACTOME FCGAMMA RECEPTOR FCGR DEPENDENT PHAGOCYTOSIS	95	-0.428669	-1.84395	0	0.0263608	0.6846	2956
REACTOME DEFECTIVE B4GALT7 CAUSES EDS PROGEROID TYPE	18	-0.618301	-1.84292	0.00311891	0.026135	0.6886	2623
PID FRA PATHWAY	36	-0.523369	-1.84273	0.00114767	0.0256507	0.6888	1001
REACTOME MATURATION OF SARS COV 2 SPIKE PROTEIN	27	-0.550914	-1.83173	0.00226757	0.0283604	0.7318	2444
KEGG FOCAL ADHESION	191	-0.379174	-1.81947	0	0.0314521	0.777	2054
REACTOME TRANSLATION OF SARS COV 2 STRUCTURAL PROTEINS	44	-0.480818	-1.8093	0.0019478	0.0343466	0.813	2444
BIOCARTA ARAP PATHWAY	17	-0.612795	-1.80705	0.00501737	0.0345418	0.8212	3551
HALLMARK COAGULATION	136	-0.395948	-1.80092	0	0.0361703	0.8388	3061
KEGG PRIMARY IMMUNODEFICIENCY	34	-0.511676	-1.79225	0.00188679	0.0387637	0.8598	2540
REACTOME A TETRASACCHARIDE LINKER SEQUENCE IS REQUIRED FOR GAG SYNTHESIS	22	-0.565502	-1.78258	0.00547089	0.0422865	0.889	2623
REACTOME TRANSLOCATION OF SLC2A4 GLUT4 TO THE PLASMA MEMBRANE	61	-0.450034	-1.77914	0.000771903	0.0430744	0.8988	3625
REACTOME RHO GTPASES ACTIVATE PAKS	21	-0.567436	-1.77423	0.00589854	0.0444025	0.9098	1520
KEGG COMPLEMENT AND COAGULATION CASCADES	66	-0.438781	-1.77324	0.00150659	0.0441021	0.9124	1753
KEGG GLYCOSAMINOGLYCAN DEGRADATION	20	-0.57732	-1.77065	0.00496752	0.0445046	0.917	3090
REACTOME GRB2 SOS PROVIDES LINKAGE TO MAPK SIGNALING FOR INTEGRINS	15	-0.626253	-1.76175	0.00694713	0.048039	0.9368	1236
PID AMB2 NEUTROPHILS PATHWAY	41	-0.477166	-1.76162	0.0034078	0.0473344	0.9372	1174
REACTOME POST CHAPERONIN TUBULIN FOLDING PATHWAY	21	-0.569937	-1.76087	0.00666667	0.04694	0.9388	3234
REACTOME GAP JUNCTION TRAFFICKING AND REGULATION	40	-0.480808	-1.75466	0.00496183	0.0491218	0.9502	3903
PID INTEGRIN A4B1 PATHWAY	30	-0.511597	-1.75203	0.00646634	0.0496286	0.9556	852
REACTOME HEPARAN SULFATE HEPARIN HS GAG METABOLISM	46	-0.466845	-1.75024	0.00423403	0.0497605	0.9578	2693
PID MYC REPRESS PATHWAY	61	-0.43921	-1.74938	0.000383583	0.0493627	0.9588	2911
BIOCARTA AMI PATHWAY	20	-0.573433	-1.74694	0.00762195	0.0497805	0.9612	1753
REACTOME REGULATION OF INSULIN LIKE GROWTH FACTOR IGF TRANSPORT AND UPTAKE BY INSULIN LIKE GROWTH FACTOR BINDING PROTEINS IGFBPS	111	-0.392396	-1.74686	0.000374392	0.0490934	0.9612	2386
REACTOME KERATAN SULFATE BIOSYNTHESIS	25	-0.534643	-1.73892	0.00741319	0.0521136	0.971	2952
REACTOME FCGR3A MEDIATED IL10 SYNTHESIS	50	-0.457582	-1.73507	0.00301432	0.0533985	0.9758	1386
REACTOME LAMININ INTERACTIONS	28	-0.513259	-1.7247	0.00585252	0.0580773	0.9836	2273
BIOCARTA LAIR PATHWAY	17	-0.586191	-1.72346	0.00949848	0.0579615	0.984	969
REACTOME IMMUNOREGULATORY INTERACTIONS BETWEEN A LYMPHOID AND A NON LYMPHOID CELL	118	-0.383854	-1.72223	0	0.0578956	0.9842	1600
REACTOME PURINERGIC SIGNALING IN LEISHMANIASIS INFECTION	25	-0.528385	-1.72009	0.00786164	0.058241	0.9854	1091
BIOCARTA COMP PATHWAY	16	-0.592392	-1.70036	0.0117188	0.0691055	0.994	931
REACTOME ROLE OF PHOSPHOLIPIDS IN PHAGOCYTOSIS	36	-0.483964	-1.70021	0.00707269	0.068287	0.994	1956
BIOCARTA CDMAC PATHWAY	16	-0.584202	-1.69695	0.0143189	0.0694175	0.995	1374
BIOCARTA G1 PATHWAY	28	-0.505528	-1.69626	0.00617761	0.0689467	0.9954	3132
BIOCARTA EDG1 PATHWAY	21	-0.536484	-1.69369	0.0147917	0.0696428	0.9958	1055
REACTOME PLATELET ACTIVATION SIGNALING AND AGGREGATION	242	-0.342372	-1.69011	0	0.0711727	0.9964	1300
REACTOME ANCHORING FIBRIL FORMATION	15	-0.594848	-1.68716	0.0135083	0.0720879	0.9966	1804
PID AVB3 INTEGRIN PATHWAY	72	-0.413313	-1.68639	0.000732601	0.0716935	0.9966	1055
HALLMARK ALLOGRAFT REJECTION	198	-0.349691	-1.6861	0	0.0710025	0.9966	3573
REACTOME RHO GTPASES ACTIVATE IQGAPS	27	-0.506776	-1.68292	0.00891473	0.0720755	0.997	3234
REACTOME GLYCOSPHINGOLIPID METABOLISM	33	-0.487364	-1.68041	0.00599925	0.0728202	0.997	2473
REACTOME CROSSLINKING OF COLLAGEN FIBRILS	16	-0.58197	-1.67922	0.0143466	0.0727039	0.9972	2071
PID GLYPICAN 1PATHWAY	26	-0.514227	-1.67695	0.0110497	0.0733562	0.9972	980
PID INTEGRIN5 PATHWAY	17	-0.569777	-1.67542	0.0156006	0.0734659	0.9972	1510
PID INTEGRIN2 PATHWAY	28	-0.499704	-1.6737	0.0110224	0.0738391	0.9974	1532
BIOCARTA ETS PATHWAY	15	-0.592954	-1.67033	0.0192837	0.0751043	0.9978	940
PID UPA UPAR PATHWAY	39	-0.461288	-1.66635	0.00691244	0.0769919	0.998	2276
REACTOME UNFOLDED PROTEIN RESPONSE UPR	82	-0.39644	-1.66587	0.00220994	0.0765219	0.998	2969
HALLMARK APOPTOSIS	158	-0.354821	-1.65613	0	0.0822611	0.999	2054
REACTOME SIGNALING BY PDGF	55	-0.423984	-1.65193	0.00569692	0.0843486	0.9992	1446
REACTOME IRE1ALPHA ACTIVATES CHAPERONES	46	-0.44282	-1.65091	0.00903274	0.0842176	0.9992	2969
REACTOME SIGNALING BY MET	72	-0.402332	-1.65039	0.00221402	0.0837086	0.9992	2288
HALLMARK KRAS SIGNALING UP	196	-0.342125	-1.64664	0	0.0855245	0.9992	2054
REACTOME NCAM1 INTERACTIONS	40	-0.450287	-1.63207	0.00954198	0.0956358	0.9996	2249
BIOCARTA CCR5 PATHWAY	17	-0.554707	-1.62196	0.0219036	0.102918	0.9998	1004
KEGG VASCULAR SMOOTH MUSCLE CONTRACTION	103	-0.368921	-1.61955	0.0032955	0.10391	0.9998	2079
REACTOME HS GAG BIOSYNTHESIS	24	-0.50667	-1.61951	0.0186625	0.102925	0.9998	3017
REACTOME SIGNALING BY KIT IN DISEASE	20	-0.527698	-1.61807	0.0243243	0.103211	0.9998	2876
REACTOME TRANSPORT OF CONNEXONS TO THE PLASMA MEMBRANE	16	-0.557678	-1.61127	0.0263668	0.108055	0.9998	3234
REACTOME METABOLISM OF ANGIOTENSINOGEN TO ANGIOTENSINS	18	-0.539211	-1.60866	0.0243439	0.109289	0.9998	319
PID ECADHERIN STABILIZATION PATHWAY	38	-0.444135	-1.6029	0.0127364	0.113332	1	3176
BIOCARTA SPPA PATHWAY	15	-0.568681	-1.60222	0.0248544	0.112919	1	1004
KEGG LEISHMANIA INFECTION	69	-0.392905	-1.60215	0.00462072	0.111924	1	1849
HALLMARK COMPLEMENT	187	-0.336927	-1.6012	0.000720202	0.111726	1	2564
PID AJDISS 2PATHWAY	47	-0.42528	-1.59784	0.0144983	0.113753	1	1888
PID PDGFRB PATHWAY	123	-0.356236	-1.59776	0.00185391	0.11279	1	3199
REACTOME NCAM SIGNALING FOR NEURITE OUT GROWTH	61	-0.400867	-1.59304	0.0100297	0.115891	1	2249
PID IL8 CXCR2 PATHWAY	32	-0.460252	-1.58888	0.0176787	0.118759	1	2525
BIOCARTA PDGF PATHWAY	28	-0.474241	-1.58763	0.0221876	0.118843	1	1236
REACTOME INTERFERON GAMMA SIGNALING	79	-0.380942	-1.58321	0.00558867	0.122022	1	2402
REACTOME EPH EPHRIN MEDIATED REPULSION OF CELLS	47	-0.415755	-1.58186	0.0150886	0.122181	1	3220
REACTOME SENSORY PROCESSING OF SOUND BY OUTER HAIR CELLS OF THE COCHLEA	36	-0.443629	-1.57662	0.0179801	0.126042	1	3054
HALLMARK APICAL JUNCTION	183	-0.331266	-1.57326	0.00141293	0.128307	1	2884
REACTOME AGGREPHAGY	38	-0.439948	-1.57107	0.0173024	0.129284	1	3234
PID INTEGRIN3 PATHWAY	43	-0.424519	-1.56674	0.0164247	0.132597	1	1099
BIOCARTA G2 PATHWAY	24	-0.488548	-1.56351	0.0221543	0.134833	1	1390
REACTOME FORMATION OF FIBRIN CLOT CLOTTING CASCADE	39	-0.43277	-1.56272	0.0203177	0.134546	1	839
KEGG LEUKOCYTE TRANSENDOTHELIAL MIGRATION	107	-0.355622	-1.56143	0.00376506	0.13478	1	2876
REACTOME SIGNALING BY THE B CELL RECEPTOR BCR	118	-0.350981	-1.56122	0.00480769	0.133902	1	1867
KEGG RENIN ANGIOTENSIN SYSTEM	16	-0.541536	-1.56069	0.036192	0.133309	1	461
REACTOME OTHER SEMAPHORIN INTERACTIONS	18	-0.519942	-1.55973	0.0360219	0.13321	1	2072
REACTOME DAP12 SIGNALING	28	-0.462355	-1.55454	0.0264977	0.137559	1	2876
REACTOME LEISHMANIA INFECTION	239	-0.315296	-1.5537	0.000353607	0.137296	1	2083
KEGG VIBRIO CHOLERAE INFECTION	50	-0.407156	-1.54983	0.0154919	0.140233	1	2834
REACTOME MHC CLASS II ANTIGEN PRESENTATION	108	-0.351113	-1.54965	0.00435572	0.139326	1	3362
BIOCARTA IL2 PATHWAY	22	-0.498457	-1.54954	0.0327049	0.138376	1	4095
REACTOME N GLYCAN ANTENNAE ELONGATION IN THE MEDIAL TRANS GOLGI	25	-0.478334	-1.54888	0.0285262	0.137999	1	3349
REACTOME INTRINSIC PATHWAY OF FIBRIN CLOT FORMATION	23	-0.486073	-1.5464	0.0328767	0.139592	1	839
PID CXCR4 PATHWAY	92	-0.357974	-1.53873	0.00622711	0.14675	1	3377
REACTOME SEMAPHORIN INTERACTIONS	62	-0.383835	-1.53319	0.0124481	0.151699	1	1812
HALLMARK INTERFERON ALPHA RESPONSE	83	-0.364705	-1.53122	0.00687023	0.152786	1	3021
REACTOME CHONDROITIN SULFATE BIOSYNTHESIS	17	-0.516722	-1.52625	0.0434448	0.157418	1	3156
REACTOME MAP2K AND MAPK ACTIVATION	37	-0.425646	-1.52614	0.0271698	0.156409	1	4236
PID FCER1 PATHWAY	59	-0.386606	-1.52468	0.0182788	0.156994	1	1236
REACTOME INTEGRIN SIGNALING	26	-0.467044	-1.52292	0.0356601	0.157926	1	1236
BIOCARTA INTEGRIN PATHWAY	32	-0.445827	-1.51777	0.0316126	0.162741	1	1341
BIOCARTA TCR PATHWAY	43	-0.40588	-1.50996	0.0223077	0.170822	1	4178
REACTOME INTERLEUKIN 4 AND INTERLEUKIN 13 SIGNALING	106	-0.343842	-1.50941	0.00537841	0.170338	1	2876
HALLMARK INTERFERON GAMMA RESPONSE	182	-0.31719	-1.509	0.00217234	0.169673	1	3291
KEGG REGULATION OF ACTIN CYTOSKELETON	194	-0.315199	-1.50893	0.00142755	0.168576	1	2019
PID CD8 TCR PATHWAY	49	-0.396287	-1.50643	0.0198473	0.170444	1	2822
REACTOME GPVI MEDIATED ACTIVATION CASCADE	34	-0.433117	-1.50583	0.0373618	0.169978	1	2876
PID BETA CATENIN NUC PATHWAY	71	-0.366931	-1.50498	0.0174308	0.169876	1	2075
REACTOME TRAFFICKING OF GLUR2 CONTAINING AMPA RECEPTORS	16	-0.521621	-1.50457	0.0573449	0.169215	1	1143
KEGG PATHOGENIC ESCHERICHIA COLI INFECTION	52	-0.389729	-1.50429	0.0225926	0.168417	1	3299
BIOCARTA BCR PATHWAY	32	-0.432704	-1.50034	0.0303605	0.172013	1	4178
REACTOME ANTIGEN PRESENTATION FOLDING ASSEMBLY AND PEPTIDE LOADING OF CLASS I MHC	24	-0.460939	-1.48428	0.046905	0.191304	1	3304
KEGG HEMATOPOIETIC CELL LINEAGE	84	-0.351547	-1.4805	0.0149421	0.195093	1	2436
HALLMARK ANGIOGENESIS	36	-0.414318	-1.48035	0.0398926	0.19402	1	1432
PID ARF 3PATHWAY	18	-0.499109	-1.47586	0.0569969	0.199007	1	2530
KEGG ENDOCYTOSIS	163	-0.314532	-1.47247	0.0044069	0.202454	1	3541
HALLMARK ESTROGEN RESPONSE LATE	199	-0.305409	-1.46988	0.00278649	0.204934	1	1181
REACTOME CARBOXYTERMINAL POST TRANSLATIONAL MODIFICATIONS OF TUBULIN	29	-0.438249	-1.4688	0.0533485	0.205178	1	3352
REACTOME DAP12 INTERACTIONS	35	-0.416591	-1.46849	0.0406409	0.204265	1	3379
REACTOME SIGNALING BY SCF KIT	43	-0.398389	-1.46454	0.0423921	0.20862	1	1567
REACTOME RHO GTPASES ACTIVATE WASPS AND WAVES	34	-0.419303	-1.46215	0.0543772	0.21073	1	4092
KEGG O GLYCAN BIOSYNTHESIS	19	-0.484645	-1.46081	0.0640625	0.211286	1	2779
HALLMARK HYPOXIA	195	-0.304397	-1.46036	0.00570207	0.210638	1	1252
PID PI3KCI PATHWAY	47	-0.383837	-1.45702	0.0366081	0.214205	1	3712
REACTOME METAL ION SLC TRANSPORTERS	16	-0.498068	-1.44562	0.0731233	0.229969	1	2769
HALLMARK IL2 STAT5 SIGNALING	176	-0.304538	-1.44418	0.00717618	0.230711	1	2054
KEGG EPITHELIAL CELL SIGNALING IN HELICOBACTER PYLORI INFECTION	63	-0.360586	-1.43885	0.0336788	0.23765	1	1808
KEGG GLYCOSAMINOGLYCAN BIOSYNTHESIS CHONDROITIN SULFATE	17	-0.494611	-1.43428	0.0791311	0.24353	1	3156
REACTOME SMOOTH MUSCLE CONTRACTION	37	-0.40176	-1.428	0.0516717	0.252315	1	2417
REACTOME RHOU GTPASE CYCLE	36	-0.402511	-1.42648	0.0517374	0.253397	1	1064
PID INTEGRIN CS PATHWAY	23	-0.449876	-1.42591	0.068014	0.252851	1	2019
REACTOME INTERLEUKIN 10 SIGNALING	44	-0.383472	-1.42248	0.0515619	0.257169	1	4258
REACTOME TNFS BIND THEIR PHYSIOLOGICAL RECEPTORS	26	-0.431375	-1.41963	0.0677064	0.260436	1	2208
PID FAK PATHWAY	58	-0.360368	-1.41814	0.0421687	0.261439	1	4078
PID NETRIN PATHWAY	30	-0.416595	-1.4177	0.0601676	0.260673	1	3036
PID NFKAPPAB CANONICAL PATHWAY	22	-0.451139	-1.41686	0.0642023	0.26062	1	3907
REACTOME PLATELET AGGREGATION PLUG FORMATION	38	-0.392571	-1.41633	0.0570559	0.260074	1	1236
KEGG FC GAMMA R MEDIATED PHAGOCYTOSIS	91	-0.330346	-1.41435	0.0225479	0.261937	1	3728
PID TCR PATHWAY	58	-0.359327	-1.41288	0.0383459	0.262994	1	1236
REACTOME HSP90 CHAPERONE CYCLE FOR STEROID HORMONE RECEPTORS SHR IN THE PRESENCE OF LIGAND	51	-0.367565	-1.41232	0.0433472	0.262525	1	3234
HALLMARK MITOTIC SPINDLE	178	-0.29723	-1.41135	0.0129403	0.262692	1	2674
REACTOME RESPONSE OF MTB TO PHAGOCYTOSIS	21	-0.454247	-1.41003	0.0767123	0.263293	1	1876
REACTOME PLATELET ADHESION TO EXPOSED COLLAGEN	15	-0.50189	-1.40972	0.0890931	0.262368	1	2525
KEGG PHOSPHATIDYLINOSITOL SIGNALING SYSTEM	72	-0.344014	-1.40868	0.0393046	0.26265	1	2876
REACTOME NETRIN 1 SIGNALING	42	-0.382995	-1.40864	0.0518095	0.261274	1	1557
PID PTP1B PATHWAY	51	-0.368446	-1.40739	0.0463134	0.261955	1	1251
REACTOME DISEASES OF GLYCOSYLATION	112	-0.318406	-1.4056	0.0184366	0.263593	1	3225
HALLMARK APICAL SURFACE	34	-0.401375	-1.40477	0.0578766	0.263594	1	3354
REACTOME GAP JUNCTION ASSEMBLY	27	-0.424076	-1.4029	0.0751065	0.265389	1	3234
REACTOME O LINKED GLYCOSYLATION OF MUCINS	39	-0.389354	-1.40169	0.0684569	0.265984	1	2423
REACTOME ACYL CHAIN REMODELLING OF PE	22	-0.445068	-1.40166	0.0783538	0.264646	1	1615
REACTOME RECEPTOR TYPE TYROSINE PROTEIN PHOSPHATASES	16	-0.485434	-1.40085	0.0915411	0.264635	1	966
REACTOME RHO GTPASE EFFECTORS	272	-0.280666	-1.40032	0.0056239	0.264141	1	1993
REACTOME NITRIC OXIDE STIMULATES GUANYLATE CYCLASE	20	-0.460746	-1.39974	0.0848533	0.263698	1	1988
REACTOME CELL JUNCTION ORGANIZATION	78	-0.333668	-1.39774	0.0408618	0.265695	1	2629
BIOCARTA ERK PATHWAY	27	-0.41961	-1.39161	0.0842762	0.274759	1	1236
KEGG N GLYCAN BIOSYNTHESIS	37	-0.389356	-1.3837	0.0692956	0.2872	1	2646
REACTOME DOWNSTREAM SIGNAL TRANSDUCTION	28	-0.415344	-1.37983	0.0878483	0.292661	1	2876
KEGG AXON GUIDANCE	113	-0.312145	-1.37969	0.0337412	0.29145	1	1520
HALLMARK INFLAMMATORY RESPONSE	192	-0.287194	-1.37485	0.0144825	0.298747	1	2581
PID IL6 7 PATHWAY	47	-0.364361	-1.37205	0.066171	0.302427	1	761
REACTOME FCERI MEDIATED NF KB ACTIVATION	90	-0.321589	-1.37032	0.0398362	0.304112	1	1616
PID ALPHA SYNUCLEIN PATHWAY	32	-0.394154	-1.36728	0.0800311	0.308305	1	2825
REACTOME THE ROLE OF NEF IN HIV 1 REPLICATION AND DISEASE PATHOGENESIS	25	-0.421096	-1.36708	0.0876649	0.307175	1	2392
REACTOME COMMON PATHWAY OF FIBRIN CLOT FORMATION	22	-0.433802	-1.36628	0.0964706	0.307187	1	733
REACTOME CELL CELL COMMUNICATION	113	-0.307957	-1.36554	0.0278707	0.30711	1	2669
REACTOME RECRUITMENT OF NUMA TO MITOTIC CENTROSOMES	82	-0.324238	-1.36213	0.0425292	0.312015	1	3299
REACTOME EPH EPHRIN SIGNALING	87	-0.318967	-1.36184	0.0447874	0.311056	1	3220
KEGG ASTHMA	27	-0.408856	-1.36162	0.0960408	0.309983	1	1432
PID THROMBIN PAR1 PATHWAY	42	-0.37261	-1.36135	0.071997	0.308997	1	2876
KEGG ANTIGEN PROCESSING AND PRESENTATION	75	-0.329267	-1.36016	0.0498726	0.309777	1	2540
HALLMARK IL6 JAK STAT3 SIGNALING	87	-0.318673	-1.35951	0.0421245	0.309577	1	2033
REACTOME TRAFFICKING OF AMPA RECEPTORS	28	-0.406438	-1.35886	0.0850406	0.309312	1	3220
KEGG SYSTEMIC LUPUS ERYTHEMATOSUS	101	-0.310226	-1.3577	0.0460453	0.310063	1	2405
REACTOME EPHB MEDIATED FORWARD SIGNALING	42	-0.370173	-1.35731	0.0807522	0.309331	1	3094
REACTOME SIGNALING BY NTRK2 TRKB	24	-0.42086	-1.35409	0.109309	0.314084	1	3379
PID RAS PATHWAY	26	-0.409934	-1.35297	0.0925144	0.314733	1	1547
KEGG GAP JUNCTION	85	-0.319799	-1.35157	0.041682	0.315848	1	2079
REACTOME PERK REGULATES GENE EXPRESSION	29	-0.400262	-1.35113	0.0887597	0.315282	1	1533
REACTOME LYSOSOME VESICLE BIOGENESIS	30	-0.398668	-1.34915	0.0955292	0.317527	1	4367
BIOCARTA EICOSANOID PATHWAY	22	-0.428065	-1.34786	0.111954	0.318611	1	1161
PID PLK1 PATHWAY	42	-0.366707	-1.34448	0.0794196	0.323706	1	1974
REACTOME NR1H3 NR1H2 REGULATE GENE EXPRESSION LINKED TO CHOLESTEROL TRANSPORT AND EFFLUX	31	-0.393673	-1.34229	0.0917081	0.326517	1	1863
REACTOME SEMA4D INDUCED CELL MIGRATION AND GROWTH CONE COLLAPSE	20	-0.43943	-1.33785	0.111883	0.333627	1	1520
PID NECTIN PATHWAY	30	-0.393506	-1.33692	0.102554	0.334016	1	1888
REACTOME VXPX CARGO TARGETING TO CILIUM	15	-0.46901	-1.33641	0.121437	0.333567	1	3836
PID ARF6 DOWNSTREAM PATHWAY	15	-0.47072	-1.33625	0.131128	0.332419	1	2392
REACTOME TRANSCRIPTIONAL REGULATION OF GRANULOPOIESIS	71	-0.325648	-1.33523	0.0607196	0.332999	1	1990
REACTOME GASTRIN CREB SIGNALLING PATHWAY VIA PKC AND MAPK	18	-0.447876	-1.33305	0.127726	0.336017	1	1454
KEGG SPHINGOLIPID METABOLISM	30	-0.390535	-1.33196	0.10842	0.336769	1	2272
BIOCARTA RHO PATHWAY	20	-0.435194	-1.33128	0.127898	0.336669	1	3524
REACTOME ANTI INFLAMMATORY RESPONSE FAVOURING LEISHMANIA PARASITE INFECTION	159	-0.284937	-1.33105	0.0347985	0.33568	1	2083
REACTOME COPI DEPENDENT GOLGI TO ER RETROGRADE TRAFFIC	81	-0.314638	-1.33024	0.060097	0.335863	1	3462
REACTOME SARS COV 2 INFECTION	63	-0.332052	-1.32867	0.0800604	0.337569	1	2444
REACTOME SIGNALING BY RECEPTOR TYROSINE KINASES	484	-0.251201	-1.3279	0.00300601	0.337703	1	2110
PID AVB3 OPN PATHWAY	30	-0.388539	-1.32746	0.109105	0.337162	1	4053
BIOCARTA FCER1 PATHWAY	38	-0.369588	-1.32579	0.0950365	0.339073	1	4178
HALLMARK ESTROGEN RESPONSE EARLY	198	-0.275439	-1.32527	0.0263064	0.338708	1	1365
HALLMARK UV RESPONSE DN	144	-0.289218	-1.32446	0.0427319	0.338954	1	2275
PID RAC1 REG PATHWAY	31	-0.384886	-1.32402	0.110467	0.338402	1	2879
REACTOME SEALING OF THE NUCLEAR ENVELOPE NE BY ESCRT III	24	-0.411168	-1.32354	0.114929	0.337934	1	3234
REACTOME FC EPSILON RECEPTOR FCERI SIGNALING	139	-0.289963	-1.32164	0.0426074	0.340337	1	2876
HALLMARK TNFA SIGNALING VIA NFKB	198	-0.274784	-1.31875	0.0318654	0.344713	1	1703
REACTOME INFECTION WITH MYCOBACTERIUM TUBERCULOSIS	25	-0.407661	-1.31789	0.121627	0.344975	1	1876
BIOCARTA PAR1 PATHWAY	18	-0.438775	-1.31728	0.133307	0.344742	1	1270
BIOCARTA EPO PATHWAY	19	-0.43696	-1.31371	0.139187	0.350455	1	4095
PID SYNDECAN 3 PATHWAY	17	-0.446649	-1.31328	0.142692	0.349926	1	969
REACTOME SENSORY PROCESSING OF SOUND	54	-0.339374	-1.3132	0.0933484	0.348693	1	3054
KEGG PATHWAYS IN CANCER	310	-0.257275	-1.3128	0.018538	0.348091	1	1902
REACTOME RHOB GTPASE CYCLE	59	-0.330707	-1.31262	0.0875185	0.347069	1	3371
REACTOME O LINKED GLYCOSYLATION	71	-0.320076	-1.311	0.0805847	0.34884	1	3225
BIOCARTA CASPASE PATHWAY	22	-0.414559	-1.30519	0.134165	0.359557	1	1565
KEGG PRION DISEASES	34	-0.367718	-1.30338	0.117919	0.361877	1	2273
PID TAP63 PATHWAY	48	-0.345498	-1.30293	0.101604	0.361372	1	3402
REACTOME PEPTIDE LIGAND BINDING RECEPTORS	166	-0.277548	-1.30164	0.0507377	0.362646	1	2849
REACTOME NEF MEDIATES DOWN MODULATION OF CELL SURFACE RECEPTORS BY RECRUITING THEM TO CLATHRIN ADAPTERS	18	-0.433945	-1.29946	0.137178	0.365589	1	3220
BIOCARTA PYK2 PATHWAY	26	-0.395447	-1.29469	0.132629	0.3742	1	4095
REACTOME COPI MEDIATED ANTEROGRADE TRANSPORT	90	-0.303169	-1.2946	0.0774028	0.372923	1	3816
REACTOME INOSITOL PHOSPHATE METABOLISM	40	-0.355246	-1.29313	0.115298	0.374569	1	2822
REACTOME SPHINGOLIPID METABOLISM	63	-0.322911	-1.29075	0.0988593	0.378174	1	2473
BIOCARTA NGF PATHWAY	20	-0.418908	-1.28773	0.146708	0.383263	1	4365
REACTOME SIGNAL REGULATORY PROTEIN FAMILY INTERACTIONS	15	-0.453311	-1.2873	0.160798	0.382765	1	2032
KEGG CHEMOKINE SIGNALING PATHWAY	169	-0.272675	-1.28726	0.0590974	0.381385	1	2876
REACTOME RND1 GTPASE CYCLE	36	-0.361462	-1.28394	0.135765	0.387069	1	3155
PID ARF6 TRAFFICKING PATHWAY	45	-0.343087	-1.28301	0.124335	0.387584	1	2288
REACTOME SEMA4D IN SEMAPHORIN SIGNALING	24	-0.396817	-1.28198	0.146351	0.3883	1	2721
REACTOME TRANS GOLGI NETWORK VESICLE BUDDING	60	-0.324335	-1.27881	0.105913	0.393836	1	3747
REACTOME RHOF GTPASE CYCLE	35	-0.3605	-1.27871	0.125772	0.392573	1	3371
PID ENDOTHELIN PATHWAY	60	-0.322248	-1.27441	0.104758	0.400467	1	2174
KEGG INTESTINAL IMMUNE NETWORK FOR IGA PRODUCTION	41	-0.347489	-1.27411	0.13087	0.399633	1	2205
REACTOME ACYL CHAIN REMODELLING OF PC	19	-0.41842	-1.27382	0.160884	0.398794	1	1615
REACTOME ANTIMICROBIAL PEPTIDES	44	-0.340767	-1.26869	0.129153	0.408929	1	1702
PID ANGIOPOIETIN RECEPTOR PATHWAY	49	-0.331494	-1.26745	0.120663	0.410181	1	1116
REACTOME INSULIN PROCESSING	20	-0.412931	-1.26615	0.156468	0.411645	1	987
REACTOME INTERLEUKIN 37 SIGNALING	19	-0.418589	-1.26539	0.173145	0.411829	1	3667
KEGG CELL ADHESION MOLECULES CAMS	118	-0.279641	-1.2604	0.0785978	0.421749	1	2436
PID RHOA PATHWAY	45	-0.339391	-1.25929	0.136275	0.422764	1	1523
REACTOME CYTOSOLIC SULFONATION OF SMALL MOLECULES	17	-0.428035	-1.2581	0.182107	0.423999	1	326
PID CD40 PATHWAY	30	-0.368651	-1.25806	0.149323	0.422567	1	1975
PID TXA2PATHWAY	54	-0.32304	-1.25795	0.130784	0.421313	1	2525
REACTOME FORMATION OF TUBULIN FOLDING INTERMEDIATES BY CCT TRIC	24	-0.391794	-1.25791	0.166733	0.419906	1	4581
PID ILK PATHWAY	41	-0.341281	-1.2578	0.139375	0.418628	1	2930
REACTOME RAC1 GTPASE CYCLE	145	-0.271326	-1.25341	0.0727666	0.427337	1	3833
KEGG ARRHYTHMOGENIC RIGHT VENTRICULAR CARDIOMYOPATHY ARVC	67	-0.312263	-1.25332	0.115646	0.426026	1	2632
HALLMARK HEME METABOLISM	200	-0.25893	-1.2461	0.062975	0.441499	1	3051
KEGG MAPK SIGNALING PATHWAY	248	-0.251681	-1.24556	0.0486695	0.441275	1	1846
BIOCARTA ARENRF2 PATHWAY	19	-0.414178	-1.24463	0.188944	0.442011	1	1004
REACTOME PYROPTOSIS	25	-0.38523	-1.24366	0.182804	0.442701	1	3266
REACTOME RHO GTPASE CYCLE	367	-0.240512	-1.24261	0.0309532	0.443629	1	2758
REACTOME CILIUM ASSEMBLY	159	-0.265519	-1.24164	0.0703443	0.444387	1	3451
BIOCARTA AT1R PATHWAY	27	-0.375875	-1.24086	0.171516	0.444693	1	1236
KEGG ETHER LIPID METABOLISM	27	-0.374444	-1.24003	0.180448	0.445166	1	4008
KEGG LONG TERM DEPRESSION	66	-0.305319	-1.23911	0.133031	0.445874	1	2542
PID RAC1 PATHWAY	49	-0.327072	-1.23897	0.153473	0.444697	1	2283
REACTOME COPI INDEPENDENT GOLGI TO ER RETROGRADE TRAFFIC	46	-0.331417	-1.23888	0.148315	0.443389	1	3989
REACTOME SENSORY PERCEPTION	180	-0.261134	-1.23862	0.0765912	0.442514	1	3070
REACTOME RUNX1 REGULATES GENES INVOLVED IN MEGAKARYOCYTE DIFFERENTIATION AND PLATELET FUNCTION	68	-0.303224	-1.23772	0.132188	0.443085	1	2700
REACTOME REGULATED NECROSIS	51	-0.321916	-1.23739	0.14409	0.442456	1	2519
REACTOME INTERFERON SIGNALING	180	-0.259186	-1.23561	0.0720753	0.445128	1	2469
REACTOME SIGNALING BY MODERATE KINASE ACTIVITY BRAF MUTANTS	43	-0.334871	-1.23515	0.154202	0.444729	1	3810
PID EPHA FWDPATHWAY	30	-0.361907	-1.22216	0.189106	0.474795	1	963
REACTOME OTHER INTERLEUKIN SIGNALING	21	-0.391803	-1.22076	0.198767	0.476643	1	3980
KEGG SMALL CELL LUNG CANCER	82	-0.289128	-1.21624	0.132588	0.486244	1	2019
BIOCARTA RAC1 PATHWAY	21	-0.389672	-1.21578	0.20264	0.485792	1	3550
REACTOME ANCHORING OF THE BASAL BODY TO THE PLASMA MEMBRANE	82	-0.28918	-1.215	0.132574	0.48621	1	3299
REACTOME NUCLEAR ENVELOPE NE REASSEMBLY	67	-0.300011	-1.21359	0.157678	0.488163	1	3039
PID FGF PATHWAY	52	-0.314154	-1.21306	0.176926	0.487847	1	1236
PID P38 MK2 PATHWAY	20	-0.396997	-1.21205	0.207474	0.488782	1	4228
REACTOME INTRA GOLGI AND RETROGRADE GOLGI TO ER TRAFFIC	167	-0.257306	-1.20997	0.101809	0.49246	1	3258
REACTOME TRANSPORT OF BILE SALTS AND ORGANIC ACIDS METAL IONS AND AMINE COMPOUNDS	62	-0.302987	-1.20994	0.164728	0.490948	1	1947
REACTOME GOLGI TO ER RETROGRADE TRANSPORT	112	-0.274114	-1.20916	0.131972	0.491289	1	3462
REACTOME G ALPHA Q SIGNALLING EVENTS	181	-0.253381	-1.20788	0.0974002	0.492957	1	2810
REACTOME SIGNALING BY FLT3 FUSION PROTEINS	18	-0.408269	-1.20714	0.221028	0.493187	1	1236
REACTOME TGF BETA RECEPTOR SIGNALING IN EMT EPITHELIAL TO MESENCHYMAL TRANSITION	15	-0.428188	-1.20702	0.226246	0.491916	1	916
REACTOME SENSORY PERCEPTION OF TASTE	26	-0.368354	-1.20702	0.203131	0.490368	1	2863
REACTOME NEGATIVE REGULATION OF THE PI3K AKT NETWORK	105	-0.275315	-1.20647	0.131406	0.490174	1	2092
PID IL8 CXCR1 PATHWAY	26	-0.370088	-1.20604	0.211959	0.489676	1	2525
KEGG GNRH SIGNALING PATHWAY	93	-0.28025	-1.20498	0.140919	0.490786	1	2079
REACTOME MAPK TARGETS NUCLEAR EVENTS MEDIATED BY MAP KINASES	31	-0.35284	-1.20498	0.20169	0.489251	1	867
REACTOME DEACTIVATION OF THE BETA CATENIN TRANSACTIVATING COMPLEX	38	-0.334523	-1.20082	0.178459	0.498229	1	1888
REACTOME INTRAFLAGELLAR TRANSPORT	41	-0.330069	-1.19876	0.1933	0.5019	1	3234
REACTOME RHO GTPASES ACTIVATE FORMINS	121	-0.263969	-1.19712	0.141852	0.5044	1	3298
REACTOME RHOA GTPASE CYCLE	118	-0.2675	-1.197	0.142279	0.503144	1	3371
REACTOME CONSTITUTIVE SIGNALING BY ABERRANT PI3K IN CANCER	71	-0.291849	-1.19524	0.164218	0.506149	1	2092
REACTOME CDC42 GTPASE CYCLE	115	-0.267057	-1.19462	0.13301	0.5062	1	3575
REACTOME L1CAM INTERACTIONS	112	-0.268575	-1.19411	0.139372	0.505922	1	3234
PID AP1 PATHWAY	69	-0.292272	-1.19345	0.169346	0.506079	1	2980
REACTOME PEPTIDE HORMONE METABOLISM	76	-0.287628	-1.19184	0.163636	0.508632	1	1206
PID LYSOPHOSPHOLIPID PATHWAY	61	-0.299461	-1.19163	0.17578	0.507636	1	1511
REACTOME SIGNALING BY BRAF AND RAF1 FUSIONS	61	-0.299539	-1.19157	0.178346	0.506266	1	3036
REACTOME ERCC6 CSB AND EHMT2 G9A POSITIVELY REGULATE RRNA EXPRESSION	55	-0.304793	-1.19129	0.171375	0.505441	1	2652
PID INTEGRIN A9B1 PATHWAY	24	-0.3722	-1.18874	0.220046	0.510533	1	485
REACTOME PLASMA LIPOPROTEIN CLEARANCE	30	-0.348778	-1.18858	0.222095	0.509413	1	2059
KEGG CYTOKINE CYTOKINE RECEPTOR INTERACTION	233	-0.240612	-1.18532	0.0954401	0.516269	1	2559
REACTOME SPRY REGULATION OF FGF SIGNALING	16	-0.405851	-1.18443	0.242891	0.517046	1	707
PID WNT SIGNALING PATHWAY	24	-0.369702	-1.18236	0.240727	0.520814	1	1196
REACTOME DISEASES OF PROGRAMMED CELL DEATH	83	-0.279989	-1.18213	0.175102	0.519908	1	3340
REACTOME FACTORS INVOLVED IN MEGAKARYOCYTE DEVELOPMENT AND PLATELET PRODUCTION	135	-0.25828	-1.17905	0.147842	0.526318	1	1540
PID ERB GENOMIC PATHWAY	15	-0.413519	-1.17864	0.254244	0.525805	1	2
REACTOME SARS COV INFECTIONS	141	-0.256074	-1.17862	0.152301	0.524283	1	2028
REACTOME SYNTHESIS SECRETION AND INACTIVATION OF GLUCAGON LIKE PEPTIDE 1 GLP 1	17	-0.404316	-1.17786	0.250889	0.524714	1	2893
BIOCARTA IL6 PATHWAY	21	-0.379803	-1.17751	0.242638	0.524103	1	1236
KEGG TASTE TRANSDUCTION	32	-0.342735	-1.17698	0.221365	0.523895	1	2663
BIOCARTA CD40 PATHWAY	15	-0.414057	-1.17449	0.25069	0.528871	1	3550
KEGG GLUTATHIONE METABOLISM	39	-0.325593	-1.17408	0.215397	0.5284	1	1375
PID PDGFRA PATHWAY	21	-0.38012	-1.17394	0.24575	0.527235	1	1341
REACTOME RND2 GTPASE CYCLE	38	-0.325338	-1.17346	0.23068	0.526991	1	3825
BIOCARTA AGR PATHWAY	31	-0.339959	-1.17098	0.23318	0.531927	1	838
REACTOME SIGNALING BY INTERLEUKINS	425	-0.223227	-1.17006	0.0802721	0.532779	1	2882
KEGG ALLOGRAFT REJECTION	33	-0.332066	-1.16697	0.234663	0.539418	1	3402
PID IL12 STAT4 PATHWAY	32	-0.336259	-1.16678	0.242016	0.538435	1	1759
REACTOME AURKA ACTIVATION BY TPX2	65	-0.288275	-1.16646	0.208176	0.537758	1	3451
KEGG FC EPSILON RI SIGNALING PATHWAY	75	-0.283169	-1.1663	0.205639	0.536671	1	3380
PID ERBB1 RECEPTOR PROXIMAL PATHWAY	35	-0.331487	-1.16283	0.237914	0.544305	1	2876
REACTOME RAC3 GTPASE CYCLE	81	-0.278712	-1.16213	0.190055	0.544593	1	3930
REACTOME PROTEIN FOLDING	84	-0.274413	-1.15967	0.197761	0.549623	1	3070
BIOCARTA P53HYPOXIA PATHWAY	21	-0.375403	-1.15744	0.258796	0.554034	1	1390
REACTOME NEUTROPHIL DEGRANULATION	422	-0.22099	-1.15601	0.0988606	0.556273	1	3301
BIOCARTA CSK PATHWAY	20	-0.378089	-1.15323	0.261412	0.562216	1	3048
REACTOME ACYL CHAIN REMODELLING OF PS	16	-0.402033	-1.15185	0.281861	0.564297	1	1615
HALLMARK XENOBIOTIC METABOLISM	189	-0.240822	-1.15181	0.155588	0.562849	1	1444
PID CASPASE PATHWAY	50	-0.3013	-1.15112	0.229576	0.56314	1	2608
KEGG DORSO VENTRAL AXIS FORMATION	19	-0.380984	-1.14992	0.270801	0.564855	1	1236
PID MAPK TRK PATHWAY	34	-0.327303	-1.14858	0.243325	0.566905	1	2051
BIOCARTA EGF PATHWAY	27	-0.348999	-1.14585	0.262976	0.572711	1	1236
BIOCARTA CCR3 PATHWAY	19	-0.378029	-1.1407	0.273622	0.585192	1	1520
HALLMARK UV RESPONSE UP	158	-0.243193	-1.14031	0.18672	0.584648	1	3450
REACTOME INTRA GOLGI TRAFFIC	35	-0.32471	-1.13744	0.257186	0.591026	1	2424
PID WNT NONCANONICAL PATHWAY	30	-0.334424	-1.13732	0.270426	0.589762	1	1196
REACTOME ASSOCIATION OF TRIC CCT WITH TARGET PROTEINS DURING BIOSYNTHESIS	31	-0.33053	-1.13654	0.264015	0.590382	1	4294
REACTOME RHO GTPASES ACTIVATE PKNS	72	-0.277386	-1.13599	0.234357	0.590317	1	1321
REACTOME IRON UPTAKE AND TRANSPORT	48	-0.300287	-1.13509	0.258246	0.591277	1	1702
BIOCARTA INFLAM PATHWAY	27	-0.341432	-1.13197	0.282012	0.598416	1	3324
REACTOME NEGATIVE REGULATION OF MET ACTIVITY	20	-0.365282	-1.13095	0.29621	0.599649	1	5419
REACTOME VEGFR2 MEDIATED CELL PROLIFERATION	19	-0.376249	-1.13061	0.294953	0.598984	1	1004
REACTOME EPHA MEDIATED GROWTH CONE COLLAPSE	25	-0.348965	-1.12995	0.279297	0.599229	1	1321
REACTOME SIGNALING BY EGFR	47	-0.298063	-1.12971	0.255393	0.598325	1	3118
KEGG CALCIUM SIGNALING PATHWAY	166	-0.23933	-1.12822	0.207256	0.600843	1	2502
REACTOME ACTIVATION OF AMPK DOWNSTREAM OF NMDARS	24	-0.349121	-1.12778	0.290076	0.60049	1	3234
REACTOME INTERCONVERSION OF NUCLEOTIDE DI AND TRIPHOSPHATES	25	-0.346828	-1.12631	0.290004	0.603078	1	2850
KEGG HISTIDINE METABOLISM	24	-0.354265	-1.12573	0.297434	0.603065	1	199
REACTOME REGULATION OF TNFR1 SIGNALING	33	-0.323655	-1.12467	0.283262	0.604552	1	1834
REACTOME COSTIMULATION BY THE CD28 FAMILY	62	-0.282927	-1.12336	0.258089	0.606578	1	2669
PID TRKR PATHWAY	60	-0.280924	-1.12227	0.260054	0.608053	1	3152
REACTOME SYNTHESIS OF IP3 AND IP4 IN THE CYTOSOL	22	-0.356508	-1.12215	0.305468	0.606811	1	2822
PID A6B1 A6B4 INTEGRIN PATHWAY	44	-0.301373	-1.12182	0.274672	0.60618	1	1703
REACTOME TRANSPORT TO THE GOLGI AND SUBSEQUENT MODIFICATION	166	-0.237861	-1.11888	0.210223	0.612908	1	3349
REACTOME TICAM1 RIP1 MEDIATED IKK COMPLEX RECRUITMENT	18	-0.377517	-1.11808	0.303007	0.613573	1	1616
KEGG CHRONIC MYELOID LEUKEMIA	72	-0.2728	-1.11779	0.254173	0.612776	1	3379
REACTOME SLC MEDIATED TRANSMEMBRANE TRANSPORT	185	-0.233604	-1.11745	0.20584	0.612124	1	1969
REACTOME TERMINATION OF O GLYCAN BIOSYNTHESIS	15	-0.39381	-1.11686	0.317334	0.612188	1	1334
KEGG PYRIMIDINE METABOLISM	78	-0.266149	-1.11509	0.255167	0.615598	1	3343
HALLMARK GLYCOLYSIS	188	-0.232208	-1.11504	0.203075	0.61415	1	2646
REACTOME TRANSCRIPTIONAL REGULATION BY THE AP 2 TFAP2 FAMILY OF TRANSCRIPTION FACTORS	32	-0.324128	-1.11436	0.300571	0.61449	1	383
BIOCARTA P53 PATHWAY	16	-0.38582	-1.11401	0.312992	0.61393	1	2997
PID TOLL ENDOGENOUS PATHWAY	21	-0.35788	-1.11347	0.300641	0.613874	1	1849
REACTOME HCMV EARLY EVENTS	106	-0.251927	-1.11157	0.242459	0.617594	1	3256
REACTOME RHOBTB1 GTPASE CYCLE	22	-0.355129	-1.11106	0.309424	0.617439	1	744
REACTOME CELL EXTRACELLULAR MATRIX INTERACTIONS	17	-0.377973	-1.11097	0.320062	0.616129	1	2799
REACTOME RHOC GTPASE CYCLE	59	-0.27917	-1.10573	0.28176	0.629409	1	3371
REACTOME P75 NTR RECEPTOR MEDIATED SIGNALLING	82	-0.263743	-1.10322	0.267675	0.635132	1	3256
REACTOME DEATH RECEPTOR SIGNALLING	122	-0.247353	-1.10317	0.258336	0.633684	1	3402
REACTOME TRANSLATION OF SARS COV 1 STRUCTURAL PROTEINS	24	-0.342878	-1.10094	0.313687	0.638514	1	2267
REACTOME ATTENUATION PHASE	27	-0.332189	-1.10057	0.314185	0.637994	1	3354
PID CERAMIDE PATHWAY	44	-0.295943	-1.09818	0.305343	0.643166	1	916
PID LYMPH ANGIOGENESIS PATHWAY	25	-0.33643	-1.0981	0.319315	0.641819	1	1694
REACTOME RND3 GTPASE CYCLE	36	-0.309431	-1.0981	0.310801	0.640264	1	2876
KEGG PROTEIN EXPORT	19	-0.360375	-1.09773	0.326908	0.639752	1	5273
PID SMAD2 3NUCLEAR PATHWAY	79	-0.262797	-1.09726	0.296547	0.639518	1	2959
KEGG TYPE I DIABETES MELLITUS	39	-0.299751	-1.094	0.301521	0.647236	1	2547
KEGG INOSITOL PHOSPHATE METABOLISM	49	-0.287985	-1.09383	0.303735	0.646198	1	2442
REACTOME G ALPHA I SIGNALLING EVENTS	259	-0.218908	-1.09191	0.233155	0.650158	1	2079
REACTOME FORMATION OF THE BETA CATENIN TCF TRANSACTIVATING COMPLEX	69	-0.269489	-1.09108	0.307892	0.650985	1	2064
REACTOME DEFECTIVE INTRINSIC PATHWAY FOR APOPTOSIS	24	-0.338714	-1.09045	0.332952	0.651244	1	3340
REACTOME SIGNALING BY CYTOSOLIC FGFR1 FUSION MUTANTS	16	-0.37877	-1.08991	0.348576	0.651215	1	1274
REACTOME NUCLEOTIDE SALVAGE	20	-0.355827	-1.0897	0.337637	0.650203	1	1623
REACTOME RORA ACTIVATES GENE EXPRESSION	17	-0.373506	-1.08962	0.334624	0.648886	1	1664
REACTOME GOLGI ASSOCIATED VESICLE BIOGENESIS	46	-0.291105	-1.08719	0.325681	0.654365	1	3747
PID CMYB PATHWAY	82	-0.259539	-1.08608	0.29229	0.656005	1	1097
BIOCARTA CARDIACEGF PATHWAY	18	-0.363024	-1.08301	0.350343	0.663285	1	1004
REACTOME CHEMOKINE RECEPTORS BIND CHEMOKINES	52	-0.281758	-1.08278	0.321226	0.662403	1	1931
BIOCARTA CXCR4 PATHWAY	18	-0.361352	-1.08274	0.346667	0.66093	1	4032
REACTOME NEGATIVE REGULATION OF FGFR2 SIGNALING	33	-0.309897	-1.08264	0.337074	0.659662	1	2092
REACTOME ROS AND RNS PRODUCTION IN PHAGOCYTES	31	-0.313416	-1.08238	0.332821	0.658832	1	1767
REACTOME SENESCENCE ASSOCIATED SECRETORY PHENOTYPE SASP	88	-0.253611	-1.08196	0.293433	0.65849	1	1990
PID P38 ALPHA BETA PATHWAY	28	-0.323787	-1.08122	0.33619	0.659036	1	3459
REACTOME CTLA4 INHIBITORY SIGNALING	21	-0.34976	-1.08052	0.358903	0.659465	1	957
REACTOME INTERLEUKIN 6 FAMILY SIGNALING	21	-0.346849	-1.0799	0.344628	0.659723	1	1719
REACTOME KINESINS	45	-0.290292	-1.07912	0.328131	0.66036	1	3362
REACTOME PLATELET HOMEOSTASIS	78	-0.259101	-1.0781	0.314513	0.661697	1	2005
REACTOME TRNA MODIFICATION IN THE NUCLEUS AND CYTOSOL	30	-0.31554	-1.07483	0.340039	0.669568	1	2563
PID ERBB1 DOWNSTREAM PATHWAY	102	-0.245558	-1.07354	0.306153	0.671721	1	3625
PID ECADHERIN NASCENT AJ PATHWAY	38	-0.298714	-1.07289	0.348687	0.67206	1	2876
KEGG ARACHIDONIC ACID METABOLISM	48	-0.282525	-1.06907	0.348362	0.681626	1	1161
REACTOME AMINO ACID TRANSPORT ACROSS THE PLASMA MEMBRANE	25	-0.325912	-1.06855	0.355469	0.68158	1	1217
REACTOME METABOLISM OF CARBOHYDRATES	259	-0.214207	-1.06765	0.279743	0.682642	1	3017
PID ECADHERIN KERATINOCYTE PATHWAY	19	-0.351497	-1.06759	0.37239	0.681209	1	2876
REACTOME ONCOGENIC MAPK SIGNALING	75	-0.258944	-1.06643	0.332344	0.683034	1	3862
REACTOME ATF4 ACTIVATES GENES IN RESPONSE TO ENDOPLASMIC RETICULUM STRESS	24	-0.328896	-1.06632	0.360769	0.681794	1	1288
KEGG BLADDER CANCER	42	-0.289945	-1.06517	0.353528	0.683612	1	1623
KEGG B CELL RECEPTOR SIGNALING PATHWAY	71	-0.257344	-1.06441	0.334975	0.684239	1	3379
REACTOME TRANSCRIPTIONAL REGULATION BY E2F6	31	-0.310121	-1.06432	0.356528	0.68296	1	3726
KEGG GLIOMA	62	-0.26578	-1.06356	0.336904	0.683623	1	2876
REACTOME PROCESSIVE SYNTHESIS ON THE LAGGING STRAND	15	-0.372932	-1.06314	0.379256	0.683314	1	1858
REACTOME RHO GTPASES ACTIVATE NADPH OXIDASES	22	-0.340557	-1.06295	0.363493	0.682327	1	1956
BIOCARTA MET PATHWAY	33	-0.301762	-1.06269	0.367954	0.68154	1	4053
PID ARF6 PATHWAY	34	-0.304077	-1.06234	0.356904	0.681054	1	2503
REACTOME O GLYCOSYLATION OF TSR DOMAIN CONTAINING PROTEINS	25	-0.327581	-1.0621	0.362718	0.68023	1	1240
BIOCARTA TPO PATHWAY	24	-0.329697	-1.06194	0.368562	0.679191	1	1236
BIOCARTA IL17 PATHWAY	15	-0.375024	-1.06054	0.375098	0.681722	1	1700
REACTOME EFFECTS OF PIP2 HYDROLYSIS	24	-0.329371	-1.06044	0.358404	0.680502	1	1956
PID ATR PATHWAY	35	-0.300685	-1.06041	0.365771	0.679106	1	1390
REACTOME RHO GTPASES ACTIVATE ROCKS	19	-0.352596	-1.05898	0.379205	0.681693	1	2956
PID P53 REGULATION PATHWAY	54	-0.272091	-1.05836	0.354656	0.681997	1	2197
KEGG WNT SIGNALING PATHWAY	134	-0.2322	-1.05753	0.32618	0.682876	1	2079
BIOCARTA CK1 PATHWAY	15	-0.376464	-1.05639	0.385836	0.6847	1	3340
REACTOME INTERFERON ALPHA BETA SIGNALING	65	-0.261978	-1.05524	0.352584	0.686507	1	3845
PID ALK1 PATHWAY	26	-0.319619	-1.05486	0.375483	0.686098	1	2377
PID NFKAPPAB ATYPICAL PATHWAY	16	-0.365898	-1.05425	0.385037	0.686344	1	3256
REACTOME METABOLISM OF NUCLEOTIDES	81	-0.251537	-1.05419	0.359588	0.685005	1	2523
REACTOME SUMOYLATION OF TRANSCRIPTION FACTORS	20	-0.341068	-1.05261	0.385584	0.688094	1	2959
REACTOME RHOH GTPASE CYCLE	34	-0.301105	-1.05148	0.375526	0.689764	1	3085
REACTOME THE PHOTOTRANSDUCTION CASCADE	31	-0.306541	-1.05092	0.372549	0.6899	1	3070
REACTOME MISMATCH REPAIR	15	-0.370778	-1.04989	0.392601	0.691387	1	1858
REACTOME CELL CELL JUNCTION ORGANIZATION	52	-0.271614	-1.04939	0.3659	0.691382	1	2799
REACTOME SIGNALING BY FGFR IN DISEASE	60	-0.265359	-1.04905	0.363568	0.690838	1	3488
REACTOME RECRUITMENT OF MITOTIC CENTROSOME PROTEINS AND COMPLEXES	71	-0.257515	-1.04841	0.354959	0.691173	1	3299
REACTOME PI3K AKT SIGNALING IN CANCER	95	-0.244634	-1.04825	0.357829	0.690157	1	2092
REACTOME ACTIVATED PKN1 STIMULATES TRANSCRIPTION OF AR ANDROGEN RECEPTOR REGULATED GENES KLK2 AND KLK3	48	-0.275017	-1.047	0.366192	0.69227	1	2645
PID HIF1 TFPATHWAY	66	-0.257897	-1.04671	0.373078	0.691587	1	1088
KEGG MELANOMA	68	-0.258072	-1.04593	0.37957	0.692372	1	3488
KEGG CELL CYCLE	115	-0.234744	-1.04585	0.356851	0.69114	1	3191
PID FOXM1 PATHWAY	39	-0.291222	-1.04521	0.372316	0.691454	1	2911
REACTOME FLT3 SIGNALING IN DISEASE	27	-0.312376	-1.04176	0.392134	0.699626	1	1236
BIOCARTA BIOPEPTIDES PATHWAY	29	-0.310038	-1.04173	0.387632	0.698235	1	1236
BIOCARTA CELLCYCLE PATHWAY	23	-0.325523	-1.04136	0.394058	0.697793	1	2864
REACTOME TP53 REGULATES TRANSCRIPTION OF GENES INVOLVED IN G2 CELL CYCLE ARREST	17	-0.354621	-1.04067	0.411012	0.698301	1	953
PID EPHRINB REV PATHWAY	30	-0.307096	-1.04006	0.400152	0.698596	1	1099
KEGG GLYCEROLIPID METABOLISM	40	-0.286485	-1.03996	0.392938	0.69741	1	1643
REACTOME HDACS DEACETYLATE HISTONES	64	-0.258256	-1.03916	0.386329	0.69824	1	2725
REACTOME THROMBIN SIGNALLING THROUGH PROTEINASE ACTIVATED RECEPTORS PARS	27	-0.313523	-1.03891	0.393951	0.697526	1	3070
KEGG JAK STAT SIGNALING PATHWAY	136	-0.225933	-1.03876	0.371198	0.696491	1	2876
REACTOME MITOTIC PROMETAPHASE	174	-0.219545	-1.03798	0.36682	0.697192	1	3299
HALLMARK P53 PATHWAY	198	-0.216178	-1.03766	0.361459	0.696646	1	1442
KEGG NATURAL KILLER CELL MEDIATED CYTOTOXICITY	117	-0.231033	-1.0337	0.376969	0.706527	1	3402
KEGG NICOTINATE AND NICOTINAMIDE METABOLISM	17	-0.352806	-1.03291	0.408188	0.707344	1	2212
REACTOME TIGHT JUNCTION INTERACTIONS	22	-0.328479	-1.03275	0.410287	0.706368	1	2338
REACTOME REGULATION OF PLK1 ACTIVITY AT G2 M TRANSITION	79	-0.247625	-1.03222	0.386975	0.706402	1	3524
REACTOME DISEASES OF SIGNAL TRANSDUCTION BY GROWTH FACTOR RECEPTORS AND SECOND MESSENGERS	392	-0.198902	-1.03178	0.355478	0.706178	1	2590
KEGG COLORECTAL CANCER	61	-0.260113	-1.03162	0.393767	0.705162	1	3344
REACTOME MAPK FAMILY SIGNALING CASCADES	293	-0.204824	-1.03141	0.358813	0.704365	1	2580
REACTOME RHOBTB2 GTPASE CYCLE	22	-0.324918	-1.03094	0.416634	0.704276	1	2521
HALLMARK G2M CHECKPOINT	198	-0.214646	-1.03008	0.364672	0.705337	1	2873
REACTOME DOWNSTREAM SIGNALING OF ACTIVATED FGFR2	29	-0.30637	-1.0286	0.405322	0.708126	1	3488
REACTOME SYNAPTIC ADHESION LIKE MOLECULES	19	-0.339621	-1.0284	0.412855	0.707281	1	876
KEGG ABC TRANSPORTERS	36	-0.287618	-1.02735	0.402864	0.70885	1	1970
PID VEGFR1 2 PATHWAY	69	-0.251428	-1.02573	0.407572	0.711941	1	3100
REACTOME ASPARAGINE N LINKED GLYCOSYLATION	263	-0.205734	-1.02525	0.385053	0.711893	1	3078
REACTOME POST TRANSLATIONAL MODIFICATION SYNTHESIS OF GPI ANCHORED PROTEINS	60	-0.259179	-1.0229	0.413704	0.717111	1	1784
PID IL1 PATHWAY	33	-0.293474	-1.02138	0.415167	0.720072	1	3337
REACTOME TCR SIGNALING	112	-0.228468	-1.02056	0.412851	0.720938	1	3080
REACTOME G0 AND EARLY G1	24	-0.316561	-1.02016	0.437965	0.720646	1	1883
PID PI3K PLC TRK PATHWAY	35	-0.288256	-1.01894	0.424748	0.722692	1	3625
REACTOME LISTERIA MONOCYTOGENES ENTRY INTO HOST CELLS	19	-0.33483	-1.0189	0.42007	0.721379	1	2147
REACTOME PRC2 METHYLATES HISTONES AND DNA	52	-0.264705	-1.01816	0.425067	0.722052	1	3235
REACTOME NOTCH3 INTRACELLULAR DOMAIN REGULATES TRANSCRIPTION	22	-0.326518	-1.01811	0.425474	0.720758	1	1812
KEGG T CELL RECEPTOR SIGNALING PATHWAY	105	-0.23216	-1.01754	0.415747	0.720941	1	3379
REACTOME SIALIC ACID METABOLISM	25	-0.313467	-1.01652	0.43038	0.722479	1	2272
BIOCARTA SPRY PATHWAY	16	-0.353939	-1.01647	0.434464	0.721209	1	1236
REACTOME SIGNALING BY PDGFR IN DISEASE	20	-0.330858	-1.01604	0.42998	0.721029	1	3379
REACTOME CYTOSOLIC SENSORS OF PATHOGEN ASSOCIATED DNA	54	-0.264267	-1.01354	0.425821	0.726629	1	2094
PID RHOA REG PATHWAY	41	-0.276809	-1.01229	0.418175	0.728761	1	3370
REACTOME PLASMA LIPOPROTEIN ASSEMBLY REMODELING AND CLEARANCE	64	-0.252173	-1.01147	0.426296	0.729659	1	2141
REACTOME TP53 REGULATES TRANSCRIPTION OF DNA REPAIR GENES	61	-0.254343	-1.01144	0.429627	0.728317	1	3018
REACTOME VISUAL PHOTOTRANSDUCTION	84	-0.238373	-1.00889	0.431086	0.734092	1	3070
REACTOME DNA METHYLATION	45	-0.27062	-1.00881	0.429661	0.732896	1	3212
REACTOME PLATELET CALCIUM HOMEOSTASIS	26	-0.307271	-1.00872	0.442668	0.731739	1	1967
REACTOME SIGNALING BY FGFR2	70	-0.246364	-1.00718	0.443783	0.734688	1	3861
REACTOME MITOTIC G2 G2 M PHASES	179	-0.211441	-1.00596	0.428259	0.736746	1	3039
REACTOME ERK MAPK TARGETS	22	-0.316906	-1.0056	0.438198	0.736315	1	867
REACTOME RESOLUTION OF SISTER CHROMATID COHESION	107	-0.227419	-1.00549	0.444072	0.73522	1	3298
BIOCARTA TNFR2 PATHWAY	17	-0.342397	-1.00477	0.450233	0.735821	1	3550
KEGG P53 SIGNALING PATHWAY	61	-0.252303	-1.00058	0.449102	0.746235	1	3529
REACTOME TNF SIGNALING	41	-0.275022	-1.00027	0.456422	0.745672	1	2179
REACTOME SIGNALING BY NTRKS	130	-0.218842	-0.998797	0.446209	0.748418	1	3450
REACTOME PRE NOTCH EXPRESSION AND PROCESSING	84	-0.236685	-0.998233	0.456257	0.748604	1	3520
BIOCARTA NKCELLS PATHWAY	19	-0.330099	-0.997487	0.462047	0.749276	1	2876
REACTOME INTERLEUKIN 2 FAMILY SIGNALING	43	-0.268585	-0.996433	0.454649	0.750853	1	2876
REACTOME EXTRA NUCLEAR ESTROGEN SIGNALING	67	-0.243529	-0.995476	0.469456	0.752119	1	3354
REACTOME TIE2 SIGNALING	18	-0.335408	-0.994929	0.458806	0.752275	1	2876
PID ERBB1 INTERNALIZATION PATHWAY	39	-0.27554	-0.994824	0.459314	0.751157	1	3430
REACTOME NEGATIVE REGULATORS OF DDX58 IFIH1 SIGNALING	31	-0.291668	-0.994602	0.456265	0.750361	1	3845
REACTOME INTERLEUKIN 12 FAMILY SIGNALING	53	-0.257398	-0.994575	0.4613	0.749022	1	2578
REACTOME SIGNALING BY FGFR	80	-0.237856	-0.994447	0.463589	0.747964	1	3861
PID CDC42 PATHWAY	67	-0.245474	-0.991827	0.47997	0.753896	1	2956
REACTOME SIGNALING BY ALK	25	-0.305538	-0.991484	0.460174	0.753458	1	4151
BIOCARTA TID PATHWAY	19	-0.327534	-0.991099	0.454439	0.753163	1	1834
PID CD8 TCR DOWNSTREAM PATHWAY	59	-0.250384	-0.990947	0.461885	0.75218	1	2542
REACTOME SIGNALING BY FGFR1 IN DISEASE	36	-0.281057	-0.990012	0.472734	0.753359	1	3488
REACTOME SELECTIVE AUTOPHAGY	70	-0.24255	-0.987967	0.475277	0.757738	1	3753
REACTOME DISEASES OF METABOLISM	204	-0.204847	-0.986246	0.481375	0.761181	1	2646
REACTOME HYALURONAN METABOLISM	15	-0.350081	-0.984994	0.478857	0.763323	1	3090
REACTOME CLASS A 1 RHODOPSIN LIKE RECEPTORS	275	-0.196885	-0.983889	0.502092	0.764959	1	1705
KEGG ACUTE MYELOID LEUKEMIA	57	-0.252875	-0.983492	0.49256	0.764645	1	3379
KEGG NOTCH SIGNALING PATHWAY	39	-0.271734	-0.983393	0.476026	0.763528	1	3190
PID E2F PATHWAY	70	-0.240276	-0.981464	0.482811	0.767419	1	3076
REACTOME PHOSPHOLIPASE C MEDIATED CASCADE FGFR2	17	-0.334494	-0.980776	0.482316	0.767928	1	3488
BIOCARTA CALCINEURIN PATHWAY	17	-0.335375	-0.979925	0.484607	0.768954	1	1004
BIOCARTA ATM PATHWAY	20	-0.320962	-0.97626	0.487369	0.77782	1	3256
PID IL12 2PATHWAY	61	-0.246794	-0.975724	0.497324	0.777895	1	2547
REACTOME DEPOSITION OF NEW CENPA CONTAINING NUCLEOSOMES AT THE CENTROMERE	53	-0.251644	-0.975242	0.510378	0.777807	1	2645
PID EPHA2 FWD PATHWAY	18	-0.328135	-0.973035	0.487098	0.782581	1	852
REACTOME REGULATION OF TP53 ACTIVITY THROUGH ACETYLATION	26	-0.294949	-0.971212	0.491545	0.786307	1	1875
KEGG GRAFT VERSUS HOST DISEASE	35	-0.275022	-0.969942	0.507428	0.7885	1	3402
REACTOME BASE EXCISION REPAIR AP SITE FORMATION	47	-0.257346	-0.968379	0.498158	0.791461	1	2645
BIOCARTA NKT PATHWAY	26	-0.296316	-0.967518	0.495881	0.792411	1	3773
REACTOME GPCR LIGAND BINDING	376	-0.186525	-0.96678	0.571729	0.793106	1	2705
REACTOME FRS MEDIATED FGFR2 SIGNALING	24	-0.301764	-0.966254	0.511085	0.793193	1	3488
PID KIT PATHWAY	51	-0.249499	-0.964673	0.519126	0.796234	1	1236
PID NEPHRIN NEPH1 PATHWAY	31	-0.280668	-0.964158	0.504824	0.79629	1	3379
KEGG PROSTATE CANCER	87	-0.226599	-0.961149	0.527506	0.803429	1	1567
KEGG MELANOGENESIS	90	-0.226503	-0.960872	0.530705	0.802781	1	1385
KEGG VEGF SIGNALING PATHWAY	70	-0.235298	-0.960459	0.535965	0.802517	1	3443
REACTOME RHOBTB GTPASE CYCLE	33	-0.277741	-0.959848	0.512644	0.802903	1	744
REACTOME SEMA3A PAK DEPENDENT AXON REPULSION	15	-0.335959	-0.959833	0.507162	0.801523	1	3202
PID HEDGEHOG GLI PATHWAY	42	-0.261453	-0.959608	0.529146	0.800705	1	2430
PID FAS PATHWAY	38	-0.268525	-0.958854	0.522651	0.801436	1	2876
PID TCPTP PATHWAY	42	-0.261809	-0.958593	0.511012	0.80073	1	1975
BIOCARTA MAPK PATHWAY	81	-0.229056	-0.957876	0.541257	0.801317	1	4095
PID ERBB2 ERBB3 PATHWAY	43	-0.258142	-0.956273	0.534577	0.804453	1	3379
HALLMARK HEDGEHOG SIGNALING	35	-0.269444	-0.955452	0.523917	0.805341	1	2452
REACTOME INTERLEUKIN 12 SIGNALING	45	-0.255982	-0.953119	0.532987	0.810471	1	2547
BIOCARTA PTDINS PATHWAY	22	-0.305857	-0.951852	0.520849	0.812531	1	2822
REACTOME PI 3K CASCADE FGFR2	22	-0.301806	-0.948307	0.529965	0.820935	1	3488
PID MYC ACTIV PATHWAY	74	-0.229973	-0.948131	0.549723	0.820017	1	3076
REACTOME NUCLEOTIDE BINDING DOMAIN LEUCINE RICH REPEAT CONTAINING RECEPTOR NLR SIGNALING PATHWAYS	52	-0.245261	-0.946707	0.551302	0.822567	1	1849
BIOCARTA GPCR PATHWAY	29	-0.281529	-0.946682	0.531071	0.821204	1	1386
REACTOME TNFR1 INDUCED NFKAPPAB SIGNALING PATHWAY	29	-0.280346	-0.943642	0.537132	0.828202	1	1834
REACTOME NRAGE SIGNALS DEATH THROUGH JNK	46	-0.252743	-0.941287	0.557836	0.833312	1	2061
BIOCARTA IL3 PATHWAY	15	-0.330172	-0.940591	0.533589	0.833818	1	4095
BIOCARTA ECM PATHWAY	19	-0.31157	-0.940527	0.526255	0.832567	1	4095
KEGG LONG TERM POTENTIATION	67	-0.231355	-0.937022	0.568329	0.840913	1	2698
REACTOME SHC1 EVENTS IN ERBB2 SIGNALING	20	-0.305794	-0.935094	0.549269	0.844824	1	3379
REACTOME SIGNALING BY ERBB2	48	-0.246831	-0.93504	0.568147	0.843528	1	3379
REACTOME ER TO GOLGI ANTEROGRADE TRANSPORT	136	-0.204776	-0.934618	0.607799	0.843277	1	3304
REACTOME NOTCH HLH TRANSCRIPTION PATHWAY	24	-0.289972	-0.934526	0.554198	0.842099	1	2201
REACTOME TRANSPORT OF INORGANIC CATIONS ANIONS AND AMINO ACIDS OLIGOPEPTIDES	81	-0.222309	-0.932143	0.601869	0.847263	1	1947
REACTOME PHASE II CONJUGATION OF COMPOUNDS	74	-0.226434	-0.932049	0.595967	0.846082	1	378
REACTOME RESOLUTION OF ABASIC SITES AP SITES	35	-0.264804	-0.931493	0.564647	0.84619	1	717
BIOCARTA NFKB PATHWAY	21	-0.299749	-0.931222	0.550427	0.845512	1	3550
REACTOME COOPERATION OF PREFOLDIN AND TRIC CCT IN ACTIN AND TUBULIN FOLDING	31	-0.271584	-0.931191	0.562305	0.844161	1	4581
REACTOME RECOGNITION AND ASSOCIATION OF DNA GLYCOSYLASE WITH SITE CONTAINING AN AFFECTED PURINE	41	-0.254446	-0.930474	0.577207	0.844672	1	2645
KEGG ALANINE ASPARTATE AND GLUTAMATE METABOLISM	27	-0.280135	-0.930441	0.561115	0.843336	1	1443
BIOCARTA INTRINSIC PATHWAY	23	-0.290737	-0.928586	0.565876	0.847001	1	585
BIOCARTA STATHMIN PATHWAY	19	-0.309485	-0.928155	0.561559	0.846782	1	2948
PID IL4 2PATHWAY	59	-0.236029	-0.927516	0.579699	0.847074	1	2317
REACTOME METABOLISM OF FAT SOLUBLE VITAMINS	41	-0.255293	-0.927484	0.574102	0.845746	1	2846
REACTOME G PROTEIN MEDIATED EVENTS	50	-0.24261	-0.926717	0.584475	0.846425	1	2079
BIOCARTA HIF PATHWAY	15	-0.328965	-0.92638	0.556884	0.845932	1	541
REACTOME SRP DEPENDENT COTRANSLATIONAL PROTEIN TARGETING TO MEMBRANE	107	-0.210931	-0.925419	0.61856	0.847115	1	5273
PID P53 DOWNSTREAM PATHWAY	123	-0.206318	-0.924324	0.644581	0.848682	1	3529
REACTOME ELEVATION OF CYTOSOLIC CA2 LEVELS	15	-0.326169	-0.924299	0.562888	0.847341	1	1967
KEGG MISMATCH REPAIR	23	-0.291657	-0.923086	0.573745	0.849196	1	1858
REACTOME FGFR2 LIGAND BINDING AND ACTIVATION	17	-0.313241	-0.923074	0.549595	0.847824	1	2092
REACTOME CELL DEATH SIGNALLING VIA NRAGE NRIF AND NADE	63	-0.230177	-0.92299	0.600983	0.846646	1	2223
KEGG TOLL LIKE RECEPTOR SIGNALING PATHWAY	95	-0.214308	-0.92258	0.625426	0.846359	1	3344
KEGG BASE EXCISION REPAIR	31	-0.268601	-0.921826	0.574088	0.847047	1	3834
REACTOME SIGNALING BY ERBB2 ECD MUTANTS	16	-0.319311	-0.921292	0.548426	0.847101	1	3379
REACTOME CLASS C 3 METABOTROPIC GLUTAMATE PHEROMONE RECEPTORS	21	-0.296491	-0.920012	0.563766	0.849146	1	2494
BIOCARTA IL1R PATHWAY	30	-0.269947	-0.918686	0.581574	0.851259	1	3550
REACTOME SIGNALING BY FGFR3	40	-0.253702	-0.918597	0.585714	0.850117	1	3819
REACTOME INSULIN RECEPTOR RECYCLING	22	-0.29237	-0.917272	0.579436	0.852269	1	1651
PID S1P META PATHWAY	20	-0.298645	-0.915764	0.579329	0.854889	1	2046
REACTOME HCMV INFECTION	123	-0.204203	-0.914517	0.644361	0.856777	1	3256
REACTOME SIGNALING BY ERBB2 IN CANCER	24	-0.28442	-0.914516	0.591352	0.855388	1	3379
BIOCARTA BARRESTIN SRC PATHWAY	17	-0.310542	-0.909955	0.574932	0.86612	1	4032
REACTOME ESR MEDIATED SIGNALING	186	-0.190413	-0.909453	0.689494	0.86602	1	2911
REACTOME SIGNALING BY FGFR2 IN DISEASE	42	-0.246399	-0.909216	0.626769	0.865228	1	3488
REACTOME RNA POLYMERASE I TRANSCRIPTION	88	-0.213081	-0.908592	0.649758	0.865458	1	2652
PID REG GR PATHWAY	82	-0.216006	-0.908277	0.640533	0.864865	1	2064
REACTOME DISEASES ASSOCIATED WITH O GLYCOSYLATION OF PROTEINS	48	-0.242453	-0.908273	0.623216	0.863478	1	1240
REACTOME OXIDATIVE STRESS INDUCED SENESCENCE	102	-0.207002	-0.90826	0.650182	0.862127	1	2838
BIOCARTA CTLA4 PATHWAY	20	-0.295828	-0.906983	0.583432	0.864047	1	2876
REACTOME ADHERENS JUNCTIONS INTERACTIONS	29	-0.267957	-0.90233	0.613716	0.874725	1	2799
PID NCADHERIN PATHWAY	32	-0.260064	-0.902293	0.605825	0.87342	1	3582
BIOCARTA PML PATHWAY	16	-0.311657	-0.90222	0.591972	0.87221	1	1834
KEGG ERBB SIGNALING PATHWAY	83	-0.21366	-0.901113	0.643979	0.873696	1	3379
REACTOME NOD1 2 SIGNALING PATHWAY	34	-0.25589	-0.901028	0.616588	0.872529	1	1849
REACTOME SIGNALING BY NOTCH3	41	-0.245677	-0.899331	0.626168	0.87552	1	1812
REACTOME PRESYNAPTIC FUNCTION OF KAINATE RECEPTORS	17	-0.304658	-0.899288	0.603694	0.87425	1	3070
KEGG GLYCOSPHINGOLIPID BIOSYNTHESIS LACTO AND NEOLACTO SERIES	24	-0.280198	-0.899078	0.612128	0.873421	1	2646
REACTOME SIGNALING BY FGFR1	47	-0.238003	-0.898122	0.630916	0.874491	1	3819
PID MET PATHWAY	74	-0.216797	-0.897915	0.663764	0.873636	1	4095
REACTOME BASE EXCISION REPAIR	73	-0.217875	-0.896488	0.665542	0.875911	1	1990
REACTOME RIPK1 MEDIATED REGULATED NECROSIS	26	-0.272532	-0.896258	0.61388	0.87512	1	2519
BIOCARTA IL7 PATHWAY	16	-0.311303	-0.896243	0.596268	0.873784	1	2876
BIOCARTA P38MAPK PATHWAY	36	-0.252648	-0.895509	0.619301	0.874233	1	980
REACTOME FANCONI ANEMIA PATHWAY	29	-0.265792	-0.895038	0.622364	0.874081	1	4734
KEGG ADHERENS JUNCTION	72	-0.217625	-0.894882	0.675455	0.873105	1	1995
REACTOME HSF1 ACTIVATION	30	-0.261777	-0.894119	0.627871	0.873633	1	3354
REACTOME CARGO TRAFFICKING TO THE PERICILIARY MEMBRANE	37	-0.250024	-0.893379	0.635741	0.874183	1	4735
REACTOME EGFR DOWNREGULATION	29	-0.265129	-0.892323	0.625147	0.875524	1	2147
REACTOME IKK COMPLEX RECRUITMENT MEDIATED BY RIP1	21	-0.28545	-0.892168	0.614994	0.87456	1	1806
HALLMARK E2F TARGETS	190	-0.186223	-0.891347	0.755409	0.875322	1	2750
REACTOME ANTIGEN PROCESSING CROSS PRESENTATION	101	-0.203813	-0.890425	0.690767	0.876315	1	2399
REACTOME NEUROTRANSMITTER RECEPTORS AND POSTSYNAPTIC SIGNAL TRANSMISSION	182	-0.186965	-0.890397	0.744153	0.875012	1	2793
REACTOME ARACHIDONIC ACID METABOLISM	49	-0.232402	-0.890282	0.651032	0.873949	1	2105
REACTOME REGULATION OF TP53 ACTIVITY THROUGH METHYLATION	15	-0.312542	-0.889581	0.597244	0.874365	1	2997
REACTOME SIGNALING BY NUCLEAR RECEPTORS	253	-0.179227	-0.888255	0.788103	0.876276	1	2094
REACTOME THE NLRP3 INFLAMMASOME	15	-0.312494	-0.886944	0.610036	0.878244	1	3256
REACTOME TRANSFERRIN ENDOCYTOSIS AND RECYCLING	25	-0.272251	-0.88598	0.632946	0.87927	1	1651
REACTOME ADRENALINE NORADRENALINE INHIBITS INSULIN SECRETION	23	-0.277103	-0.885423	0.639544	0.879307	1	3070
REACTOME NUCLEOTIDE CATABOLISM	26	-0.268421	-0.885349	0.636222	0.878122	1	1623
REACTOME CYTOSOLIC TRNA AMINOACYLATION	23	-0.276001	-0.884554	0.624509	0.878757	1	2986
KEGG TYPE II DIABETES MELLITUS	44	-0.237636	-0.882104	0.660442	0.883464	1	2876
REACTOME INTERLEUKIN 7 SIGNALING	31	-0.2554	-0.881202	0.652291	0.884309	1	2064
REACTOME POSITIVE EPIGENETIC REGULATION OF RRNA EXPRESSION	83	-0.20836	-0.879821	0.716876	0.886311	1	2799
REACTOME SIGNALING BY ALK IN CANCER	52	-0.22964	-0.878953	0.671976	0.887076	1	3819
PID TNF PATHWAY	44	-0.237637	-0.878594	0.672467	0.886616	1	3895
REACTOME CELL CYCLE MITOTIC	485	-0.165965	-0.877911	0.871957	0.886967	1	2729
REACTOME HSF1 DEPENDENT TRANSACTIVATION	34	-0.250799	-0.876786	0.655056	0.888352	1	3354
REACTOME DISASSEMBLY OF THE DESTRUCTION COMPLEX AND RECRUITMENT OF AXIN TO THE MEMBRANE	28	-0.261785	-0.875141	0.655318	0.891034	1	825
REACTOME GENE AND PROTEIN EXPRESSION BY JAK STAT SIGNALING AFTER INTERLEUKIN 12 STIMULATION	36	-0.246062	-0.874214	0.683012	0.891918	1	2392
KEGG GLYCOSAMINOGLYCAN BIOSYNTHESIS HEPARAN SULFATE	21	-0.28109	-0.873231	0.644567	0.892924	1	3017
REACTOME NGF STIMULATED TRANSCRIPTION	37	-0.243732	-0.872607	0.68403	0.893054	1	3725
REACTOME INTERLEUKIN RECEPTOR SHC SIGNALING	27	-0.263687	-0.872335	0.660016	0.892362	1	2876
PID AR NONGENOMIC PATHWAY	30	-0.258381	-0.871836	0.671505	0.892205	1	3036
REACTOME EPHRIN SIGNALING	19	-0.287307	-0.867241	0.65181	0.901733	1	1192
PID BCR 5PATHWAY	61	-0.218389	-0.86719	0.72245	0.900511	1	4124
REACTOME TRANSCRIPTIONAL REGULATION BY RUNX3	93	-0.201879	-0.865995	0.748218	0.901993	1	2399
REACTOME PHOSPHOLIPID METABOLISM	160	-0.184372	-0.86511	0.803663	0.902694	1	2876
REACTOME NR1H2 AND NR1H3 MEDIATED SIGNALING	40	-0.239119	-0.86351	0.696483	0.905048	1	2003
BIOCARTA KERATINOCYTE PATHWAY	46	-0.230017	-0.863313	0.707908	0.90416	1	1090
REACTOME MITOTIC PROPHASE	116	-0.193137	-0.862916	0.779978	0.903753	1	1990
REACTOME SYNTHESIS OF PIPS AT THE PLASMA MEMBRANE	48	-0.225325	-0.859554	0.709714	0.910131	1	2876
REACTOME HOST INTERACTIONS OF HIV FACTORS	124	-0.190379	-0.855073	0.79493	0.91902	1	2399
REACTOME PHASE 0 RAPID DEPOLARISATION	25	-0.261012	-0.854977	0.674554	0.917877	1	4644
REACTOME TNFR2 NON CANONICAL NF KB PATHWAY	94	-0.197307	-0.852313	0.780113	0.92254	1	2399
BIOCARTA GLEEVEC PATHWAY	23	-0.266999	-0.850935	0.688863	0.924324	1	4075
REACTOME GLUTATHIONE CONJUGATION	27	-0.256032	-0.849085	0.708431	0.927103	1	378
BIOCARTA HIVNEF PATHWAY	55	-0.217795	-0.847911	0.724361	0.928358	1	3550
REACTOME RHOD GTPASE CYCLE	45	-0.228443	-0.846174	0.738438	0.930811	1	2930
REACTOME INITIATION OF NUCLEAR ENVELOPE NE REFORMATION	18	-0.282286	-0.844542	0.682655	0.933049	1	1978
PID IL2 STAT5 PATHWAY	30	-0.25055	-0.843043	0.705951	0.934972	1	2911
REACTOME ABERRANT REGULATION OF MITOTIC G1 S TRANSITION IN CANCER DUE TO RB1 DEFECTS	17	-0.288005	-0.842088	0.686826	0.935684	1	2054
REACTOME NICOTINATE METABOLISM	21	-0.270644	-0.84095	0.689697	0.936786	1	2571
REACTOME NOTCH3 ACTIVATION AND TRANSMISSION OF SIGNAL TO THE NUCLEUS	20	-0.272769	-0.839478	0.692581	0.93858	1	1013
REACTOME NUCLEAR EVENTS STIMULATED BY ALK SIGNALING IN CANCER	18	-0.279999	-0.839009	0.691589	0.938218	1	1160
REACTOME NUCLEAR SIGNALING BY ERBB4	30	-0.246343	-0.838905	0.718641	0.937077	1	2896
REACTOME SIGNALING BY NOTCH	201	-0.174883	-0.838471	0.88507	0.936627	1	2699
HALLMARK UNFOLDED PROTEIN RESPONSE	111	-0.188422	-0.838403	0.811299	0.935415	1	1111
REACTOME NOREPINEPHRINE NEUROTRANSMITTER RELEASE CYCLE	17	-0.282902	-0.838232	0.705391	0.934446	1	26
REACTOME POSTMITOTIC NUCLEAR PORE COMPLEX NPC REFORMATION	26	-0.256224	-0.837973	0.706957	0.933641	1	2597
BIOCARTA FAS PATHWAY	30	-0.244783	-0.836708	0.713568	0.935053	1	1525
REACTOME SMAD2 SMAD3 SMAD4 HETEROTRIMER REGULATES TRANSCRIPTION	32	-0.242444	-0.835456	0.735878	0.93629	1	4102
REACTOME DOWNSTREAM SIGNALING OF ACTIVATED FGFR1	30	-0.247288	-0.835194	0.723978	0.935501	1	3488
REACTOME INTERLEUKIN 1 FAMILY SIGNALING	130	-0.183931	-0.832925	0.846667	0.93885	1	3337
REACTOME TP53 REGULATES TRANSCRIPTION OF CELL CYCLE GENES	43	-0.225552	-0.832708	0.76849	0.937955	1	1190
REACTOME INFLAMMASOMES	19	-0.275276	-0.831426	0.702428	0.939309	1	2470
REACTOME TELOMERE MAINTENANCE	94	-0.192228	-0.831202	0.820195	0.938448	1	2476
BIOCARTA TNFR1 PATHWAY	29	-0.245641	-0.830687	0.731026	0.938172	1	1834
REACTOME TCF DEPENDENT SIGNALING IN RESPONSE TO WNT	194	-0.172108	-0.829581	0.893783	0.939084	1	2064
REACTOME TRANSCRIPTION OF E2F TARGETS UNDER NEGATIVE CONTROL BY DREAM COMPLEX	16	-0.287595	-0.82928	0.70459	0.938377	1	1540
REACTOME EXPORT OF VIRAL RIBONUCLEOPROTEINS FROM NUCLEUS	31	-0.24245	-0.82882	0.729318	0.937947	1	1688
BIOCARTA IGF1 PATHWAY	21	-0.267898	-0.828554	0.726154	0.937165	1	1236
PID ATF2 PATHWAY	55	-0.211597	-0.825717	0.779522	0.94164	1	1079
REACTOME P75NTR SIGNALS VIA NF KB	16	-0.285696	-0.825586	0.712139	0.940566	1	3907
REACTOME FORMATION OF THE CORNIFIED ENVELOPE	79	-0.197516	-0.825475	0.817147	0.939461	1	2861
REACTOME EGR2 AND SOX10 MEDIATED INITIATION OF SCHWANN CELL MYELINATION	27	-0.250408	-0.822668	0.737966	0.943682	1	3288
KEGG AMINOACYL TRNA BIOSYNTHESIS	30	-0.242925	-0.822453	0.741699	0.942748	1	4549
REACTOME ACTIVATION OF KAINATE RECEPTORS UPON GLUTAMATE BINDING	26	-0.252105	-0.822444	0.7423	0.941438	1	3153
REACTOME THE ROLE OF GTSE1 IN G2 M PROGRESSION AFTER G2 CHECKPOINT	73	-0.201202	-0.821774	0.813528	0.941437	1	2862
PID MYC PATHWAY	24	-0.253561	-0.821126	0.741095	0.941406	1	1042
KEGG STEROID HORMONE BIOSYNTHESIS	44	-0.22243	-0.820256	0.775019	0.941747	1	3495
PID NOTCH PATHWAY	51	-0.214483	-0.820116	0.76566	0.940699	1	3030
BIOCARTA CTCF PATHWAY	24	-0.255568	-0.816847	0.729425	0.945641	1	2923
REACTOME INCRETIN SYNTHESIS SECRETION AND INACTIVATION	20	-0.265259	-0.814656	0.733126	0.948546	1	2893
REACTOME DNA DOUBLE STRAND BREAK RESPONSE	66	-0.202116	-0.813308	0.804554	0.949772	1	3132
REACTOME ACTIVATION OF THE PRE REPLICATIVE COMPLEX	31	-0.236939	-0.812968	0.749903	0.949087	1	1337
REACTOME SIGNALING BY FGFR4	39	-0.224368	-0.812194	0.775907	0.949237	1	3819
REACTOME PI METABOLISM	71	-0.199111	-0.812126	0.829405	0.948058	1	2876
REACTOME NEGATIVE REGULATION OF FGFR3 SIGNALING	29	-0.241084	-0.809578	0.759499	0.951541	1	2092
REACTOME MEIOTIC SYNAPSIS	59	-0.203966	-0.808887	0.817196	0.951481	1	1990
REACTOME NUCLEAR EVENTS KINASE AND TRANSCRIPTION FACTOR ACTIVATION	59	-0.20427	-0.808314	0.823507	0.951242	1	3862
REACTOME NUCLEAR ENVELOPE BREAKDOWN	47	-0.214382	-0.806981	0.811144	0.952379	1	1978
REACTOME SIGNALING BY TGFB FAMILY MEMBERS	101	-0.184584	-0.806152	0.878323	0.952603	1	1671
PID SHP2 PATHWAY	55	-0.208117	-0.805894	0.812429	0.951752	1	3036
REACTOME M PHASE	352	-0.156458	-0.802705	0.978407	0.95613	1	2729
REACTOME SIGNALING BY WNT	277	-0.159886	-0.802103	0.969568	0.955882	1	2594
BIOCARTA CYTOKINE PATHWAY	19	-0.262722	-0.798171	0.754482	0.961606	1	3573
REACTOME RAF INDEPENDENT MAPK1 3 ACTIVATION	22	-0.255904	-0.797305	0.75874	0.961828	1	3980
REACTOME AMYLOID FIBER FORMATION	90	-0.186931	-0.795157	0.875644	0.964189	1	2443
REACTOME RHOQ GTPASE CYCLE	49	-0.206929	-0.793461	0.821995	0.965807	1	3490
REACTOME DEFECTS OF CONTACT ACTIVATION SYSTEM CAS AND KALLIKREIN KININ SYSTEM KKS	16	-0.275887	-0.792779	0.75684	0.965641	1	2771
BIOCARTA FMLP PATHWAY	33	-0.228179	-0.79254	0.797058	0.964739	1	4178
REACTOME ASSEMBLY OF THE ORC COMPLEX AT THE ORIGIN OF REPLICATION	50	-0.20595	-0.790009	0.824876	0.9677	1	2645
REACTOME SIGNALING BY NOTCH1 PEST DOMAIN MUTANTS IN CANCER	48	-0.208419	-0.789554	0.836217	0.967167	1	2699
PID S1P S1P1 PATHWAY	21	-0.254526	-0.789059	0.762162	0.966658	1	2046
KEGG ALPHA LINOLENIC ACID METABOLISM	15	-0.279955	-0.788991	0.768088	0.965459	1	1615
BIOCARTA ERYTH PATHWAY	15	-0.277062	-0.788614	0.755863	0.964779	1	3773
KEGG NON SMALL CELL LUNG CANCER	53	-0.205782	-0.788548	0.832322	0.96358	1	3379
REACTOME RAC2 GTPASE CYCLE	77	-0.189579	-0.788242	0.872102	0.962798	1	3371
REACTOME CELLULAR SENESCENCE	169	-0.16764	-0.788122	0.939121	0.961701	1	1990
PID EPO PATHWAY	33	-0.226424	-0.787752	0.807897	0.961025	1	3379
REACTOME TRANSCRIPTIONAL REGULATION OF WHITE ADIPOCYTE DIFFERENTIATION	74	-0.190291	-0.786301	0.87847	0.962111	1	561
REACTOME DNA DAMAGE TELOMERE STRESS INDUCED SENESCENCE	65	-0.194128	-0.785614	0.872741	0.961972	1	3011
BIOCARTA MEF2D PATHWAY	16	-0.273159	-0.785498	0.759064	0.96086	1	3200
REACTOME TP53 REGULATES TRANSCRIPTION OF ADDITIONAL CELL CYCLE GENES WHOSE EXACT ROLE IN THE P53 PATHWAY REMAIN UNCERTAIN	17	-0.266084	-0.785321	0.767975	0.959861	1	1190
REACTOME SIGNALING BY FLT3 ITD AND TKD MUTANTS	16	-0.270051	-0.784921	0.763916	0.95924	1	1236
REACTOME HATS ACETYLATE HISTONES	104	-0.179348	-0.784021	0.910018	0.9594	1	3254
REACTOME RAF ACTIVATION	33	-0.225782	-0.781763	0.823485	0.961724	1	698
KEGG PANCREATIC CANCER	70	-0.191328	-0.78171	0.868846	0.960523	1	3344
REACTOME KERATINIZATION	86	-0.183516	-0.780626	0.893087	0.960953	1	2861
REACTOME RETROGRADE TRANSPORT AT THE TRANS GOLGI NETWORK	36	-0.22114	-0.780609	0.818182	0.959711	1	2976
BIOCARTA TOLL PATHWAY	25	-0.239074	-0.779712	0.791471	0.959834	1	867
REACTOME SIGNALING BY VEGF	102	-0.17813	-0.779467	0.906707	0.958948	1	2876
REACTOME VOLTAGE GATED POTASSIUM CHANNELS	32	-0.224345	-0.775679	0.818818	0.963519	1	3117
REACTOME DOWNSTREAM SIGNALING OF ACTIVATED FGFR3	25	-0.237868	-0.774413	0.795578	0.964171	1	3424
KEGG THYROID CANCER	29	-0.228697	-0.768813	0.807826	0.971219	1	4692
REACTOME CHROMOSOME MAINTENANCE	116	-0.172554	-0.766946	0.939811	0.972657	1	2645
REACTOME INTERLEUKIN 17 SIGNALING	66	-0.190498	-0.765587	0.886062	0.973342	1	867
REACTOME PCP CE PATHWAY	87	-0.178834	-0.759948	0.919433	0.980027	1	2399
HALLMARK REACTIVE OXYGEN SPECIES PATHWAY	46	-0.202887	-0.759945	0.876676	0.978747	1	4132
REACTOME SYNTHESIS OF PIPS AT THE EARLY ENDOSOME MEMBRANE	15	-0.266545	-0.756445	0.799369	0.982205	1	4304
BIOCARTA TOB1 PATHWAY	19	-0.250505	-0.756206	0.815367	0.981264	1	2923
REACTOME INTERACTIONS OF REV WITH HOST CELLULAR PROTEINS	35	-0.21565	-0.755585	0.856397	0.980815	1	1688
REACTOME CONSTITUTIVE SIGNALING BY EGFRVIII	15	-0.266442	-0.75393	0.789514	0.981749	1	3379
REACTOME RHOJ GTPASE CYCLE	43	-0.204341	-0.750946	0.876855	0.98448	1	3567
PID LIS1 PATHWAY	28	-0.226604	-0.749466	0.843882	0.985166	1	3340
REACTOME MYD88 INDEPENDENT TLR4 CASCADE	92	-0.175163	-0.748475	0.931431	0.985161	1	1849
REACTOME RAB GERANYLGERANYLATION	48	-0.19863	-0.747184	0.87803	0.985525	1	1128
REACTOME INHIBITION OF DNA RECOMBINATION AT TELOMERE	53	-0.192334	-0.746177	0.915466	0.985525	1	2349
REACTOME G1 S SPECIFIC TRANSCRIPTION	26	-0.226682	-0.745374	0.849138	0.985263	1	3315
PID TGFBR PATHWAY	51	-0.194678	-0.744996	0.891589	0.984478	1	2377
REACTOME UPTAKE AND ACTIONS OF BACTERIAL TOXINS	27	-0.223845	-0.743078	0.857909	0.985565	1	337
REACTOME METABOLISM OF STEROID HORMONES	30	-0.218857	-0.742153	0.857414	0.985427	1	3097
REACTOME G PROTEIN BETA GAMMA SIGNALLING	27	-0.225374	-0.741309	0.851304	0.985189	1	3344
PID RHODOPSIN PATHWAY	20	-0.241961	-0.73887	0.836766	0.986886	1	3070
REACTOME CHROMATIN MODIFYING ENZYMES	215	-0.151339	-0.738267	0.991183	0.986326	1	3256
REACTOME SEPARATION OF SISTER CHROMATIDS	165	-0.156477	-0.735946	0.975487	0.98782	1	2793
REACTOME CONDENSATION OF PROPHASE CHROMOSOMES	54	-0.189247	-0.734386	0.90535	0.988363	1	1990
REACTOME DISEASES OF MITOTIC CELL CYCLE	33	-0.210377	-0.733853	0.888889	0.987719	1	3191
REACTOME MITOTIC SPINDLE CHECKPOINT	93	-0.170127	-0.733756	0.956769	0.986582	1	1871
REACTOME DISEASES OF CARBOHYDRATE METABOLISM	33	-0.210254	-0.732551	0.881095	0.986713	1	2939
REACTOME SIGNALING BY TGF BETA RECEPTOR COMPLEX	74	-0.17711	-0.731287	0.94432	0.98691	1	3728
REACTOME RAB GEFS EXCHANGE GTP FOR GDP ON RABS	70	-0.179069	-0.730847	0.933112	0.986159	1	1366
REACTOME SIGNALING BY PTK6	49	-0.192393	-0.730706	0.907436	0.985059	1	4151
KEGG RNA DEGRADATION	46	-0.192171	-0.727215	0.90729	0.987701	1	1346
REACTOME LAGGING STRAND SYNTHESIS	20	-0.238288	-0.727181	0.858025	0.986488	1	1858
PID P75 NTR PATHWAY	65	-0.180128	-0.721984	0.942598	0.990827	1	4839
REACTOME SUMOYLATION OF DNA REPLICATION PROTEINS	44	-0.192312	-0.71537	0.926397	0.996343	1	1688
REACTOME MITOTIC METAPHASE AND ANAPHASE	205	-0.146693	-0.71181	0.996373	0.998666	1	2793
KEGG DNA REPLICATION	34	-0.202993	-0.709146	0.90778	0.999976	1	1858
KEGG NOD LIKE RECEPTOR SIGNALING PATHWAY	56	-0.182675	-0.708759	0.938715	0.999092	1	969
REACTOME METABOLISM OF PORPHYRINS	24	-0.219499	-0.70742	0.8788	0.999107	1	3009
PID AURORA A PATHWAY	30	-0.207901	-0.70705	0.90242	0.998209	1	3139
REACTOME SHC MEDIATED CASCADE FGFR3	18	-0.240001	-0.704537	0.874389	0.999299	1	3424
REACTOME DNA REPLICATION PRE INITIATION	125	-0.156215	-0.704208	0.987132	0.998347	1	2709
KEGG BASAL CELL CARCINOMA	46	-0.187166	-0.703317	0.926609	0.997887	1	1385
REACTOME RHO GTPASES ACTIVATE CIT	19	-0.232986	-0.702467	0.873775	0.997423	1	1321
BIOCARTA IL12 PATHWAY	19	-0.233614	-0.698959	0.876676	0.999237	1	498
REACTOME SHC MEDIATED CASCADE FGFR1	20	-0.226448	-0.697532	0.879179	0.999241	1	3488
REACTOME FGFR2 ALTERNATIVE SPLICING	27	-0.211061	-0.696764	0.897279	0.998646	1	3861
BIOCARTA STEM PATHWAY	15	-0.246024	-0.695344	0.857427	0.998624	1	3773
REACTOME SIGNALING BY ROBO RECEPTORS	207	-0.143285	-0.695244	0.996063	0.997473	1	3515
REACTOME MEIOTIC RECOMBINATION	67	-0.17187	-0.694516	0.959023	0.996872	1	2645
REACTOME FORMATION OF SENESCENCE ASSOCIATED HETEROCHROMATIN FOCI SAHF	17	-0.236361	-0.694361	0.877778	0.995763	1	1572
REACTOME ZBP1 DAI MEDIATED INDUCTION OF TYPE I IFNS	18	-0.232989	-0.69388	0.876591	0.994925	1	3256
PID BARD1 PATHWAY	28	-0.205419	-0.691758	0.914461	0.995414	1	1073
PID PS1 PATHWAY	42	-0.187304	-0.690561	0.943795	0.995171	1	3030
REACTOME ACTIVATION OF ANTERIOR HOX GENES IN HINDBRAIN DEVELOPMENT DURING EARLY EMBRYOGENESIS	97	-0.158412	-0.686997	0.974244	0.996753	1	3460
PID NFAT 3PATHWAY	51	-0.177848	-0.68158	0.954288	0.99975	1	1541
PID PI3KCI AKT PATHWAY	33	-0.1948	-0.679306	0.930825	1	1	485
REACTOME RIP MEDIATED NFKB ACTIVATION VIA ZBP1	15	-0.238368	-0.676291	0.895219	1	1	1654
PID GMCSF PATHWAY	35	-0.192768	-0.676223	0.928852	0.999963	1	4095
REACTOME B WICH COMPLEX POSITIVELY REGULATES RRNA EXPRESSION	70	-0.166218	-0.675508	0.974602	0.999249	1	2094
PID ANTHRAX PATHWAY	17	-0.228831	-0.673407	0.908187	0.99954	1	3036
REACTOME E3 UBIQUITIN LIGASES UBIQUITINATE TARGET PROTEINS	46	-0.178417	-0.672169	0.95258	0.999163	1	2645
REACTOME REGULATION OF SIGNALING BY CBL	22	-0.213273	-0.67138	0.907875	0.998477	1	2876
KEGG LINOLEIC ACID METABOLISM	25	-0.206388	-0.669816	0.920762	0.998308	1	3380
REACTOME REGULATION OF MRNA STABILITY BY PROTEINS THAT BIND AU RICH ELEMENTS	81	-0.157564	-0.664417	0.979836	1	1	2399
REACTOME SIGNALLING TO ERKS	34	-0.189992	-0.663585	0.950019	0.999974	1	4095
PID AURORA B PATHWAY	35	-0.188116	-0.662027	0.943021	0.999745	1	821
BIOCARTA NO2IL12 PATHWAY	15	-0.232303	-0.661957	0.89733	0.998574	1	1700
REACTOME ONCOGENE INDUCED SENESCENCE	30	-0.192489	-0.657787	0.939691	0.999903	1	1390
REACTOME CALNEXIN CALRETICULIN CYCLE	24	-0.20352	-0.655311	0.932819	1	1	1821
PID TRAIL PATHWAY	27	-0.197942	-0.653256	0.943975	1	1	2876
REACTOME TRANSCRIPTIONAL REGULATION BY SMALL RNAS	85	-0.154262	-0.652671	0.991386	0.999256	1	2094
BIOCARTA ATRBRCA PATHWAY	21	-0.210018	-0.647246	0.931438	1	1	1073
REACTOME REGULATION OF TP53 EXPRESSION AND DEGRADATION	35	-0.182755	-0.638597	0.970058	1	1	3344
REACTOME RNA POLYMERASE II TRANSCRIBES SNRNA GENES	64	-0.159421	-0.635841	0.982534	1	1	4012
REACTOME SIGNALING BY NOTCH1	62	-0.159463	-0.633742	0.984713	1	1	3030
BIOCARTA MAL PATHWAY	19	-0.2105	-0.633728	0.935712	1	1	4053
REACTOME BMAL1 CLOCK NPAS2 ACTIVATES CIRCADIAN GENE EXPRESSION	26	-0.191853	-0.631098	0.950175	1	1	1753
REACTOME NOTCH2 ACTIVATION AND TRANSMISSION OF SIGNAL TO THE NUCLEUS	17	-0.215895	-0.629755	0.92871	1	1	1013
REACTOME FRS MEDIATED FGFR1 SIGNALING	22	-0.198345	-0.622733	0.950999	1	1	3819
REACTOME TRNA AMINOACYLATION	35	-0.175747	-0.615395	0.968486	1	1	2986
BIOCARTA NDKDYNAMIN PATHWAY	15	-0.215672	-0.60768	0.941385	1	1	3336
REACTOME EUKARYOTIC TRANSLATION ELONGATION	90	-0.141845	-0.606378	0.997794	1	1	5246
REACTOME INTERLEUKIN 20 FAMILY SIGNALING	19	-0.199193	-0.602193	0.962718	1	1	10336
REACTOME CONSTITUTIVE SIGNALING BY LIGAND RESPONSIVE EGFR CANCER VARIANTS	19	-0.197424	-0.599266	0.952289	1	1	3379
BIOCARTA NTHI PATHWAY	23	-0.187719	-0.595858	0.963121	1	1	3256
REACTOME NONSENSE MEDIATED DECAY NMD	112	-0.131867	-0.584085	1	1	1	5168
BIOCARTA TGFB PATHWAY	19	-0.191406	-0.582005	0.966995	1	1	980
KEGG GALACTOSE METABOLISM	24	-0.176527	-0.571646	0.977476	1	1	4275
BIOCARTA WNT PATHWAY	24	-0.177252	-0.568744	0.97736	1	1	2864
BIOCARTA RELA PATHWAY	15	-0.199827	-0.560886	0.969448	1	1	3256
KEGG RIBOSOME	84	-0.131746	-0.55718	0.999627	1	1	5246
PID CONE PATHWAY	18	-0.187987	-0.556023	0.968322	1	1	1061
REACTOME PROSTACYCLIN SIGNALLING THROUGH PROSTACYCLIN RECEPTOR	15	-0.194688	-0.555665	0.970173	1	1	3070
REACTOME NRIF SIGNALS CELL DEATH FROM THE NUCLEUS	16	-0.190279	-0.55331	0.972069	1	1	2223
REACTOME NEGATIVE REGULATION OF MAPK PATHWAY	42	-0.150517	-0.551794	0.993484	1	1	4191
PID P73PATHWAY	77	-0.132433	-0.547659	0.998092	1	1	3529
REACTOME RAP1 SIGNALLING	16	-0.187251	-0.542718	0.981386	1	1	449
REACTOME SELENOAMINO ACID METABOLISM	110	-0.122622	-0.541135	1	1	1	4726
REACTOME RESPONSE OF EIF2AK4 GCN2 TO AMINO ACID DEFICIENCY	97	-0.124145	-0.537424	0.999632	1	1	5168
REACTOME MRNA SPLICING MINOR PATHWAY	46	-0.141619	-0.535343	0.997393	1	1	1642
BIOCARTA MCM PATHWAY	18	-0.180757	-0.530826	0.986269	1	1	3315
REACTOME METABOLISM OF AMINE DERIVED HORMONES	16	-0.170898	-0.491335	0.987592	1	1	4067
BIOCARTA VDR PATHWAY	24	-0.152441	-0.487695	0.99429	1	1	2874
REACTOME HIV ELONGATION ARREST AND RECOVERY	33	-0.140014	-0.484762	0.997344	1	1	3491
REACTOME TRANSPORT OF MATURE TRANSCRIPT TO CYTOPLASM	73	-0.116675	-0.480264	1	1	1	4055
BIOCARTA PITX2 PATHWAY	16	-0.146859	-0.422208	0.997641	1	1	3318
REACTOME INFLUENZA INFECTION	150	-0.0910496	-0.42107	1	1	1	5168
REACTOME CELLULAR RESPONSE TO STARVATION	135	-0.0878834	-0.40196	1	0.999754	1	4353
