# Supplementary material for: A Signature of Exaggerated Adipose Tissue Dysfunction in Type 2 Diabetes Is Linked to Low Plasma Adiponectin and Increased Transcriptional Activation of Proteasomal Degradation in Muscle
Source: Cells. 2022 Jun 23;11(13):2005. doi: 10.3390/cells11132005 (PMC9265693; doi:10.3390/cells11132005)
Supplement: Supplementary file 1 [file cells-11-02005-s001.zip › Supplementary Material S2.xlsx]

## Sheet: UP IN SAT IN T2D
SUPPLEMENTARY MATERIAL 2A
Clusters of pathways upregulated in subcutaneous adipose tissue (SAT) of patients with T2D
The Database for Annotation, Visualization, and Integrated Discovery (DAVID) Bioinformatics Resources version 6.8 were applied to identify changes in expression of biological pathways in subcutaneous adipose tissue (SAT) of patients with T2D compared with obese controls.
Using the Functional Annotation Clustering tool in DAVID, significantly upregulated genes (P<0.05) were uploaded, and regulated clusters of pathways were identified using the annotation categories defined by Biocarta, KEGG and Reactome
Column1	Column2	Column3	Column4	Column5	Column6	Column7	Column8	Column9	Column10	Column11	Column12	Column13
Annotation Cluster 1	Enrichment Score: 5.508815916907273
Category	Term	Count	%	PValue	Genes	List Total	Pop Hits	Pop Total	Fold Enrichment	Bonferroni	Benjamini	FDR
KEGG_PATHWAY	hsa04510:Focal adhesion	32	4.733727810650888	3.899948349221129E-9	LAMA2, LAMA3, TNC, PDGFA, THBS2, ACTB, ACTG1, CCND3, ERBB2, FLNA, FYN, RAC1, PDGFRB, PDGFRA, JUN, ITGA4, LAMB2, HGF, ACTN1, FN1, ACTN4, PARVB, PGF, COL3A1, COL1A2, COL5A1, COL6A2, COL6A1, COL6A3, CTNNB1, TLN1, BIRC3	319	206	6879	3.349788477341206	9.710866730738843E-7	9.71087138956061E-7	9.08687965368523E-7
KEGG_PATHWAY	hsa04151:PI3K-Akt signaling pathway	34	5.029585798816568	4.781635247091417E-5	CDKN1A, LAMA2, LAMA3, TNC, PDGFA, THBS2, HSP90B1, IKBKB, CCND3, PPP2R1A, RAC1, IL6R, YWHAH, PDGFRB, PDGFRA, ITGA4, LAMB2, HGF, F2R, FN1, PGF, NR4A1, COL3A1, KITLG, COL1A2, COL5A1, COL6A2, COL6A1, GNB1, KIT, COL6A3, PKN1, IL7R, FGFR2	319	345	6879	2.1251737767479897	0.011835953877440852	0.002976567941314407	0.0027853025314307505
KEGG_PATHWAY	hsa04512:ECM-receptor interaction	14	2.0710059171597637	1.5955739962821345E-4	LAMA2, ITGA4, LAMB2, LAMA3, TNC, FN1, THBS2, COL3A1, COL1A2, COL5A1, COL6A2, COL6A1, COL6A3, CD44	319	87	6879	3.4701113393146685	0.03895395971660964	0.004966224063428144	0.004647109264171717
Annotation Cluster 2	Enrichment Score: 3.1613758572291935
Category	Term	Count	%	PValue	Genes	List Total	Pop Hits	Pop Total	Fold Enrichment	Bonferroni	Benjamini	FDR
REACTOME_PATHWAY	R-HSA-216083:R-HSA-216083	16	2.366863905325444	7.259374701351002E-6	VCAM1, COL16A1, ITGA4, TNC, FN1, F11R, COL3A1, COL1A2, COL5A1, COL6A2, COL6A1, PECAM1, COL6A3, CD44, JAM2, JAM3	418	86	9075	4.039167686658507	0.004685819610777409	0.0015680249354918165	0.0015462468113877634
REACTOME_PATHWAY	R-HSA-186797:R-HSA-186797	9	1.3313609467455623	7.378812001461053E-5	PDGFRB, PDGFRA, COL3A1, COL5A1, COL6A2, COL6A1, PDGFA, COL6A3, THBS2	418	32	9075	6.106085526315789	0.04662091629951326	0.011953675442366906	0.011787652172334033
REACTOME_PATHWAY	R-HSA-3000178:R-HSA-3000178	13	1.9230769230769231	1.4209377315448467E-4	PTPRS, LAMA2, LAMB2, LAMA3, TNC, FN1, DCN, COL3A1, COL1A2, COL5A1, COL6A2, COL6A1, COL6A3	418	75	9075	3.763157894736842	0.08784122030783159	0.018415353000821214	0.01815958420914314
KEGG_PATHWAY	hsa04512:ECM-receptor interaction	14	2.0710059171597637	1.5955739962821345E-4	LAMA2, ITGA4, LAMB2, LAMA3, TNC, FN1, THBS2, COL3A1, COL1A2, COL5A1, COL6A2, COL6A1, COL6A3, CD44	319	87	6879	3.4701113393146685	0.03895395971660964	0.004966224063428144	0.004647109264171717
REACTOME_PATHWAY	R-HSA-1650814:R-HSA-1650814	11	1.6272189349112427	8.902431885916262E-4	COL3A1, COL15A1, COL16A1, COL1A2, COL5A1, COL14A1, COL6A2, COL6A1, COL6A3, PCOLCE, P4HB	418	67	9075	3.564414768263943	0.43799463321125065	0.07515391483949621	0.07411011046672543
KEGG_PATHWAY	hsa04974:Protein digestion and absorption	12	1.7751479289940828	0.0022877491511082695	DPP4, CPA3, COL3A1, COL15A1, COL1A2, COL5A1, COL14A1, ELN, COL6A2, COL6A1, COL6A3, PRCP	319	88	6879	2.9405813622114563	0.43464540434585097	0.04381919527891993	0.04100350401601745
REACTOME_PATHWAY	R-HSA-1442490:R-HSA-1442490	10	1.4792899408284024	0.0024398693121260298	COL3A1, COL15A1, COL16A1, COL1A2, COL5A1, COL14A1, MMP2, COL6A2, COL6A1, COL6A3	418	64	9075	3.3922697368421053	0.7941328799073886	0.1347927597996769	0.1329206381357925
REACTOME_PATHWAY	R-HSA-2022090:R-HSA-2022090	8	1.183431952662722	0.0046573082599475	COL3A1, COL15A1, COL1A2, COL5A1, COL6A2, LAMA3, COL6A1, COL6A3	418	46	9075	3.7757437070938216	0.9512142584607962	0.21556683946042712	0.21257285557903233
REACTOME_PATHWAY	R-HSA-419037:R-HSA-419037	5	0.7396449704142012	0.1255512434295345	COL3A1, COL5A1, COL6A2, COL6A1, COL6A3	418	42	9075	2.584586466165413	1.0	1.0	0.9876352395672334
Annotation Cluster 3	Enrichment Score: 2.6743585997675665
Category	Term	Count	%	PValue	Genes	List Total	Pop Hits	Pop Total	Fold Enrichment	Bonferroni	Benjamini	FDR
REACTOME_PATHWAY	R-HSA-3000178:R-HSA-3000178	13	1.9230769230769231	1.4209377315448467E-4	PTPRS, LAMA2, LAMB2, LAMA3, TNC, FN1, DCN, COL3A1, COL1A2, COL5A1, COL6A2, COL6A1, COL6A3	418	75	9075	3.763157894736842	0.08784122030783159	0.018415353000821214	0.01815958420914314
KEGG_PATHWAY	hsa04512:ECM-receptor interaction	14	2.0710059171597637	1.5955739962821345E-4	LAMA2, ITGA4, LAMB2, LAMA3, TNC, FN1, THBS2, COL3A1, COL1A2, COL5A1, COL6A2, COL6A1, COL6A3, CD44	319	87	6879	3.4701113393146685	0.03895395971660964	0.004966224063428144	0.004647109264171717
REACTOME_PATHWAY	R-HSA-3000171:R-HSA-3000171	8	1.183431952662722	0.0020550486302375625	COL3A1, COL1A2, LAMA2, COL5A1, LAMB2, LAMA3, FN1, PDGFA	418	40	9075	4.342105263157895	0.73578300208339	0.13316715123939404	0.13131760747218024
REACTOME_PATHWAY	R-HSA-3000170:R-HSA-3000170	6	0.8875739644970414	0.006984419184667398	COL3A1, COL1A2, COL5A1, ACTN1, TNC, FN1	418	27	9075	4.824561403508772	0.989270669220461	0.2737792793238771	0.26997678933326763
KEGG_PATHWAY	hsa05146:Amoebiasis	12	1.7751479289940828	0.009519857111441701	COL3A1, PLCB4, COL1A2, LAMA2, COL5A1, LAMB2, ACTN1, LAMA3, FN1, CTSG, ACTN4, PLCB1	319	106	6879	2.441237357307624	0.907615835171597	0.12476023267099913	0.11674351089294296
REACTOME_PATHWAY	R-HSA-1474244:R-HSA-1474244	4	0.591715976331361	0.029025090000999086	COL3A1, COL1A2, COL5A1, FN1	418	15	9075	5.7894736842105265	0.999999994708472	0.7343183090454243	0.7241194436420156
Annotation Cluster 4	Enrichment Score: 1.884873125904221
Category	Term	Count	%	PValue	Genes	List Total	Pop Hits	Pop Total	Fold Enrichment	Bonferroni	Benjamini	FDR
REACTOME_PATHWAY	R-HSA-2219530:R-HSA-2219530	10	1.4792899408284024	0.0017344265870078903	PDGFRB, PDGFRA, KITLG, TRAT1, LCK, ERBB2, KIT, PDGFA, FYN, FGFR2	418	61	9075	3.5591026747195857	0.6747458143753473	0.1248787142645681	0.12314428767756021
REACTOME_PATHWAY	R-HSA-5673001:R-HSA-5673001	14	2.0710059171597637	0.002496162218512535	PDGFRB, PDGFRA, PDGFA, IL5RA, KITLG, KIT, PEA15, ERBB2, RAPGEF2, FYN, SPTAN1, LAT, FGFR2, SPTBN1	418	116	9075	2.620235934664247	0.801513856655344	0.1347927597996769	0.1329206381357925
REACTOME_PATHWAY	R-HSA-1257604:R-HSA-1257604	11	1.6272189349112427	0.003810769231300325	PDGFRB, PDGFRA, KITLG, TRAT1, LCK, ERBB2, KIT, PDGFA, FYN, FGFR2, TNRC6B	418	81	9075	2.948343079922027	0.9154386114421276	0.18995218937558545	0.18731396452314675
REACTOME_PATHWAY	R-HSA-1433559:R-HSA-1433559	4	0.591715976331361	0.03453546002982652	KITLG, LCK, KIT, FYN	418	16	9075	5.427631578947368	0.9999999998668307	0.7853359265960784	0.774428483171133
KEGG_PATHWAY	hsa05215:Prostate cancer	9	1.3313609467455623	0.04982859629493966	PDGFRB, IKBKB, PDGFRA, CDKN1A, ERBB2, PDGFA, CTNNB1, FGFR2, HSP90B1	319	88	6879	2.2054360216585924	0.9999970304749735	0.4431185884799991	0.41464510488289075
KEGG_PATHWAY	hsa05230:Central carbon metabolism in cancer	6	0.8875739644970414	0.172812824502924	PDGFRB, PDGFRA, ERBB2, KIT, FGFR2, PFKP	319	64	6879	2.0216496865203766	1.0	0.9577101032411699	0.8961704982136249
Annotation Cluster 5	Enrichment Score: 1.2605701822807533
Category	Term	Count	%	PValue	Genes	List Total	Pop Hits	Pop Total	Fold Enrichment	Bonferroni	Benjamini	FDR
REACTOME_PATHWAY	R-HSA-193648:R-HSA-193648	7	1.0355029585798818	0.01978201920711936	TIAM1, ABR, AKAP13, TRIO, ARHGEF3, RAC1, AATF	418	47	9075	3.233482642777156	0.999997569116601	0.5341145185922227	0.5266962613895529
REACTOME_PATHWAY	R-HSA-194840:R-HSA-194840	11	1.6272189349112427	0.058877286372924546	TIAM1, ARHGAP10, ABR, AKAP13, RHOT2, TRIO, GDI2, ARHGEF3, RAC1, ARHGAP15, ARHGAP6	418	124	9075	1.9259337860780985	1.0	0.8851013494726164	0.8728082751743856
REACTOME_PATHWAY	R-HSA-416482:R-HSA-416482	7	1.0355029585798818	0.14192896920295747	TIAM1, ABR, AKAP13, TRIO, GNB1, ARHGEF3, RAC1	418	77	9075	1.9736842105263157	1.0	1.0	0.9876352395672334
Annotation Cluster 6	Enrichment Score: 1.1972925003231247
Category	Term	Count	%	PValue	Genes	List Total	Pop Hits	Pop Total	Fold Enrichment	Bonferroni	Benjamini	FDR
REACTOME_PATHWAY	R-HSA-2024096:R-HSA-2024096	5	0.7396449704142012	0.01664370041140051	GPC1, GPC3, IDS, GPC4, SGSH	418	22	9075	4.934210526315789	0.9999807710712993	0.5135770412660728	0.506444026804044
REACTOME_PATHWAY	R-HSA-3656237:R-HSA-3656237	4	0.591715976331361	0.01952596826187396	EXT2, GPC1, GPC3, GPC4	418	13	9075	6.680161943319838	0.9999971215816866	0.5341145185922227	0.5266962613895529
REACTOME_PATHWAY	R-HSA-2022928:R-HSA-2022928	5	0.7396449704142012	0.051895961083019186	EXT2, GPC1, SLC35D2, GPC3, GPC4	418	31	9075	3.5016977928692703	0.9999999999999989	0.8851013494726164	0.8728082751743856
REACTOME_PATHWAY	R-HSA-3560801:R-HSA-3560801	4	0.591715976331361	0.06146537149115392	GPC1, GPC3, GPC4, DCN	418	20	9075	4.342105263157895	1.0	0.8851013494726164	0.8728082751743856
REACTOME_PATHWAY	R-HSA-4420332:R-HSA-4420332	4	0.591715976331361	0.06146537149115392	GPC1, GPC3, GPC4, DCN	418	20	9075	4.342105263157895	1.0	0.8851013494726164	0.8728082751743856
REACTOME_PATHWAY	R-HSA-3560783:R-HSA-3560783	4	0.591715976331361	0.06146537149115392	GPC1, GPC3, GPC4, DCN	418	20	9075	4.342105263157895	1.0	0.8851013494726164	0.8728082751743856
REACTOME_PATHWAY	R-HSA-1971475:R-HSA-1971475	4	0.591715976331361	0.11491274720676833	GPC1, GPC3, GPC4, DCN	418	26	9075	3.340080971659919	1.0	1.0	0.9876352395672334
REACTOME_PATHWAY	R-HSA-3656253:R-HSA-3656253	3	0.4437869822485207	0.11767492009572733	GPC1, GPC3, GPC4	418	13	9075	5.010121457489879	1.0	1.0	0.9876352395672334
REACTOME_PATHWAY	R-HSA-975634:R-HSA-975634	4	0.591715976331361	0.31653943078568825	GPC1, GPC3, GPC4, LRP10	418	43	9075	2.0195838433292534	1.0	1.0	0.9876352395672334
Annotation Cluster 7	Enrichment Score: 1.0262214460328603
Category	Term	Count	%	PValue	Genes	List Total	Pop Hits	Pop Total	Fold Enrichment	Bonferroni	Benjamini	FDR
KEGG_PATHWAY	hsa04610:Complement and coagulation cascades	11	1.6272189349112427	0.0011573465744265728	C3, CFH, C1S, C1R, PROS1, F2R, PLAUR, CD59, TFPI, CFB, SERPINA5	319	69	6879	3.4377811094452775	0.2504979209088475	0.024014941419351385	0.02247181265344929
REACTOME_PATHWAY	R-HSA-977606:R-HSA-977606	5	0.7396449704142012	0.03757008290814573	C3, CFH, PROS1, CD59, CFB	418	28	9075	3.87687969924812	0.9999999999826293	0.7853359265960784	0.774428483171133
KEGG_PATHWAY	hsa05150:Staphylococcus aureus infection	6	0.8875739644970414	0.10272352682598335	SELP, C3, CFH, C1S, C1R, CFB	319	54	6879	2.3960292580982236	0.9999999999981005	0.7105043938797182	0.66484949306817
BIOCARTA	h_compPathway:Complement Pathway	4	0.591715976331361	0.21454655350095497	C3, C1S, C1R, CFB	132	20	1625	2.4621212121212124	1.0	1.0	1.0
KEGG_PATHWAY	hsa05133:Pertussis	6	0.8875739644970414	0.26530474251922814	C3, JUN, C1S, C1R, IRF1, GNAI3	319	75	6879	1.7251410658307211	1.0	1.0	0.9395161290322581
BIOCARTA	h_classicPathway:Classical Complement Pathway	3	0.4437869822485207	0.34399068356644114	C3, C1S, C1R	132	15	1625	2.462121212121212	1.0	1.0	1.0
KEGG_PATHWAY	hsa05322:Systemic lupus erythematosus	6	0.8875739644970414	0.7493093222944032	C3, C1S, C1R, ACTN1, CTSG, ACTN4	319	134	6879	0.9655640293828662	1.0	1.0	0.9395161290322581
Annotation Cluster 8	Enrichment Score: 1.0171768492533428
Category	Term	Count	%	PValue	Genes	List Total	Pop Hits	Pop Total	Fold Enrichment	Bonferroni	Benjamini	FDR
REACTOME_PATHWAY	R-HSA-3928665:R-HSA-3928665	10	1.4792899408284024	3.9152717144399563E-4	EFNB2, TIAM1, EPHA4, MMP2, FYN, AP2B1, RAC1, EPHB4, ACTB, ACTG1	418	50	9075	4.342105263157895	0.22381755999160002	0.04228493451595153	0.041697643758785534
KEGG_PATHWAY	hsa05100:Bacterial invasion of epithelial cells	10	1.4792899408284024	0.009447073537177808	SEPT8, ARHGAP10, CTTN, CTNNA1, FN1, CTNNB1, CBLB, RAC1, ACTB, ACTG1	319	78	6879	2.7646491439594887	0.9059099584085515	0.12476023267099913	0.11674351089294296
REACTOME_PATHWAY	R-HSA-3928662:R-HSA-3928662	7	1.0355029585798818	0.01170231700006313	EFNB2, TIAM1, FYN, RAC1, EPHB4, ACTB, ACTG1	418	42	9075	3.6184210526315788	0.9995075163210643	0.4212834120022727	0.4154322535022411
KEGG_PATHWAY	hsa04520:Adherens junction	9	1.3313609467455623	0.016085328151790673	ACTN1, ERBB2, CTNNA1, CTNNB1, FYN, ACTN4, RAC1, ACTB, ACTG1	319	71	6879	2.7334981676895227	0.9823639331603194	0.1907260337998037	0.17847054568415366
REACTOME_PATHWAY	R-HSA-3928664:R-HSA-3928664	4	0.591715976331361	0.05402297594647329	EFNB2, FYN, RAC1, EPHB4	418	19	9075	4.570637119113574	0.9999999999999998	0.8851013494726164	0.8728082751743856
REACTOME_PATHWAY	R-HSA-418990:R-HSA-418990	5	0.7396449704142012	0.0572464157826464	CDH11, CTNNA1, CTNNB1, ACTB, ACTG1	418	32	9075	3.3922697368421053	1.0	0.8851013494726164	0.8728082751743856
REACTOME_PATHWAY	R-HSA-5626467:R-HSA-5626467	5	0.7396449704142012	0.0687953856814561	CTNNA1, CTNNB1, RAC1, ACTB, ACTG1	418	34	9075	3.1927244582043346	1.0	0.948498083437948	0.9353244989457542
KEGG_PATHWAY	hsa05130:Pathogenic Escherichia coli infection	6	0.8875739644970414	0.085100541335321	CTTN, TUBB, CTNNB1, FYN, ACTB, ACTG1	319	51	6879	2.5369721556334133	0.9999999997590265	0.6621885872654665	0.619638316597806
REACTOME_PATHWAY	R-HSA-2682334:R-HSA-2682334	4	0.591715976331361	0.11491274720676833	EFNB2, EPHA4, FYN, EPHB4	418	26	9075	3.340080971659919	1.0	1.0	0.9876352395672334
KEGG_PATHWAY	hsa05131:Shigellosis	6	0.8875739644970414	0.172812824502924	IKBKB, CTTN, RAC1, CD44, ACTB, ACTG1	319	64	6879	2.0216496865203766	1.0	0.9577101032411699	0.8961704982136249
REACTOME_PATHWAY	R-HSA-1445148:R-HSA-1445148	7	1.0355029585798818	0.1814405863682199	EXOC7, KIF3A, RAB13, RAC1, ACTB, ACTG1, YWHAH	418	83	9075	1.8310082435003172	1.0	1.0	0.9876352395672334
KEGG_PATHWAY	hsa05132:Salmonella infection	7	1.0355029585798818	0.1846302267792025	JUN, FLNA, PKN1, RAC1, LBP, ACTB, ACTG1	319	83	6879	1.818672810363712	1.0	0.9627406248747628	0.9008777734771877
KEGG_PATHWAY	hsa05412:Arrhythmogenic right ventricular cardiomyopathy (ARVC)	6	0.8875739644970414	0.1967398362551857	ITGA4, LMNA, CTNNA1, CTNNB1, ACTB, ACTG1	319	67	6879	1.9311280587657325	1.0	0.9797643845508249	0.9168076369491654
REACTOME_PATHWAY	R-HSA-5663213:R-HSA-5663213	4	0.591715976331361	0.22832274297612695	BTK, RAC1, ACTB, ACTG1	418	36	9075	2.4122807017543857	1.0	1.0	0.9876352395672334
KEGG_PATHWAY	hsa05416:Viral myocarditis	5	0.7396449704142012	0.2692864452838274	FYN, RAC1, HLA-F, ACTB, ACTG1	319	57	6879	1.8916020458670184	1.0	1.0	0.9395161290322581
REACTOME_PATHWAY	R-HSA-5218920:R-HSA-5218920	3	0.4437869822485207	0.3875628777340855	CTNNA1, CTNNB1, RAC1	418	29	9075	2.2459165154264973	1.0	1.0	0.9876352395672334
KEGG_PATHWAY	hsa04919:Thyroid hormone signaling pathway	7	1.0355029585798818	0.44102801990209306	MED12, NOTCH2, PLCB4, CTNNB1, PLCB1, ACTB, ACTG1	319	115	6879	1.3126073326972876	1.0	1.0	0.9395161290322581
REACTOME_PATHWAY	R-HSA-4420097:R-HSA-4420097	4	0.591715976331361	0.5474873104944747	FYN, RAC1, ACTB, ACTG1	418	62	9075	1.400679117147708	1.0	1.0	0.9876352395672334
REACTOME_PATHWAY	R-HSA-2029482:R-HSA-2029482	6	0.8875739644970414	0.6370210365609368	IGKC, BTK, MYH9, RAC1, ACTB, ACTG1	418	118	9075	1.1039250669045495	1.0	1.0	0.9876352395672334
REACTOME_PATHWAY	R-HSA-5663220:R-HSA-5663220	6	0.8875739644970414	0.7497388445538844	CENPT, PPP2R1A, RAC1, ACTB, ACTG1, PAFAH1B1	418	135	9075	0.9649122807017544	1.0	1.0	0.9876352395672334
Annotation Cluster 9	Enrichment Score: 0.7522676395327743
Category	Term	Count	%	PValue	Genes	List Total	Pop Hits	Pop Total	Fold Enrichment	Bonferroni	Benjamini	FDR
REACTOME_PATHWAY	R-HSA-1433557:R-HSA-1433557	7	1.0355029585798818	0.006286128899845124	KITLG, LCK, CMA1, STAT3, KIT, FYN, RAC1	418	37	9075	4.107396870554765	0.9830918996406404	0.2715607684733094	0.26778909113340227
REACTOME_PATHWAY	R-HSA-2424491:R-HSA-2424491	5	0.7396449704142012	0.04683204539985004	LCK, BTK, FYN, RAC1, LAT	418	30	9075	3.618421052631579	0.9999999999999667	0.8851013494726164	0.8728082751743856
REACTOME_PATHWAY	R-HSA-164944:R-HSA-164944	3	0.4437869822485207	0.0490729505702822	LCK, FYN, RAC1	418	8	9075	8.141447368421053	0.9999999999999928	0.8851013494726164	0.8728082751743856
REACTOME_PATHWAY	R-HSA-389359:R-HSA-389359	3	0.4437869822485207	0.10257508135172044	LCK, FYN, RAC1	418	12	9075	5.427631578947368	1.0	1.0	0.9876352395672334
REACTOME_PATHWAY	R-HSA-114604:R-HSA-114604	6	0.8875739644970414	0.11344913856292849	COL1A2, LCK, IL5RA, FYN, RAC1, LAT	418	56	9075	2.326127819548872	1.0	1.0	0.9876352395672334
BIOCARTA	h_tcrPathway:T Cell Receptor Signaling Pathway	7	1.0355029585798818	0.1373904499719822	PPP3CB, JUN, LCK, FYN, RAC1, CD3D, LAT	132	44	1625	1.9585055096418733	0.9999999999999816	1.0	1.0
BIOCARTA	h_tcraPathway:Lck and Fyn tyrosine kinases in initiation of TCR Activation	3	0.4437869822485207	0.22040900704285543	LCK, FYN, CD3D	132	11	1625	3.3574380165289255	1.0	1.0	1.0
REACTOME_PATHWAY	R-HSA-202433:R-HSA-202433	4	0.591715976331361	0.22832274297612695	ENAH, LCK, CD3D, LAT	418	36	9075	2.4122807017543857	1.0	1.0	0.9876352395672334
KEGG_PATHWAY	hsa04660:T cell receptor signaling pathway	7	1.0355029585798818	0.31602308979717664	IKBKB, PPP3CB, JUN, LCK, FYN, CD3D, LAT	319	100	6879	1.5094984326018808	1.0	1.0	0.9395161290322581
KEGG_PATHWAY	hsa04664:Fc epsilon RI signaling pathway	5	0.7396449704142012	0.38571428461043344	BTK, FYN, RAC1, MS4A2, LAT	319	68	6879	1.5856075972708832	1.0	1.0	0.9395161290322581
KEGG_PATHWAY	hsa04662:B cell receptor signaling pathway	5	0.7396449704142012	0.3963247871723561	IKBKB, PPP3CB, JUN, BTK, RAC1	319	69	6879	1.5626277770205805	1.0	1.0	0.9395161290322581
KEGG_PATHWAY	hsa04650:Natural killer cell mediated cytotoxicity	7	1.0355029585798818	0.49835143499832857	PPP3CB, LCK, FAS, FYN, RAC1, ULBP2, LAT	319	122	6879	1.2372937972146563	1.0	1.0	0.9395161290322581
BIOCARTA	h_bcrPathway:BCR Signaling Pathway	4	0.591715976331361	0.525672195897283	PPP3CB, JUN, BTK, RAC1	132	34	1625	1.448306595365419	1.0	1.0	1.0
KEGG_PATHWAY	hsa04380:Osteoclast differentiation	7	1.0355029585798818	0.5688139172897639	IKBKB, PPP3CB, JUN, LCK, BTK, FYN, RAC1	319	131	6879	1.1522888798487638	1.0	1.0	0.9395161290322581
BIOCARTA	h_fcer1Pathway:Fc Epsilon Receptor I Signaling in Mast Cells	4	0.591715976331361	0.621415370349566	PPP3CB, JUN, BTK, MS4A2	132	39	1625	1.2626262626262625	1.0	1.0	1.0
Annotation Cluster 10	Enrichment Score: 0.6848144242069787
Category	Term	Count	%	PValue	Genes	List Total	Pop Hits	Pop Total	Fold Enrichment	Bonferroni	Benjamini	FDR
REACTOME_PATHWAY	R-HSA-983170:R-HSA-983170	5	0.7396449704142012	0.029463388943180603	PDIA3, HSPA5, HLA-F, SEC31A, TAPBP	418	26	9075	4.175101214574899	0.9999999960489367	0.7343183090454243	0.7241194436420156
REACTOME_PATHWAY	R-HSA-1236974:R-HSA-1236974	6	0.8875739644970414	0.3429406180759521	PDIA3, IKBKB, PSMC2, BTK, HLA-F, TAPBP	418	84	9075	1.550751879699248	1.0	1.0	0.9876352395672334
KEGG_PATHWAY	hsa04612:Antigen processing and presentation	3	0.4437869822485207	0.8730821359693646	PDIA3, HLA-F, TAPBP	319	76	6879	0.8512209206401584	1.0	1.0	0.9395161290322581
Annotation Cluster 11	Enrichment Score: 0.6249439118363889
Category	Term	Count	%	PValue	Genes	List Total	Pop Hits	Pop Total	Fold Enrichment	Bonferroni	Benjamini	FDR
REACTOME_PATHWAY	R-HSA-5357956:R-HSA-5357956	4	0.591715976331361	0.1574675945907052	IKBKB, USP4, TNFAIP3, BIRC3	418	30	9075	2.8947368421052633	1.0	1.0	0.9876352395672334
REACTOME_PATHWAY	R-HSA-5357905:R-HSA-5357905	4	0.591715976331361	0.19206027310996307	IKBKB, USP4, TNFAIP3, BIRC3	418	33	9075	2.631578947368421	1.0	1.0	0.9876352395672334
KEGG_PATHWAY	hsa04668:TNF signaling pathway	8	1.183431952662722	0.22507059770516885	IKBKB, JUN, VCAM1, CCL5, FAS, TNFAIP3, CFLAR, BIRC3	319	107	6879	1.6122813699352532	1.0	1.0	0.9395161290322581
REACTOME_PATHWAY	R-HSA-168638:R-HSA-168638	4	0.591715976331361	0.22832274297612695	IKBKB, TNFAIP3, UBE2V1, BIRC3	418	36	9075	2.4122807017543857	1.0	1.0	0.9876352395672334
KEGG_PATHWAY	hsa04621:NOD-like receptor signaling pathway	4	0.591715976331361	0.4828183502681189	IKBKB, CCL5, TNFAIP3, BIRC3	319	56	6879	1.5403045230631436	1.0	1.0	0.9395161290322581
Annotation Cluster 12	Enrichment Score: 0.601562213076801
Category	Term	Count	%	PValue	Genes	List Total	Pop Hits	Pop Total	Fold Enrichment	Bonferroni	Benjamini	FDR
KEGG_PATHWAY	hsa05222:Small cell lung cancer	8	1.183431952662722	0.09718424045698491	IKBKB, LAMA2, APAF1, MAX, LAMB2, LAMA3, FN1, BIRC3	319	85	6879	2.0295777245067304	0.999999999991206	0.7105043938797182	0.66484949306817
KEGG_PATHWAY	hsa05145:Toxoplasmosis	7	1.0355029585798818	0.3993355983215964	IKBKB, LAMA2, LAMB2, LAMA3, STAT3, GNAI3, BIRC3	319	110	6879	1.3722713023653463	1.0	1.0	0.9395161290322581
REACTOME_PATHWAY	R-HSA-3000157:R-HSA-3000157	3	0.4437869822485207	0.4039982551067169	LAMA2, LAMB2, LAMA3	418	30	9075	2.1710526315789473	1.0	1.0	0.9876352395672334
Annotation Cluster 13	Enrichment Score: 0.5100668801124026
Category	Term	Count	%	PValue	Genes	List Total	Pop Hits	Pop Total	Fold Enrichment	Bonferroni	Benjamini	FDR
REACTOME_PATHWAY	R-HSA-186763:R-HSA-186763	5	0.7396449704142012	0.042056465507060235	PDGFRB, PDGFRA, STAT3, PDGFA, STAT6	418	29	9075	3.7431941923774956	0.9999999999991549	0.8516434265179698	0.839815045594109
BIOCARTA	h_pdgfPathway:PDGF Signaling Pathway	4	0.591715976331361	0.39581432126554095	PDGFRA, JUN, STAT3, PDGFA	132	28	1625	1.7586580086580088	1.0	1.0	1.0
KEGG_PATHWAY	hsa05218:Melanoma	5	0.7396449704142012	0.41745141443394523	PDGFRB, PDGFRA, CDKN1A, HGF, PDGFA	319	71	6879	1.5186100931608457	1.0	1.0	0.9395161290322581
KEGG_PATHWAY	hsa05214:Glioma	4	0.591715976331361	0.5842522890051236	PDGFRB, PDGFRA, CDKN1A, PDGFA	319	65	6879	1.3270315891005546	1.0	1.0	0.9395161290322581
KEGG_PATHWAY	hsa05231:Choline metabolism in cancer	5	0.7396449704142012	0.6936413346534087	PDGFRB, PDGFRA, JUN, PDGFA, RAC1	319	101	6879	1.0675377882615846	1.0	1.0	0.9395161290322581
Annotation Cluster 14	Enrichment Score: 0.5016901056705007
Category	Term	Count	%	PValue	Genes	List Total	Pop Hits	Pop Total	Fold Enrichment	Bonferroni	Benjamini	FDR
REACTOME_PATHWAY	R-HSA-1799339:R-HSA-1799339	10	1.4792899408284024	0.07862458274546272	RPN2, RPS19, RPL13A, RPL35, SSR1, SRPRB, RPSA, RPS21, RPL17, RPS10	418	114	9075	1.904432132963989	1.0	1.0	0.9876352395672334
REACTOME_PATHWAY	R-HSA-156902:R-HSA-156902	7	1.0355029585798818	0.2399142531212895	RPS19, RPL13A, RPL35, RPSA, RPS21, RPL17, RPS10	418	91	9075	1.6700404858299596	1.0	1.0	0.9876352395672334
REACTOME_PATHWAY	R-HSA-192823:R-HSA-192823	7	1.0355029585798818	0.2399142531212895	RPS19, RPL13A, RPL35, RPSA, RPS21, RPL17, RPS10	418	91	9075	1.6700404858299596	1.0	1.0	0.9876352395672334
REACTOME_PATHWAY	R-HSA-2408557:R-HSA-2408557	7	1.0355029585798818	0.26317748919974504	RPS19, RPL13A, RPL35, RPSA, RPS21, RPL17, RPS10	418	94	9075	1.616741321388578	1.0	1.0	0.9876352395672334
REACTOME_PATHWAY	R-HSA-72764:R-HSA-72764	7	1.0355029585798818	0.27106029305508605	RPS19, RPL13A, RPL35, RPSA, RPS21, RPL17, RPS10	418	95	9075	1.5997229916897509	1.0	1.0	0.9876352395672334
REACTOME_PATHWAY	R-HSA-975957:R-HSA-975957	8	1.183431952662722	0.27705103040209367	RPS19, PPP2R1A, RPL13A, RPL35, RPSA, RPS21, RPL17, RPS10	418	115	9075	1.5102974828375284	1.0	1.0	0.9876352395672334
REACTOME_PATHWAY	R-HSA-975956:R-HSA-975956	7	1.0355029585798818	0.2869929670882435	RPS19, RPL13A, RPL35, RPSA, RPS21, RPL17, RPS10	418	97	9075	1.5667390124796527	1.0	1.0	0.9876352395672334
REACTOME_PATHWAY	R-HSA-72689:R-HSA-72689	7	1.0355029585798818	0.3440680350905061	RPS19, RPL13A, RPL35, RPSA, RPS21, RPL17, RPS10	418	104	9075	1.4612854251012146	1.0	1.0	0.9876352395672334
REACTOME_PATHWAY	R-HSA-156827:R-HSA-156827	7	1.0355029585798818	0.42695914988618316	RPS19, RPL13A, RPL35, RPSA, RPS21, RPL17, RPS10	418	114	9075	1.3331024930747923	1.0	1.0	0.9876352395672334
REACTOME_PATHWAY	R-HSA-72706:R-HSA-72706	7	1.0355029585798818	0.43521097298098976	RPS19, RPL13A, RPL35, RPSA, RPS21, RPL17, RPS10	418	115	9075	1.3215102974828374	1.0	1.0	0.9876352395672334
KEGG_PATHWAY	hsa03010:Ribosome	8	1.183431952662722	0.4411448032459675	RPS19, RPL13A, RPL35, RPSA, RPS21, MRPS6, RPL17, RPS10	319	136	6879	1.2684860778167066	1.0	1.0	0.9395161290322581
REACTOME_PATHWAY	R-HSA-72695:R-HSA-72695	4	0.591715976331361	0.4546355649556284	RPS19, RPSA, RPS21, RPS10	418	54	9075	1.608187134502924	1.0	1.0	0.9876352395672334
REACTOME_PATHWAY	R-HSA-72649:R-HSA-72649	4	0.591715976331361	0.5363813496280712	RPS19, RPSA, RPS21, RPS10	418	61	9075	1.4236410698878343	1.0	1.0	0.9876352395672334
REACTOME_PATHWAY	R-HSA-72702:R-HSA-72702	4	0.591715976331361	0.5363813496280712	RPS19, RPSA, RPS21, RPS10	418	61	9075	1.4236410698878343	1.0	1.0	0.9876352395672334
Annotation Cluster 15	Enrichment Score: 0.48705987478232765
Category	Term	Count	%	PValue	Genes	List Total	Pop Hits	Pop Total	Fold Enrichment	Bonferroni	Benjamini	FDR
REACTOME_PATHWAY	R-HSA-380259:R-HSA-380259	6	0.8875739644970414	0.2183826017500847	OFD1, DCTN1, PPP2R1A, TUBB, CEP164, PAFAH1B1	418	70	9075	1.8609022556390977	1.0	1.0	0.9876352395672334
REACTOME_PATHWAY	R-HSA-380270:R-HSA-380270	6	0.8875739644970414	0.28821172876935264	OFD1, DCTN1, PPP2R1A, TUBB, CEP164, PAFAH1B1	418	78	9075	1.6700404858299596	1.0	1.0	0.9876352395672334
REACTOME_PATHWAY	R-HSA-2565942:R-HSA-2565942	6	0.8875739644970414	0.3798510159802315	OFD1, DCTN1, PPP2R1A, TUBB, CEP164, PAFAH1B1	418	88	9075	1.480263157894737	1.0	1.0	0.9876352395672334
REACTOME_PATHWAY	R-HSA-5620912:R-HSA-5620912	6	0.8875739644970414	0.47121328092605613	OFD1, DCTN1, PPP2R1A, TUBB, CEP164, PAFAH1B1	418	98	9075	1.3292158968850698	1.0	1.0	0.9876352395672334
Annotation Cluster 16	Enrichment Score: 0.4866718677490598
Category	Term	Count	%	PValue	Genes	List Total	Pop Hits	Pop Total	Fold Enrichment	Bonferroni	Benjamini	FDR
BIOCARTA	h_hivnefPathway:HIV-I Nef: negative effector of Fas and TNF	8	1.183431952662722	0.21579533054707511	DAXX, APAF1, LMNA, FAS, CFLAR, SPTAN1, ACTG1, BIRC3	132	61	1625	1.6145057128663685	1.0	1.0	1.0
BIOCARTA	h_deathPathway:Induction of apoptosis through DR3 and DR4/5 Death Receptors	5	0.7396449704142012	0.2728404632224797	APAF1, LMNA, CFLAR, SPTAN1, BIRC3	132	33	1625	1.86524334251607	1.0	1.0	1.0
BIOCARTA	h_caspasePathway:Caspase Cascade in Apoptosis	3	0.4437869822485207	0.5888891809093912	APAF1, LMNA, BIRC3	132	24	1625	1.5388257575757576	1.0	1.0	1.0
Annotation Cluster 17	Enrichment Score: 0.47245031912619845
Category	Term	Count	%	PValue	Genes	List Total	Pop Hits	Pop Total	Fold Enrichment	Bonferroni	Benjamini	FDR
KEGG_PATHWAY	hsa04924:Renin secretion	8	1.183431952662722	0.027399874570604676	PPP3CB, PLCB4, PDE1A, GNAI3, AGTR1, ITPR3, PLCB1, AQP1	319	64	6879	2.6955329153605017	0.9990099753937239	0.29663342469915494	0.2775726423891691
REACTOME_PATHWAY	R-HSA-112043:R-HSA-112043	4	0.591715976331361	0.03453546002982652	PLCB4, GNAI3, ITPR3, PLCB1	418	16	9075	5.427631578947368	0.9999999998668307	0.7853359265960784	0.774428483171133
KEGG_PATHWAY	hsa04540:Gap junction	9	1.3313609467455623	0.04982859629493966	PDGFRB, PDGFRA, PLCB4, TUBB, GNAI3, PDGFA, ITPR3, PLCB1, MAP2K5	319	88	6879	2.2054360216585924	0.9999970304749735	0.4431185884799991	0.41464510488289075
REACTOME_PATHWAY	R-HSA-4086398:R-HSA-4086398	7	1.0355029585798818	0.06021428213796845	PPP3CB, FZD2, GNB1, CTNNB1, ITPR3, PLCB1, TNRC6B	418	61	9075	2.49137187230371	1.0	0.8851013494726164	0.8728082751743856
KEGG_PATHWAY	hsa04921:Oxytocin signaling pathway	11	1.6272189349112427	0.15564590988357344	CDKN1A, PPP3CB, JUN, PLCB4, NPR2, GNAI3, ITPR3, PLCB1, MAP2K5, ACTB, ACTG1	319	150	6879	1.5813793103448277	1.0	0.9577101032411699	0.8961704982136249
KEGG_PATHWAY	hsa04915:Estrogen signaling pathway	8	1.183431952662722	0.172976519582775	GABBR2, JUN, PLCB4, MMP2, GNAI3, ITPR3, PLCB1, HSP90B1	319	99	6879	1.7425667331623445	1.0	0.9577101032411699	0.8961704982136249
KEGG_PATHWAY	hsa04270:Vascular smooth muscle contraction	9	1.3313609467455623	0.17308013913997047	RAMP2, PLCB4, RAMP3, CALD1, NPR2, PLA2G2A, AGTR1, ITPR3, PLCB1	319	117	6879	1.6587894863756933	1.0	0.9577101032411699	0.8961704982136249
KEGG_PATHWAY	hsa04020:Calcium signaling pathway	12	1.7751479289940828	0.20540282227369977	PDGFRB, PDGFRA, PTGFR, PPP3CB, PLCB4, PDE1A, ERBB2, F2R, CACNA1B, AGTR1, ITPR3, PLCB1	319	179	6879	1.445648937846973	1.0	0.9835635143490623	0.9203626459571548
KEGG_PATHWAY	hsa04918:Thyroid hormone synthesis	6	0.8875739644970414	0.22173294065338534	PLCB4, HSPA5, ITPR3, PLCB1, HSP90B1, PDIA4	319	70	6879	1.8483654276757728	1.0	1.0	0.9395161290322581
KEGG_PATHWAY	hsa04728:Dopaminergic synapse	9	1.3313609467455623	0.23968043927841	GSK3A, PPP3CB, PLCB4, PPP2R1A, GNB1, GNAI3, CACNA1B, ITPR3, PLCB1	319	128	6879	1.5162372648902822	1.0	1.0	0.9395161290322581
KEGG_PATHWAY	hsa04730:Long-term depression	5	0.7396449704142012	0.3006865895318451	PLCB4, PPP2R1A, GNAI3, ITPR3, PLCB1	319	60	6879	1.7970219435736676	1.0	1.0	0.9395161290322581
KEGG_PATHWAY	hsa04916:Melanogenesis	7	1.0355029585798818	0.31602308979717664	KITLG, PLCB4, FZD2, KIT, GNAI3, CTNNB1, PLCB1	319	100	6879	1.5094984326018808	1.0	1.0	0.9395161290322581
KEGG_PATHWAY	hsa04071:Sphingolipid signaling pathway	8	1.183431952662722	0.3189578611055629	PLCB4, PPP2R1A, SMPD1, GNAI3, FYN, RAC1, PLCB1, MS4A2	319	120	6879	1.4376175548589343	1.0	1.0	0.9395161290322581
KEGG_PATHWAY	hsa04925:Aldosterone synthesis and secretion	6	0.8875739644970414	0.3197937948375713	SCARB1, NR4A1, PLCB4, AGTR1, ITPR3, PLCB1	319	81	6879	1.5973528387321492	1.0	1.0	0.9395161290322581
KEGG_PATHWAY	hsa04723:Retrograde endocannabinoid signaling	7	1.0355029585798818	0.32426795218012505	PLCB4, CNR1, GNB1, GNAI3, CACNA1B, ITPR3, PLCB1	319	101	6879	1.4945529035662186	1.0	1.0	0.9395161290322581
KEGG_PATHWAY	hsa04720:Long-term potentiation	5	0.7396449704142012	0.3644344345765782	PPP3CB, PLCB4, RPS6KA2, ITPR3, PLCB1	319	66	6879	1.6336563123396977	1.0	1.0	0.9395161290322581
KEGG_PATHWAY	hsa04725:Cholinergic synapse	7	1.0355029585798818	0.40769959499906283	PLCB4, GNB1, GNAI3, CACNA1B, FYN, ITPR3, PLCB1	319	111	6879	1.3599084978395324	1.0	1.0	0.9395161290322581
KEGG_PATHWAY	hsa04972:Pancreatic secretion	6	0.8875739644970414	0.4310919616598734	CPA3, PLCB4, PLA2G2A, ITPR3, RAC1, PLCB1	319	93	6879	1.3912427950247752	1.0	1.0	0.9395161290322581
KEGG_PATHWAY	hsa04724:Glutamatergic synapse	7	1.0355029585798818	0.43272201228147283	PPP3CB, PLCB4, GNB1, GNAI3, HOMER3, ITPR3, PLCB1	319	114	6879	1.324121432106913	1.0	1.0	0.9395161290322581
KEGG_PATHWAY	hsa04727:GABAergic synapse	5	0.7396449704142012	0.5581046032250012	NSF, GABBR2, GNB1, GNAI3, CACNA1B	319	85	6879	1.2684860778167064	1.0	1.0	0.9395161290322581
BIOCARTA	h_fmlpPathway:fMLP induced chemokine gene expression in HMC-1 cells	4	0.591715976331361	0.5847111524916901	PPP3CB, GNB1, RAC1, PLCB1	132	37	1625	1.3308763308763307	1.0	1.0	1.0
KEGG_PATHWAY	hsa04726:Serotonergic synapse	6	0.8875739644970414	0.5883546629656767	PLCB4, GNB1, GNAI3, CACNA1B, ITPR3, PLCB1	319	111	6879	1.165635855291028	1.0	1.0	0.9395161290322581
KEGG_PATHWAY	hsa04022:cGMP-PKG signaling pathway	8	1.183431952662722	0.6010486146852738	MEF2A, PPP3CB, PLCB4, NPR2, GNAI3, AGTR1, ITPR3, PLCB1	319	158	6879	1.0918614340700765	1.0	1.0	0.9395161290322581
KEGG_PATHWAY	hsa04912:GnRH signaling pathway	5	0.7396449704142012	0.6125879879882123	JUN, PLCB4, MMP2, ITPR3, PLCB1	319	91	6879	1.184849633125495	1.0	1.0	0.9395161290322581
KEGG_PATHWAY	hsa05032:Morphine addiction	5	0.7396449704142012	0.6125879879882123	GABBR2, PDE1A, GNB1, GNAI3, CACNA1B	319	91	6879	1.184849633125495	1.0	1.0	0.9395161290322581
KEGG_PATHWAY	hsa04713:Circadian entrainment	5	0.7396449704142012	0.6465248590544432	PLCB4, GNB1, GNAI3, ITPR3, PLCB1	319	95	6879	1.134961227520211	1.0	1.0	0.9395161290322581
KEGG_PATHWAY	hsa04971:Gastric acid secretion	4	0.591715976331361	0.6630893033739141	PLCB4, GNAI3, ITPR3, PLCB1	319	73	6879	1.1816034697470692	1.0	1.0	0.9395161290322581
KEGG_PATHWAY	hsa05010:Alzheimer's disease	8	1.183431952662722	0.6654678425539113	BACE1, BACE2, PPP3CB, PLCB4, APAF1, FAS, ITPR3, PLCB1	319	168	6879	1.026869682042096	1.0	1.0	0.9395161290322581
KEGG_PATHWAY	hsa04922:Glucagon signaling pathway	4	0.591715976331361	0.8433366355758958	PPP3CB, PLCB4, ITPR3, PLCB1	319	99	6879	0.8712833665811722	1.0	1.0	0.9395161290322581
KEGG_PATHWAY	hsa04261:Adrenergic signaling in cardiomyocytes	5	0.7396449704142012	0.8878224818513666	PLCB4, PPP2R1A, GNAI3, AGTR1, PLCB1	319	138	6879	0.7813138885102903	1.0	1.0	0.9395161290322581
KEGG_PATHWAY	hsa04911:Insulin secretion	3	0.4437869822485207	0.9097292629242102	PLCB4, ITPR3, PLCB1	319	85	6879	0.7610916466900239	1.0	1.0	0.9395161290322581
KEGG_PATHWAY	hsa04970:Salivary secretion	3	0.4437869822485207	0.9131270112588855	PLCB4, ITPR3, PLCB1	319	86	6879	0.7522417438215353	1.0	1.0	0.9395161290322581
KEGG_PATHWAY	hsa04750:Inflammatory mediator regulation of TRP channels	3	0.4437869822485207	0.9455614119639386	PLCB4, ITPR3, PLCB1	319	98	6879	0.6601305098842045	1.0	1.0	0.9455614119639386
KEGG_PATHWAY	hsa04070:Phosphatidylinositol signaling system	3	0.4437869822485207	0.9455614119639386	PLCB4, ITPR3, PLCB1	319	98	6879	0.6601305098842045	1.0	1.0	0.9455614119639386
Annotation Cluster 18	Enrichment Score: 0.3267314371607257
Category	Term	Count	%	PValue	Genes	List Total	Pop Hits	Pop Total	Fold Enrichment	Bonferroni	Benjamini	FDR
KEGG_PATHWAY	hsa05412:Arrhythmogenic right ventricular cardiomyopathy (ARVC)	6	0.8875739644970414	0.1967398362551857	ITGA4, LMNA, CTNNA1, CTNNB1, ACTB, ACTG1	319	67	6879	1.9311280587657325	1.0	0.9797643845508249	0.9168076369491654
KEGG_PATHWAY	hsa05410:Hypertrophic cardiomyopathy (HCM)	4	0.591715976331361	0.7065714601534309	ITGA4, LMNA, ACTB, ACTG1	319	78	6879	1.1058596575837956	1.0	1.0	0.9395161290322581
KEGG_PATHWAY	hsa05414:Dilated cardiomyopathy	4	0.591715976331361	0.7529346633475495	ITGA4, LMNA, ACTB, ACTG1	319	84	6879	1.026869682042096	1.0	1.0	0.9395161290322581
Annotation Cluster 19	Enrichment Score: 0.296568570929264
Category	Term	Count	%	PValue	Genes	List Total	Pop Hits	Pop Total	Fold Enrichment	Bonferroni	Benjamini	FDR
REACTOME_PATHWAY	R-HSA-2871809:R-HSA-2871809	6	0.8875739644970414	0.3798510159802315	PPP3CB, IGKC, BTK, ITPR3, MS4A2, LAT	418	88	9075	1.480263157894737	1.0	1.0	0.9876352395672334
KEGG_PATHWAY	hsa04664:Fc epsilon RI signaling pathway	5	0.7396449704142012	0.38571428461043344	BTK, FYN, RAC1, MS4A2, LAT	319	68	6879	1.5856075972708832	1.0	1.0	0.9395161290322581
REACTOME_PATHWAY	R-HSA-2871796:R-HSA-2871796	5	0.7396449704142012	0.5715916620766858	JUN, IGKC, RAC1, MS4A2, LAT	418	87	9075	1.247731397459165	1.0	1.0	0.9876352395672334
REACTOME_PATHWAY	R-HSA-2454202:R-HSA-2454202	3	0.4437869822485207	0.7776081720160751	IGKC, MS4A2, LAT	418	61	9075	1.0677308024158758	1.0	1.0	0.9876352395672334
Annotation Cluster 20	Enrichment Score: 0.2433183912351086
Category	Term	Count	%	PValue	Genes	List Total	Pop Hits	Pop Total	Fold Enrichment	Bonferroni	Benjamini	FDR
BIOCARTA	h_sppaPathway:Aspirin Blocks Signaling Pathway Involved in Platelet Activation	3	0.4437869822485207	0.5149279270140048	F2R, GNB1, PLCB1	132	21	1625	1.7586580086580088	1.0	1.0	1.0
BIOCARTA	h_par1pathway:Thrombin signaling and protease-activated receptors	3	0.4437869822485207	0.5651851680133455	F2R, GNB1, PLCB1	132	23	1625	1.6057312252964426	1.0	1.0	1.0
REACTOME_PATHWAY	R-HSA-416476:R-HSA-416476	8	1.183431952662722	0.6398933895454357	PTGFR, TRIO, PLCB4, NPFFR1, F2R, GNB1, AGTR1, PLCB1	418	165	9075	1.0526315789473684	1.0	1.0	0.9876352395672334
Annotation Cluster 21	Enrichment Score: 0.21813171879760598
Category	Term	Count	%	PValue	Genes	List Total	Pop Hits	Pop Total	Fold Enrichment	Bonferroni	Benjamini	FDR
KEGG_PATHWAY	hsa04662:B cell receptor signaling pathway	5	0.7396449704142012	0.3963247871723561	IKBKB, PPP3CB, JUN, BTK, RAC1	319	69	6879	1.5626277770205805	1.0	1.0	0.9395161290322581
KEGG_PATHWAY	hsa04722:Neurotrophin signaling pathway	6	0.8875739644970414	0.657523921973006	IKBKB, NTRK2, JUN, RPS6KA2, RAC1, MAP2K5	319	120	6879	1.0782131661442007	1.0	1.0	0.9395161290322581
KEGG_PATHWAY	hsa04932:Non-alcoholic fatty liver disease (NAFLD)	7	1.0355029585798818	0.7056099183192694	IKBKB, GSK3A, JUN, LEPR, FAS, RAC1, IL6R	319	151	6879	0.999667836160186	1.0	1.0	0.9395161290322581
KEGG_PATHWAY	hsa04620:Toll-like receptor signaling pathway	5	0.7396449704142012	0.7293662361186539	IKBKB, JUN, CCL5, RAC1, LBP	319	106	6879	1.0171822322115098	1.0	1.0	0.9395161290322581
Annotation Cluster 22	Enrichment Score: 0.13642256969440744
Category	Term	Count	%	PValue	Genes	List Total	Pop Hits	Pop Total	Fold Enrichment	Bonferroni	Benjamini	FDR
REACTOME_PATHWAY	R-HSA-202424:R-HSA-202424	6	0.8875739644970414	0.49787955738005235	IKBKB, TRAT1, LCK, PSMC2, UBE2V1, CD3D	418	101	9075	1.289734236581553	1.0	1.0	0.9876352395672334
REACTOME_PATHWAY	R-HSA-2871837:R-HSA-2871837	5	0.7396449704142012	0.8810135107745298	IKBKB, IGKC, PSMC2, UBE2V1, MS4A2	418	137	9075	0.7923549750288129	1.0	1.0	0.9876352395672334
REACTOME_PATHWAY	R-HSA-5607764:R-HSA-5607764	3	0.4437869822485207	0.8884345259201575	IKBKB, PSMC2, UBE2V1	418	80	9075	0.8141447368421053	1.0	1.0	0.9876352395672334
Annotation Cluster 23	Enrichment Score: 0.04081953883696685
Category	Term	Count	%	PValue	Genes	List Total	Pop Hits	Pop Total	Fold Enrichment	Bonferroni	Benjamini	FDR
REACTOME_PATHWAY	R-HSA-5663220:R-HSA-5663220	6	0.8875739644970414	0.7497388445538844	CENPT, PPP2R1A, RAC1, ACTB, ACTG1, PAFAH1B1	418	135	9075	0.9649122807017544	1.0	1.0	0.9876352395672334
REACTOME_PATHWAY	R-HSA-68877:R-HSA-68877	3	0.4437869822485207	0.9622185723438681	CENPT, PPP2R1A, PAFAH1B1	418	108	9075	0.6030701754385965	1.0	1.0	0.9876352395672334
REACTOME_PATHWAY	R-HSA-2467813:R-HSA-2467813	5	0.7396449704142012	0.9736127973298767	CENPT, PPP2R1A, PSMC2, ANAPC5, PAFAH1B1	418	185	9075	0.5867709815078237	1.0	1.0	0.9876352395672334
REACTOME_PATHWAY	R-HSA-2500257:R-HSA-2500257	3	0.4437869822485207	0.9775789088992053	CENPT, PPP2R1A, PAFAH1B1	418	121	9075	0.5382775119617225	1.0	1.0	0.9876352395672334

## Sheet: DOWN IN SAT IN T2D
SUPPLEMENTARY MATERIAL 2B
Clusters of pathways downregulated in subcutaneous adipose tissue (SAT) of patients with T2D
The Database for Annotation, Visualization, and Integrated Discovery (DAVID) Bioinformatics Resources version 6.8 were applied to identify changes in expression of biological pathways in subcutaneous adipose tissue (SAT) of patients with T2D compared with obese controls.
Using the Functional Annotation Clustering tool in DAVID, significantly downregulated genes (P<0.05) were uploaded, and regulated clusters of pathways were identified using the annotation categories defined by Biocarta, KEGG and Reactome
Column1	Column2	Column3	Column4	Column5	Column6	Column7	Column8	Column9	Column10	Column11	Column12	Column13
Annotation Cluster 1	Enrichment Score: 12.304634411724042
Category	Term	Count	%	PValue	Genes	List Total	Pop Hits	Pop Total	Fold Enrichment	Bonferroni	Benjamini	FDR
KEGG_PATHWAY	hsa05012:Parkinson's disease	38	5.9375	3.960319006020301E-17	NDUFB8, NDUFB6, NDUFB4, ATP5C1, COX7A2, ATP5G3, ATP5H, PARK7, ATP5O, COX5B, COX7C, COX5A, GNAI1, UQCRH, UBE2L3, ATP5B, UBB, UQCRFS1, CYC1, NDUFV2, PRKACA, NDUFA8, NDUFA7, NDUFA4, NDUFA1, NDUFC2, UBE2G1, SDHD, COX6C, SDHB, NDUFS7, NDUFS5, NDUFAB1, NDUFS4, VDAC2, NDUFS1, UQCRC2, SLC25A4	355	142	6879	5.1855187462805	1.0098813465351768E-14	1.0098813465351768E-14	9.544368804508926E-15
REACTOME_PATHWAY	R-HSA-611105:R-HSA-611105	26	4.0625	2.8718567596082576E-14	NDUFB8, NDUFB6, NDUFB4, ETFDH, ETFA, COX5B, COX7C, COX5A, UQCRH, UQCRFS1, CYC1, NDUFV2, NDUFA8, NDUFA7, NDUFA4, NDUFA1, NDUFC2, SDHD, COX6C, SDHB, NDUFS7, NDUFS5, NDUFAB1, NDUFS4, NDUFS1, UQCRC2	417	85	9075	6.656792213288193	2.1106005831939E-11	2.1108147183120693E-11	1.9815811641296977E-11
KEGG_PATHWAY	hsa05016:Huntington's disease	40	6.25	5.133021063201325E-14	NDUFB8, NDUFB6, DCTN4, NDUFB4, ATP5C1, COX7A2, ATP5G3, ATP5H, ATP5O, COX5B, COX7C, COX5A, UQCRH, ATP5B, POLR2E, UQCRFS1, CYC1, NDUFV2, POLR2I, NDUFA8, NDUFA7, TBP, NDUFA4, NDUFA1, NDUFC2, SDHD, COX6C, SDHB, CREB1, NDUFS7, DLG4, NDUFS5, NDUFAB1, NDUFS4, VDAC2, NDUFS1, UQCRC2, SLC25A4, RCOR1, CREB5	355	192	6879	4.036971830985915	1.307953745310897E-11	5.883728593897245E-12	5.560700357369553E-12
KEGG_PATHWAY	hsa00190:Oxidative phosphorylation	33	5.15625	7.799153095558753E-14	NDUFB8, NDUFB6, NDUFB4, ATP5C1, COX7A2, ATP5G3, ATP5H, ATP5O, COX5B, COX7C, COX5A, UQCRH, ATP5L, ATP5B, UQCRFS1, CYC1, NDUFV2, ATP6V1D, NDUFA8, NDUFA7, NDUFA4, NDUFA1, NDUFC2, SDHD, COX6C, SDHB, NDUFS7, PPA2, NDUFS5, NDUFAB1, NDUFS4, NDUFS1, UQCRC2	355	133	6879	4.807942391189241	1.9874102363814927E-11	5.883728593897245E-12	5.560700357369553E-12
KEGG_PATHWAY	hsa05010:Alzheimer's disease	37	5.78125	9.229378186505483E-14	NDUFB8, NDUFB6, NDUFB4, PSEN2, LPL, ATP5C1, ITPR2, COX7A2, ATP5G3, ATP5H, ATP5O, COX5B, COX7C, COX5A, UQCRH, ATP5B, CASP7, PPP3R1, PPP3CC, UQCRFS1, CYC1, NDUFV2, NDUFA8, NDUFA7, NDUFA4, NDUFA1, NDUFC2, SDHD, COX6C, SDHB, NDUFS7, NDUFS5, NDUFAB1, NDUFS4, NDUFS1, UQCRC2, CALM1	355	168	6879	4.267655935613682	2.352618100331938E-11	5.883728593897245E-12	5.560700357369553E-12
KEGG_PATHWAY	hsa04932:Non-alcoholic fatty liver disease (NAFLD)	33	5.15625	3.273707399808097E-12	NDUFB8, NDUFB6, IRS1, NDUFB4, COX7A2, IRS2, PIK3CB, COX5B, COX7C, COX5A, UQCRH, CASP7, MLX, AKT1, UQCRFS1, CYC1, NDUFV2, MAP3K5, NDUFA8, NDUFA7, NDUFA4, NDUFA1, NDUFC2, SDHD, COX6C, SDHB, NDUFS7, PIK3CA, NDUFS5, NDUFAB1, NDUFS4, NDUFS1, UQCRC2	355	151	6879	4.234810185617013	8.347972313416108E-10	1.6695907739021293E-10	1.5779269667075027E-10
REACTOME_PATHWAY	R-HSA-6799198:R-HSA-6799198	13	2.03125	5.358378394669011E-6	NDUFA8, NDUFB8, NDUFA7, NDUFB6, NDUFB4, NDUFA1, NDUFC2, NDUFS7, NDUFS5, NDUFAB1, NDUFS4, NDUFS1, NDUFV2	417	55	9075	5.143884892086331	0.00392533592762101	6.841450457920298E-4	6.422586144170077E-4
Annotation Cluster 2	Enrichment Score: 4.317126368166385
Category	Term	Count	%	PValue	Genes	List Total	Pop Hits	Pop Total	Fold Enrichment	Bonferroni	Benjamini	FDR
REACTOME_PATHWAY	R-HSA-180585:R-HSA-180585	13	2.03125	4.367587952646163E-6	PSMD10, PSMD12, PSMD11, CUL5, PSMA7, PSMD6, PSMD7, UBB, PSMA1, PSMA2, PSMC1, UBC, PSMB1	417	54	9075	5.239142019717559	0.0032006834149510555	6.841450457920298E-4	6.422586144170077E-4
REACTOME_PATHWAY	R-HSA-4608870:R-HSA-4608870	14	2.1875	5.075061540353035E-6	PSMD10, PSMD12, PSMD11, FZD5, SMURF1, PSMA7, PSMD6, PSMD7, UBB, PSMA1, PSMA2, PSMC1, UBC, PSMB1	417	64	9075	4.76056654676259	0.0037181750281244375	6.841450457920298E-4	6.422586144170077E-4
REACTOME_PATHWAY	R-HSA-5632684:R-HSA-5632684	14	2.1875	7.265792034464818E-6	PSMD10, PSMD12, PSMD11, SMURF1, CUL3, PSMA7, PSMD6, PSMD7, UBB, PSMA1, PSMA2, PSMC1, UBC, PSMB1	417	66	9075	4.616306954436451	0.005318914940058761	6.841450457920298E-4	6.422586144170077E-4
REACTOME_PATHWAY	R-HSA-4641258:R-HSA-4641258	13	2.03125	7.947648105457878E-6	PSMD10, PSMD12, PSMD11, CUL3, PSMA7, PSMD6, PSMD7, UBB, PSMA1, PSMA2, PSMC1, UBC, PSMB1	417	57	9075	4.96339770289032	0.005816614503594164	6.841450457920298E-4	6.422586144170077E-4
REACTOME_PATHWAY	R-HSA-5676590:R-HSA-5676590	13	2.03125	1.1574108005724664E-5	PSMD10, PSMD12, PSMD11, PSMA7, PSMD6, PSMD7, UBB, PSMA1, PSMA2, PSMC1, UBC, PSMB1, UBE2M	417	59	9075	4.795146933300817	0.008459460124756846	6.841450457920298E-4	6.422586144170077E-4
REACTOME_PATHWAY	R-HSA-211733:R-HSA-211733	12	1.875	1.2174849751223688E-5	PSMD10, PSMD6, PSMD12, PSMD7, PSMD11, UBB, PSMA1, PSMA2, PSMC1, UBC, PSMB1, PSMA7	417	50	9075	5.223021582733813	0.008896583224114019	6.841450457920298E-4	6.422586144170077E-4
REACTOME_PATHWAY	R-HSA-5607761:R-HSA-5607761	13	2.03125	1.3877662274725121E-5	PSMD10, PSMD12, PSMD11, PSMA7, PSMD6, PSMD7, UBB, PSMA1, PSMA2, PSMC1, UBC, PSMB1, UBE2M	417	60	9075	4.715227817745803	0.01013457040085719	6.841450457920298E-4	6.422586144170077E-4
REACTOME_PATHWAY	R-HSA-5610780:R-HSA-5610780	13	2.03125	1.3877662274725121E-5	PSMD10, PSMD12, PSMD11, PSMA7, PSMD6, PSMD7, UBB, PSMA1, PSMA2, PSMC1, UBC, PSMB1, PRKACA	417	60	9075	4.715227817745803	0.01013457040085719	6.841450457920298E-4	6.422586144170077E-4
REACTOME_PATHWAY	R-HSA-5610783:R-HSA-5610783	13	2.03125	1.3877662274725121E-5	PSMD10, PSMD12, PSMD11, PSMA7, PSMD6, PSMD7, UBB, PSMA1, PSMA2, PSMC1, UBC, PSMB1, PRKACA	417	60	9075	4.715227817745803	0.01013457040085719	6.841450457920298E-4	6.422586144170077E-4
REACTOME_PATHWAY	R-HSA-5610785:R-HSA-5610785	13	2.03125	1.3877662274725121E-5	PSMD10, PSMD12, PSMD11, PSMA7, PSMD6, PSMD7, UBB, PSMA1, PSMA2, PSMC1, UBC, PSMB1, PRKACA	417	60	9075	4.715227817745803	0.01013457040085719	6.841450457920298E-4	6.422586144170077E-4
REACTOME_PATHWAY	R-HSA-187577:R-HSA-187577	13	2.03125	1.3877662274725121E-5	PSMD10, PSMD12, PSMD11, PSMA7, CKS1B, PSMD6, PSMD7, UBB, PSMA1, PSMA2, PSMC1, UBC, PSMB1	417	60	9075	4.715227817745803	0.01013457040085719	6.841450457920298E-4	6.422586144170077E-4
REACTOME_PATHWAY	R-HSA-69017:R-HSA-69017	12	1.875	1.4892953377785684E-5	PSMD10, PSMD6, PSMD12, PSMD7, PSMD11, UBB, PSMA1, PSMA2, PSMC1, UBC, PSMB1, PSMA7	417	51	9075	5.120609394837072	0.01087197735591272	6.841450457920298E-4	6.422586144170077E-4
REACTOME_PATHWAY	R-HSA-69229:R-HSA-69229	12	1.875	1.4892953377785684E-5	PSMD10, PSMD6, PSMD12, PSMD7, PSMD11, UBB, PSMA1, PSMA2, PSMC1, UBC, PSMB1, PSMA7	417	51	9075	5.120609394837072	0.01087197735591272	6.841450457920298E-4	6.422586144170077E-4
REACTOME_PATHWAY	R-HSA-69481:R-HSA-69481	12	1.875	1.4892953377785684E-5	PSMD10, PSMD6, PSMD12, PSMD7, PSMD11, UBB, PSMA1, PSMA2, PSMC1, UBC, PSMB1, PSMA7	417	51	9075	5.120609394837072	0.01087197735591272	6.841450457920298E-4	6.422586144170077E-4
REACTOME_PATHWAY	R-HSA-5678895:R-HSA-5678895	13	2.03125	1.6571934516537777E-5	PSMD10, PSMD12, PSMD11, RNF5, PSMA7, PSMD6, PSMD7, UBB, PSMA1, PSMA2, PSMC1, UBC, PSMB1	417	61	9075	4.637929001061446	0.012090219537479241	7.010455627649542E-4	6.581244058609775E-4
REACTOME_PATHWAY	R-HSA-349425:R-HSA-349425	12	1.875	1.8122266248345755E-5	PSMD10, PSMD6, PSMD12, PSMD7, PSMD11, UBB, PSMA1, PSMA2, PSMC1, UBC, PSMB1, PSMA7	417	52	9075	5.022136137244051	0.013213785134250422	7.010455627649542E-4	6.581244058609775E-4
REACTOME_PATHWAY	R-HSA-180534:R-HSA-180534	12	1.875	1.8122266248345755E-5	PSMD10, PSMD6, PSMD12, PSMD7, PSMD11, UBB, PSMA1, PSMA2, PSMC1, UBC, PSMB1, PSMA7	417	52	9075	5.022136137244051	0.013213785134250422	7.010455627649542E-4	6.581244058609775E-4
REACTOME_PATHWAY	R-HSA-174178:R-HSA-174178	14	2.1875	1.9605761100573078E-5	PSMD10, PSMD12, PSMD11, PSMA7, ANAPC10, AURKA, PSMD6, PSMD7, UBB, PSMA1, PSMA2, PSMC1, UBC, PSMB1	417	72	9075	4.231614708233413	0.014287717518492227	7.205117204460606E-4	6.763987579697712E-4
REACTOME_PATHWAY	R-HSA-69601:R-HSA-69601	12	1.875	2.1941002896152975E-5	PSMD10, PSMD6, PSMD12, PSMD7, PSMD11, UBB, PSMA1, PSMA2, PSMC1, UBC, PSMB1, PSMA7	417	53	9075	4.927378851635672	0.01597588272548256	7.679351013653541E-4	7.209186665878834E-4
REACTOME_PATHWAY	R-HSA-174084:R-HSA-174084	13	2.03125	2.335741638379928E-5	PSMD10, PSMD12, PSMD11, PSMA7, ANAPC10, PSMD6, PSMD7, UBB, PSMA1, PSMA2, PSMC1, UBC, PSMB1	417	63	9075	4.4906931597579085	0.01699841247107403	7.788758440432935E-4	7.311895678773776E-4
REACTOME_PATHWAY	R-HSA-382556:R-HSA-382556	15	2.34375	2.437298559591259E-5	PSMD10, PSMD12, PSMD11, ABCC9, EIF2S2, RNF5, PSMA7, PSMD6, PSMD7, UBB, PSMA1, PSMA2, PSMC1, UBC, PSMB1	417	84	9075	3.88617677286742	0.017730913617493904	7.788758440432935E-4	7.311895678773776E-4
REACTOME_PATHWAY	R-HSA-4641257:R-HSA-4641257	12	1.875	3.1706064962092134E-5	PSMD10, PSMD6, PSMD12, PSMD7, PSMD11, UBB, PSMA1, PSMA2, PSMC1, UBC, PSMB1, PSMA7	417	55	9075	4.7482014388489215	0.02300390182377765	9.321583098855087E-4	8.75087392953743E-4
REACTOME_PATHWAY	R-HSA-174113:R-HSA-174113	12	1.875	3.1706064962092134E-5	PSMD10, PSMD6, PSMD12, PSMD7, PSMD11, UBB, PSMA1, PSMA2, PSMC1, UBC, PSMB1, PSMA7	417	55	9075	4.7482014388489215	0.02300390182377765	9.321583098855087E-4	8.75087392953743E-4
REACTOME_PATHWAY	R-HSA-450408:R-HSA-450408	12	1.875	3.7857428643132145E-5	PSMD10, PSMD6, PSMD12, PSMD7, PSMD11, UBB, PSMA1, PSMA2, PSMC1, UBC, PSMB1, PSMA7	417	56	9075	4.663412127440904	0.027405346954715304	0.001030563335285264	9.674676208800437E-4
REACTOME_PATHWAY	R-HSA-5362768:R-HSA-5362768	12	1.875	3.7857428643132145E-5	PSMD10, PSMD6, PSMD12, PSMD7, PSMD11, UBB, PSMA1, PSMA2, PSMC1, UBC, PSMB1, PSMA7	417	56	9075	4.663412127440904	0.027405346954715304	0.001030563335285264	9.674676208800437E-4
REACTOME_PATHWAY	R-HSA-1169091:R-HSA-1169091	13	2.03125	4.445026820030991E-5	PSMD10, PSMD12, PSMD11, PSMA7, PSMD6, PSMD7, UBB, PSMA1, PSMA2, PSMC1, UBC, PSMB1, MAP3K7	417	67	9075	4.222592075593257	0.03210069609571786	0.0011265843836975099	0.0010576098295935806
REACTOME_PATHWAY	R-HSA-174154:R-HSA-174154	13	2.03125	4.445026820030991E-5	PSMD10, PSMD12, PSMD11, PSMA7, ANAPC10, PSMD6, PSMD7, UBB, PSMA1, PSMA2, PSMC1, UBC, PSMB1	417	67	9075	4.222592075593257	0.03210069609571786	0.0011265843836975099	0.0010576098295935806
REACTOME_PATHWAY	R-HSA-202424:R-HSA-202424	16	2.5	5.127319981608646E-5	PSMD10, PSMD12, PSMD11, PTEN, PIK3CB, PSMA7, PSMD6, PSMD7, PIK3CA, UBB, PSMA1, PSMA2, PSMC1, UBC, PSMB1, MAP3K7	417	101	9075	3.4475389985041667	0.036936080039674524	0.0011892890641158247	0.001116475447945468
REACTOME_PATHWAY	R-HSA-5658442:R-HSA-5658442	13	2.03125	5.1778571498920255E-5	PSMD10, PSMD12, PSMD11, CUL3, PSMA7, PSMD6, PSMD7, UBB, PSMA1, PSMA2, PSMC1, UBC, PSMB1	417	68	9075	4.160495133305121	0.037293273832758045	0.0011892890641158247	0.001116475447945468
REACTOME_PATHWAY	R-HSA-195253:R-HSA-195253	13	2.03125	5.1778571498920255E-5	PSMD10, PSMD12, PSMD11, PSMA7, PPP2CB, PSMD6, PSMD7, UBB, PSMA1, PSMA2, PSMC1, UBC, PSMB1	417	68	9075	4.160495133305121	0.037293273832758045	0.0011892890641158247	0.001116475447945468
REACTOME_PATHWAY	R-HSA-68827:R-HSA-68827	12	1.875	6.285520748788166E-5	PSMD10, PSMD6, PSMD12, PSMD7, PSMD11, UBB, PSMA1, PSMA2, PSMC1, UBC, PSMB1, PSMA7	417	59	9075	4.426289476893062	0.04508903411948484	0.0013999568940482733	0.0013142452474738894
REACTOME_PATHWAY	R-HSA-1236978:R-HSA-1236978	11	1.7187500000000002	7.259574933324284E-5	PSMD10, PSMD6, PSMD12, PSMD7, PSMD11, PSMA1, PSMA2, PSMC1, MRC1, PSMB1, PSMA7	417	50	9075	4.787769784172662	0.05189233665537474	0.0015508534989520303	0.0014559032847304774
REACTOME_PATHWAY	R-HSA-5358346:R-HSA-5358346	12	1.875	7.385016661676335E-5	PSMD10, PSMD6, PSMD12, PSMD7, PSMD11, UBB, PSMA1, PSMA2, PSMC1, UBC, PSMB1, PSMA7	417	60	9075	4.352517985611511	0.05276496157596822	0.0015508534989520303	0.0014559032847304774
REACTOME_PATHWAY	R-HSA-174184:R-HSA-174184	13	2.03125	9.252269821520591E-5	PSMD10, PSMD12, PSMD11, PSMA7, ANAPC10, PSMD6, PSMD7, UBB, PSMA1, PSMA2, PSMC1, UBC, PSMB1	417	72	9075	3.9293565147881693	0.06565992625271155	0.0018890050885604541	0.0017733517157914468
REACTOME_PATHWAY	R-HSA-1236974:R-HSA-1236974	14	2.1875	1.0488350454870629E-4	PSMD10, PSMD12, PSMD11, PSMA7, PSMD6, PSMD7, UBB, PSMA1, PSMA2, PSMC1, UBC, PSMB1, CD14, SEC22B	417	84	9075	3.6270983213429253	0.07409952621187266	0.002028667785349977	0.001904463635226509
REACTOME_PATHWAY	R-HSA-983168:R-HSA-983168	30	4.6875	1.7471943416671158E-4	PSMD10, PSMD12, PSMD11, CUL5, UBE3C, CUL3, NEDD4L, UBE3A, ANAPC10, PSMA7, UBE2L3, HERC4, PSMD6, PSMD7, UBB, HERC1, UBE2Q1, UBC, PSMB1, UBE2B, SMURF1, SIAH2, HUWE1, KLHL21, UBE2G1, RNF41, PSMA1, PSMA2, PSMC1, UBE2M	417	308	9075	2.119732785200411	0.12037119179013989	0.0032927893362187954	0.003091189989103359
REACTOME_PATHWAY	R-HSA-5607764:R-HSA-5607764	13	2.03125	2.6041428099095353E-4	PSMD10, PSMD12, PSMD11, PSMA7, PSMD6, PSMD7, UBB, PSMA1, PSMA2, PSMC1, UBC, PSMB1, MAP3K7	417	80	9075	3.536420863309353	0.17400699572145273	0.004785112413208771	0.004492146347093948
REACTOME_PATHWAY	R-HSA-5668541:R-HSA-5668541	12	1.875	2.7112426287754946E-4	PSMD10, PSMD6, PSMD12, PSMD7, PSMD11, UBB, PSMA1, PSMA2, PSMC1, UBC, PSMB1, PSMA7	417	69	9075	3.7847982483578355	0.1804764887005429	0.004860398371097533	0.004562822960622173
KEGG_PATHWAY	hsa03050:Proteasome	10	1.5625	3.2614466665270797E-4	PSMD6, PSMD12, PSMD7, PSMD11, PSMA1, PSMA2, PSMC1, PSMB1, POMP, PSMA7	355	44	6879	4.403969270166454	0.07981491991353307	0.010395861249555067	0.009825108082912828
REACTOME_PATHWAY	R-HSA-68949:R-HSA-68949	12	1.875	3.5055263329340785E-4	PSMD10, PSMD6, PSMD12, PSMD7, PSMD11, UBB, PSMA1, PSMA2, PSMC1, UBC, PSMB1, PSMA7	417	71	9075	3.678184213192826	0.22690299212921894	0.006134671082634637	0.005759078975534557
REACTOME_PATHWAY	R-HSA-350562:R-HSA-350562	10	1.5625	4.4853409121867964E-4	PSMD10, PSMD6, PSMD12, PSMD7, PSMD11, PSMA1, PSMA2, PSMC1, PSMB1, PSMA7	417	51	9075	4.26717449569756	0.2805713179706356	0.0076668036522262685	0.0071974075102532314
REACTOME_PATHWAY	R-HSA-5687128:R-HSA-5687128	13	2.03125	6.376348932028335E-4	PSMD10, PSMD12, PSMD11, PSMA7, PSMD6, PSMD7, UBB, PSMA1, PSMA2, PSMC1, UBC, PSMB1, PRKACA	417	88	9075	3.2149280575539567	0.3738549899691408	0.01041470325564628	0.009777068362443448
REACTOME_PATHWAY	R-HSA-2467813:R-HSA-2467813	16	2.5	0.022734380644537415	PSMD10, PSMD12, PSMD11, SMC3, PSMA7, ANAPC10, PPP2CB, PSMD6, PSMD7, UBB, PSMA1, PSMA2, PSMC1, UBC, PSMB1, PAFAH1B1	417	185	9075	1.8821699397238967	0.9999999533057562	0.2545226334307802	0.2389396150574671
REACTOME_PATHWAY	R-HSA-2871837:R-HSA-2871837	13	2.03125	0.02320138291137724	PSMD10, PSMD12, PSMD11, PSMA7, PSMD6, PSMD7, UBB, PSMA1, PSMA2, PSMC1, UBC, PSMB1, MAP3K7	417	137	9075	2.065063277844877	0.9999999671226744	0.2545226334307802	0.2389396150574671
Annotation Cluster 3	Enrichment Score: 2.9505075908257945
Category	Term	Count	%	PValue	Genes	List Total	Pop Hits	Pop Total	Fold Enrichment	Bonferroni	Benjamini	FDR
KEGG_PATHWAY	hsa01200:Carbon metabolism	16	2.5	6.275629640686892E-4	FH, MDH2, IDH2, PDHB, SDHD, SDHB, ACAT1, ALDH6A1, PCCA, CAT, ESD, ME1, SUCLG2, ACO1, ACADM, ACADS	355	113	6879	2.7437118284930824	0.14792334952493236	0.015190006198362072	0.014356045073746115
KEGG_PATHWAY	hsa00020:Citrate cycle (TCA cycle)	8	1.25	6.552551693411089E-4	FH, MDH2, IDH2, SUCLG2, ACO1, SDHD, PDHB, SDHB	355	30	6879	5.167323943661972	0.15392293946647018	0.015190006198362072	0.014356045073746115
REACTOME_PATHWAY	R-HSA-71403:R-HSA-71403	6	0.9375	0.0013469368663723044	FH, MDH2, IDH2, SUCLG2, SDHD, SDHB	417	19	9075	6.872396819386597	0.6281698385075118	0.021521708625731384	0.020204052995584566
KEGG_PATHWAY	hsa01130:Biosynthesis of antibiotics	22	3.4375000000000004	0.0028480960755142754	FH, ACY1, TGDS, MDH2, IDH2, PDHB, SDHD, PAICS, LSS, SDHB, ACAT1, GCSH, NSDHL, FNTA, PCCA, CAT, PGM3, SUCLG2, ACO1, ACADM, HADH, FDFT1	355	212	6879	2.0108689875099652	0.5167884370638114	0.045391531203508764	0.04289944713743377
Annotation Cluster 4	Enrichment Score: 2.3370243361418956
Category	Term	Count	%	PValue	Genes	List Total	Pop Hits	Pop Total	Fold Enrichment	Bonferroni	Benjamini	FDR
REACTOME_PATHWAY	R-HSA-5389840:R-HSA-5389840	13	2.03125	5.156297035877528E-4	MRPS17, MRPS28, TSFM, MRPS15, MRPS16, MRPS14, MRPL16, MRPL39, MRPS10, MRPL13, MRPL46, MRPL22, MRPL33	417	86	9075	3.2896938263342816	0.31515984049911794	0.008613359821295416	0.008086011260807942
REACTOME_PATHWAY	R-HSA-5368286:R-HSA-5368286	12	1.875	0.001809250135137435	MRPS17, MRPS28, MRPS15, MRPS16, MRPS14, MRPL16, MRPL39, MRPS10, MRPL13, MRPL46, MRPL33, MRPL22	417	86	9075	3.036640455077799	0.7353090560524675	0.027704142694291972	0.026007970692600628
REACTOME_PATHWAY	R-HSA-5419276:R-HSA-5419276	12	1.875	0.001809250135137435	MRPS17, MRPS28, MRPS15, MRPS16, MRPS14, MRPL16, MRPL39, MRPS10, MRPL13, MRPL46, MRPL33, MRPL22	417	86	9075	3.036640455077799	0.7353090560524675	0.027704142694291972	0.026007970692600628
KEGG_PATHWAY	hsa03010:Ribosome	10	1.5625	0.2658076650124554	MRPS17, MRPS15, RPL30, MRPS16, MRPS14, MRPL16, MRPS10, MRPL13, MRPL33, MRPL22	355	136	6879	1.4248135874067938	1.0	1.0	0.9488188976377953
Annotation Cluster 5	Enrichment Score: 2.2676384021483127
Category	Term	Count	%	PValue	Genes	List Total	Pop Hits	Pop Total	Fold Enrichment	Bonferroni	Benjamini	FDR
KEGG_PATHWAY	hsa04152:AMPK signaling pathway	16	2.5	0.0015227632680123078	PFKFB3, IRS1, IRS2, PIK3CB, EEF2, ACACB, SIRT1, PPP2CB, LIPE, CREB1, PIK3CA, FASN, EIF4EBP1, AKT1, MAP3K7, CREB5	355	123	6879	2.5206458261765716	0.321994976540693	0.03235871944526154	0.03058216229924718
KEGG_PATHWAY	hsa04931:Insulin resistance	13	2.03125	0.009217017381793487	IRS1, PTEN, SLC2A1, IRS2, PIK3CB, ACACB, CREB1, PPP1R3C, PIK3CA, PPP1R3D, MLX, AKT1, CREB5	355	108	6879	2.332472613458529	0.9056965978466269	0.13057441290874106	0.12340562161179057
KEGG_PATHWAY	hsa04910:Insulin signaling pathway	15	2.34375	0.011216619686012121	IRS1, IRS2, PIK3CB, ACACB, LIPE, PPP1R3C, PIK3CA, PRKAR1A, FASN, PPP1R3D, MKNK2, EIF4EBP1, AKT1, CALM1, PRKACA	355	138	6879	2.1062461726883037	0.9436627929272527	0.14301190099665453	0.13516026721644606
Annotation Cluster 6	Enrichment Score: 1.5714463165333397
Category	Term	Count	%	PValue	Genes	List Total	Pop Hits	Pop Total	Fold Enrichment	Bonferroni	Benjamini	FDR
REACTOME_PATHWAY	R-HSA-1236382:R-HSA-1236382	5	0.78125	0.009747828138793593	HSP90AA1, UBB, PIK3CA, UBC, EGFR	417	19	9075	5.726997349488831	0.9992459158112943	0.12569567863181214	0.1180000248380277
REACTOME_PATHWAY	R-HSA-1227986:R-HSA-1227986	5	0.78125	0.025639379721131977	HSP90AA1, CUL5, UBB, UBC, EGFR	417	25	9075	4.35251798561151	0.9999999947485789	0.27713153080929415	0.2601642942291333
REACTOME_PATHWAY	R-HSA-182971:R-HSA-182971	4	0.625	0.07724060599643773	UBB, UBC, EPS15, EGFR	417	22	9075	3.9568345323741005	1.0	0.556586719680213	0.5225099817406081
Annotation Cluster 7	Enrichment Score: 1.5564076890443246
Category	Term	Count	%	PValue	Genes	List Total	Pop Hits	Pop Total	Fold Enrichment	Bonferroni	Benjamini	FDR
REACTOME_PATHWAY	R-HSA-162588:R-HSA-162588	6	0.9375	0.005849985177041782	TSG101, UBB, UBC, CHMP2B, NEDD4L, CHMP5	417	26	9075	5.022136137244051	0.9865193224581468	0.08268729048318672	0.07762480331074673
REACTOME_PATHWAY	R-HSA-917729:R-HSA-917729	5	0.78125	0.04174446288022776	TSG101, UBB, UBC, CHMP2B, CHMP5	417	29	9075	3.7521706772513026	0.9999999999999745	0.36966482189117356	0.3470322817753874
REACTOME_PATHWAY	R-HSA-174490:R-HSA-174490	3	0.46875	0.08770478530954186	TSG101, UBB, UBC	417	11	9075	5.9352517985611515	1.0	0.613933497166793	0.5763457320341322
Annotation Cluster 8	Enrichment Score: 1.3399298590108213
Category	Term	Count	%	PValue	Genes	List Total	Pop Hits	Pop Total	Fold Enrichment	Bonferroni	Benjamini	FDR
KEGG_PATHWAY	hsa04923:Regulation of lipolysis in adipocytes	13	2.03125	2.0475378325493183E-5	IRS1, PTGER3, IRS2, PIK3CB, ADRB2, ABHD5, GNAI1, LIPE, FABP4, PIK3CA, AKT1, PRKACA, PNPLA2	355	56	6879	4.498340040241448	0.005207667763591273	8.702035788334603E-4	8.224276960739762E-4
KEGG_PATHWAY	hsa04261:Adrenergic signaling in cardiomyocytes	12	1.875	0.09802373191722497	PPP2CB, CREB1, PPP1R1A, BCL2, CREM, AKT1, ATP1A2, ADRB2, CALM1, PRKACA, GNAI1, CREB5	355	138	6879	1.6849969381506429	0.9999999999962438	0.6149519779146216	0.5811899085389168
KEGG_PATHWAY	hsa04725:Cholinergic synapse	10	1.5625	0.11709443940341589	CREB1, PIK3CA, BCL2, ITPR2, AKT1, PIK3CB, PRKACA, GNAI1, KCNJ2, CREB5	355	111	6879	1.74571754853445	0.9999999999999839	0.6786155010879785	0.6413581794596189
KEGG_PATHWAY	hsa04728:Dopaminergic synapse	11	1.7187500000000002	0.12246979887494178	PPP2CB, CREB1, PPP3CC, MAOB, MAOA, ITPR2, AKT1, CALM1, PRKACA, GNAI1, CREB5	355	128	6879	1.6652508802816903	0.9999999999999966	0.6789086676763078	0.6416352506274123
KEGG_PATHWAY	hsa04024:cAMP signaling pathway	13	2.03125	0.320895366900731	PTGER3, ATP1A2, PIK3CB, ADRB2, GNAI1, LIPE, CREB1, PIK3CA, CNGA1, AKT1, CALM1, PRKACA, CREB5	355	198	6879	1.2722577891591977	1.0	1.0	0.9488188976377953
KEGG_PATHWAY	hsa04062:Chemokine signaling pathway	5	0.78125	0.9883913933617997	PIK3CA, AKT1, PIK3CB, PRKACA, GNAI1	355	186	6879	0.5208995910949569	1.0	1.0	0.9883913933617997
Annotation Cluster 9	Enrichment Score: 1.2562205532321464
Category	Term	Count	%	PValue	Genes	List Total	Pop Hits	Pop Total	Fold Enrichment	Bonferroni	Benjamini	FDR
REACTOME_PATHWAY	R-HSA-162588:R-HSA-162588	6	0.9375	0.005849985177041782	TSG101, UBB, UBC, CHMP2B, NEDD4L, CHMP5	417	26	9075	5.022136137244051	0.9865193224581468	0.08268729048318672	0.07762480331074673
REACTOME_PATHWAY	R-HSA-2173795:R-HSA-2173795	5	0.78125	0.019280967704258092	PPM1A, UBB, USP9X, UBC, NEDD4L	417	23	9075	4.7309978104472945	0.9999993780736282	0.22635345210271202	0.21249507748417865
REACTOME_PATHWAY	R-HSA-2173788:R-HSA-2173788	4	0.625	0.11429800362167679	UBB, SMURF1, UBC, NEDD4L	417	26	9075	3.3480907581627006	1.0	0.7369213391397583	0.6918037061312016
REACTOME_PATHWAY	R-HSA-2672351:R-HSA-2672351	4	0.625	0.7324796261781595	UBB, UBC, NEDD4L, CALM1	417	82	9075	1.0615897525881732	1.0	1.0	0.9400544959128065
Annotation Cluster 10	Enrichment Score: 1.2378215442323954
Category	Term	Count	%	PValue	Genes	List Total	Pop Hits	Pop Total	Fold Enrichment	Bonferroni	Benjamini	FDR
REACTOME_PATHWAY	R-HSA-2142688:R-HSA-2142688	3	0.46875	0.027812325081764972	ALOX5, ALOX5AP, LTC4S	417	6	9075	10.881294964028777	0.999999998980044	0.29042647207978106	0.2726452595034679
REACTOME_PATHWAY	R-HSA-2142700:R-HSA-2142700	3	0.46875	0.027812325081764972	ALOX5, ALOX5AP, LTC4S	417	6	9075	10.881294964028777	0.999999998980044	0.29042647207978106	0.2726452595034679
REACTOME_PATHWAY	R-HSA-2142691:R-HSA-2142691	3	0.46875	0.2500695274292305	ALOX5, ALOX5AP, LTC4S	417	21	9075	3.108941418293936	1.0	1.0	0.9400544959128065
Annotation Cluster 11	Enrichment Score: 1.1886163506780294
Category	Term	Count	%	PValue	Genes	List Total	Pop Hits	Pop Total	Fold Enrichment	Bonferroni	Benjamini	FDR
REACTOME_PATHWAY	R-HSA-5696395:R-HSA-5696395	8	1.25	0.003113410697873661	CUL4A, UBE2I, UBB, SUMO1, PARP2, CCNH, RPA3, UBC	417	43	9075	4.048853940103731	0.8986127873838984	0.04576713725874281	0.04296506763065652
REACTOME_PATHWAY	R-HSA-5696394:R-HSA-5696394	7	1.09375	0.007100799118840804	COPS4, CUL4A, COPS5, UBB, PARP2, UBC, COPS8	417	38	9075	4.008898144642181	0.9946495748590559	0.09489249731541802	0.089082752581821
REACTOME_PATHWAY	R-HSA-110314:R-HSA-110314	6	0.9375	0.010908361349680967	CUL4A, UBB, UBE2B, RFC1, RPA3, UBC	417	30	9075	4.352517985611511	0.9996811301790872	0.13823526882785364	0.12977188502206666
REACTOME_PATHWAY	R-HSA-6782210:R-HSA-6782210	8	1.25	0.028543961942779514	CUL4A, UBB, RFC1, CCNH, RPA3, UBC, POLR2E, POLR2I	417	65	9075	2.6784726065301605	0.9999999994130602	0.29042647207978106	0.2726452595034679
REACTOME_PATHWAY	R-HSA-6782135:R-HSA-6782135	8	1.25	0.030722661744359957	CUL4A, UBB, RFC1, CCNH, RPA3, UBC, POLR2E, POLR2I	417	66	9075	2.6378896882494005	0.9999999998870528	0.30515076192033197	0.2864680622109239
REACTOME_PATHWAY	R-HSA-110312:R-HSA-110312	4	0.625	0.03432403096411696	UBB, RFC1, RPA3, UBC	417	16	9075	5.440647482014388	0.9999999999926503	0.3319495099819206	0.3116260705952724
REACTOME_PATHWAY	R-HSA-5696400:R-HSA-5696400	6	0.9375	0.038135795463676944	CUL4A, UBB, RFC1, PARP2, RPA3, UBC	417	41	9075	3.18476925776452	0.9999999999995968	0.35935653417695584	0.3373551137171422
REACTOME_PATHWAY	R-HSA-5655862:R-HSA-5655862	4	0.625	0.04030022206399323	UBB, RFC1, RPA3, UBC	417	17	9075	5.1206093948370714	0.9999999999999228	0.3612276002077442	0.3391116246848211
REACTOME_PATHWAY	R-HSA-5656121:R-HSA-5656121	4	0.625	0.04030022206399323	UBB, RFC1, RPA3, UBC	417	17	9075	5.1206093948370714	0.9999999999999228	0.3612276002077442	0.3391116246848211
REACTOME_PATHWAY	R-HSA-110320:R-HSA-110320	4	0.625	0.05370503404569185	UBB, RFC1, RPA3, UBC	417	19	9075	4.5815978795910635	1.0	0.4385911113731501	0.4117385943503042
REACTOME_PATHWAY	R-HSA-5696397:R-HSA-5696397	4	0.625	0.10448332452555542	UBB, RFC1, RPA3, UBC	417	25	9075	3.4820143884892083	1.0	0.6918490407773265	0.649490936239939
REACTOME_PATHWAY	R-HSA-5685942:R-HSA-5685942	5	0.78125	0.17649214196378185	RAD51C, UBB, RFC1, RPA3, UBC	417	48	9075	2.2669364508393284	1.0	0.9332498154199975	0.8761120716187732
REACTOME_PATHWAY	R-HSA-5656169:R-HSA-5656169	4	0.625	0.1794312805607507	UBB, RFC1, RPA3, UBC	417	32	9075	2.720323741007194	1.0	0.9420142229439411	0.8843398827636999
KEGG_PATHWAY	hsa03420:Nucleotide excision repair	4	0.625	0.43836130236004955	CUL4A, RFC1, CCNH, RPA3	355	47	6879	1.6491459394665868	1.0	1.0	0.9488188976377953
REACTOME_PATHWAY	R-HSA-5693607:R-HSA-5693607	6	0.9375	0.469100823560598	UBE2I, UBB, SUMO1, RPA3, UBC, RAD1	417	98	9075	1.3324034649831156	1.0	1.0	0.9400544959128065
REACTOME_PATHWAY	R-HSA-6783310:R-HSA-6783310	3	0.46875	0.5533455647747281	UBB, RPA3, UBC	417	40	9075	1.6321942446043167	1.0	1.0	0.9400544959128065
REACTOME_PATHWAY	R-HSA-5693565:R-HSA-5693565	4	0.625	0.683784842634558	UBE2I, UBB, SUMO1, UBC	417	76	9075	1.1453994698977659	1.0	1.0	0.9400544959128065
Annotation Cluster 12	Enrichment Score: 1.1696380926200984
Category	Term	Count	%	PValue	Genes	List Total	Pop Hits	Pop Total	Fold Enrichment	Bonferroni	Benjamini	FDR
KEGG_PATHWAY	hsa04922:Glucagon signaling pathway	12	1.875	0.012404787335428755	PPP3R1, CREB1, PPP3CC, SLC2A1, ITPR2, AKT1, PDHB, CALM1, PRKACA, ACACB, SIRT1, CREB5	355	99	6879	2.348783610755442	0.9585390843253313	0.14358281404924014	0.13569983602300734
KEGG_PATHWAY	hsa04022:cGMP-PKG signaling pathway	16	2.5	0.01567404263142102	KCNJ8, IRS1, ITPR2, IRS2, ATP1A2, ADRB2, GNAI1, PPP3R1, CREB1, PPP3CC, CNGA1, AKT1, VDAC2, CALM1, SLC25A4, CREB5	355	158	6879	1.962274915314673	0.9821996243906947	0.15266237261103355	0.1442809090167023
KEGG_PATHWAY	hsa04924:Renin secretion	9	1.40625	0.016164251217638845	PPP3R1, CREB1, PPP3CC, ITPR2, ADRB2, CALM1, PRKACA, GNAI1, KCNJ2	355	64	6879	2.7249559859154933	0.984323006870872	0.15266237261103355	0.1442809090167023
KEGG_PATHWAY	hsa05031:Amphetamine addiction	9	1.40625	0.019201466261341414	PPP3R1, CREB1, PPP3CC, MAOB, MAOA, CALM1, PRKACA, SIRT1, CREB5	355	66	6879	2.642381562099872	0.9928739146551209	0.1710038664708712	0.16161541889992143
KEGG_PATHWAY	hsa05030:Cocaine addiction	7	1.09375	0.038472901307436594	CREB1, MAOB, MAOA, DLG4, PRKACA, GNAI1, CREB5	355	49	6879	2.7682092555331996	0.9999547946582873	0.30658093229363537	0.2897490379716319
KEGG_PATHWAY	hsa04728:Dopaminergic synapse	11	1.7187500000000002	0.12246979887494178	PPP2CB, CREB1, PPP3CC, MAOB, MAOA, ITPR2, AKT1, CALM1, PRKACA, GNAI1, CREB5	355	128	6879	1.6652508802816903	0.9999999999999966	0.6789086676763078	0.6416352506274123
KEGG_PATHWAY	hsa04720:Long-term potentiation	6	0.9375	0.2515043518910199	PPP3R1, PPP3CC, PPP1R1A, ITPR2, CALM1, PRKACA	355	66	6879	1.761587708066581	1.0	1.0	0.9488188976377953
KEGG_PATHWAY	hsa04921:Oxytocin signaling pathway	9	1.40625	0.5110241480173905	PPP3R1, PPP3CC, ITPR2, CALM1, EEF2, PRKACA, GNAI1, EGFR, KCNJ2	355	150	6879	1.1626478873239439	1.0	1.0	0.9488188976377953
KEGG_PATHWAY	hsa05034:Alcoholism	8	1.25	0.8136281471029383	CREB1, HIST3H2A, MAOB, MAOA, CALM1, H2AFB3, GNAI1, CREB5	355	177	6879	0.8758176175698258	1.0	1.0	0.9488188976377953
Annotation Cluster 13	Enrichment Score: 1.1390394944079287
Category	Term	Count	%	PValue	Genes	List Total	Pop Hits	Pop Total	Fold Enrichment	Bonferroni	Benjamini	FDR
REACTOME_PATHWAY	R-HSA-203615:R-HSA-203615	4	0.625	0.015440462689857416	HSP90AA1, DDAH1, AKT1, CALM1	417	12	9075	7.254196642685851	0.9999890449116372	0.18914566795075335	0.17756532093336028
BIOCARTA	h_gcrpathway:Corticosteroids and cardioprotection	5	0.78125	0.028192079911520687	HSP90AA1, PIK3CA, AKT1, ADRB2, CALM1	104	19	1625	4.1118421052631575	0.9946639553585762	0.7329940776995378	0.7329940776995378
REACTOME_PATHWAY	R-HSA-1474151:R-HSA-1474151	3	0.46875	0.10215764983467851	HSP90AA1, AKT1, CALM1	417	12	9075	5.440647482014389	1.0	0.68259884207717	0.6408070762357106
BIOCARTA	h_no1Pathway:Actions of Nitric Oxide in the Heart	5	0.78125	0.11740864468289436	HSP90AA1, PRKAR1A, FLT4, AKT1, CALM1	104	30	1625	2.6041666666666665	0.9999999998814179	1.0	1.0
REACTOME_PATHWAY	R-HSA-5218920:R-HSA-5218920	3	0.46875	0.38640624062844314	HSP90AA1, AKT1, CALM1	417	29	9075	2.2513024063507814	1.0	1.0	0.9400544959128065
Annotation Cluster 14	Enrichment Score: 1.1327199665354681
Category	Term	Count	%	PValue	Genes	List Total	Pop Hits	Pop Total	Fold Enrichment	Bonferroni	Benjamini	FDR
REACTOME_PATHWAY	R-HSA-2565942:R-HSA-2565942	11	1.7187500000000002	0.006781617356629443	PCM1, HSP90AA1, ACTR1A, UBB, UBC, AKAP9, CEP63, PRKACA, OPTN, AURKA, PAFAH1B1	417	88	9075	2.7203237410071943	0.9932259916462448	0.09230534735412298	0.08665399955693177
REACTOME_PATHWAY	R-HSA-380259:R-HSA-380259	7	1.09375	0.10075565463971689	PCM1, HSP90AA1, ACTR1A, AKAP9, CEP63, PRKACA, PAFAH1B1	417	70	9075	2.176258992805755	1.0	0.6794073959650634	0.6378110247835289
REACTOME_PATHWAY	R-HSA-380270:R-HSA-380270	7	1.09375	0.1470400512834955	PCM1, HSP90AA1, ACTR1A, AKAP9, CEP63, PRKACA, PAFAH1B1	417	78	9075	1.9530529422615752	1.0	0.8746311754720361	0.8210823279941563
REACTOME_PATHWAY	R-HSA-5620912:R-HSA-5620912	7	1.09375	0.29314451838831995	PCM1, HSP90AA1, ACTR1A, AKAP9, CEP63, PRKACA, PAFAH1B1	417	98	9075	1.554470709146968	1.0	1.0	0.9400544959128065
Annotation Cluster 15	Enrichment Score: 1.0460729721359563
Category	Term	Count	%	PValue	Genes	List Total	Pop Hits	Pop Total	Fold Enrichment	Bonferroni	Benjamini	FDR
REACTOME_PATHWAY	R-HSA-937072:R-HSA-937072	4	0.625	0.04030022206399323	UBB, UBC, CD14, MAP3K7	417	17	9075	5.1206093948370714	0.9999999999999228	0.3612276002077442	0.3391116246848211
REACTOME_PATHWAY	R-HSA-936964:R-HSA-936964	4	0.625	0.05370503404569185	UBB, UBC, CD14, TANK	417	19	9075	4.5815978795910635	1.0	0.4385911113731501	0.4117385943503042
REACTOME_PATHWAY	R-HSA-937041:R-HSA-937041	3	0.46875	0.33609236609401894	UBB, UBC, CD14	417	26	9075	2.5110680686220257	1.0	1.0	0.9400544959128065
Annotation Cluster 16	Enrichment Score: 0.8333146277773116
Category	Term	Count	%	PValue	Genes	List Total	Pop Hits	Pop Total	Fold Enrichment	Bonferroni	Benjamini	FDR
REACTOME_PATHWAY	R-HSA-69231:R-HSA-69231	5	0.78125	0.09452444790853998	PPP2CB, UBB, CCNH, UBC, CKS1B	417	38	9075	2.8634986747444153	1.0	0.6432913815997859	0.6039061949712277
REACTOME_PATHWAY	R-HSA-1295596:R-HSA-1295596	3	0.46875	0.13275990250067893	PPP2CB, UBB, UBC	417	14	9075	4.663412127440904	1.0	0.8199876330924287	0.769784308617382
REACTOME_PATHWAY	R-HSA-5675221:R-HSA-5675221	4	0.625	0.25202582346998725	BRAP, PPP2CB, UBB, UBC	417	38	9075	2.2907989397955317	1.0	1.0	0.9400544959128065
Annotation Cluster 17	Enrichment Score: 0.8011392535044959
Category	Term	Count	%	PValue	Genes	List Total	Pop Hits	Pop Total	Fold Enrichment	Bonferroni	Benjamini	FDR
REACTOME_PATHWAY	R-HSA-937072:R-HSA-937072	4	0.625	0.04030022206399323	UBB, UBC, CD14, MAP3K7	417	17	9075	5.1206093948370714	0.9999999999999228	0.3612276002077442	0.3391116246848211
REACTOME_PATHWAY	R-HSA-450321:R-HSA-450321	4	0.625	0.06110842206348135	MAP2K4, UBB, UBC, MAP3K7	417	20	9075	4.352517985611511	1.0	0.4829536582436429	0.45338506692260355
REACTOME_PATHWAY	R-HSA-937042:R-HSA-937042	3	0.46875	0.07393696985677418	UBB, UBC, MAP3K7	417	10	9075	6.528776978417267	1.0	0.5489259883305961	0.5153182747593352
REACTOME_PATHWAY	R-HSA-975163:R-HSA-975163	3	0.46875	0.07393696985677418	UBB, UBC, MAP3K7	417	10	9075	6.528776978417267	1.0	0.5489259883305961	0.5153182747593352
REACTOME_PATHWAY	R-HSA-446652:R-HSA-446652	4	0.625	0.22726608901388692	UBB, TOLLIP, UBC, MAP3K7	417	36	9075	2.4180655475619504	1.0	1.0	0.9400544959128065
REACTOME_PATHWAY	R-HSA-450302:R-HSA-450302	3	0.46875	0.2500695274292305	UBB, UBC, MAP3K7	417	21	9075	3.108941418293936	1.0	1.0	0.9400544959128065
REACTOME_PATHWAY	R-HSA-445989:R-HSA-445989	3	0.46875	0.4028158538589852	UBB, UBC, MAP3K7	417	30	9075	2.1762589928057556	1.0	1.0	0.9400544959128065
REACTOME_PATHWAY	R-HSA-5357956:R-HSA-5357956	3	0.46875	0.4028158538589852	UBB, UBC, MAP3K7	417	30	9075	2.1762589928057556	1.0	1.0	0.9400544959128065
REACTOME_PATHWAY	R-HSA-168638:R-HSA-168638	3	0.46875	0.49637099046508765	UBB, UBC, MAP3K7	417	36	9075	1.8135491606714629	1.0	1.0	0.9400544959128065
Annotation Cluster 18	Enrichment Score: 0.7991406638113361
Category	Term	Count	%	PValue	Genes	List Total	Pop Hits	Pop Total	Fold Enrichment	Bonferroni	Benjamini	FDR
REACTOME_PATHWAY	R-HSA-6781823:R-HSA-6781823	9	1.40625	0.00296925189917073	COPS4, CUL4A, COPS5, UBB, CCNH, UBC, POLR2E, COPS8, POLR2I	417	54	9075	3.627098321342926	0.8872602205838664	0.04453877848756095	0.04181191449852661
REACTOME_PATHWAY	R-HSA-5696395:R-HSA-5696395	8	1.25	0.003113410697873661	CUL4A, UBE2I, UBB, SUMO1, PARP2, CCNH, RPA3, UBC	417	43	9075	4.048853940103731	0.8986127873838984	0.04576713725874281	0.04296506763065652
REACTOME_PATHWAY	R-HSA-5696394:R-HSA-5696394	7	1.09375	0.007100799118840804	COPS4, CUL4A, COPS5, UBB, PARP2, UBC, COPS8	417	38	9075	4.008898144642181	0.9946495748590559	0.09489249731541802	0.089082752581821
REACTOME_PATHWAY	R-HSA-110314:R-HSA-110314	6	0.9375	0.010908361349680967	CUL4A, UBB, UBE2B, RFC1, RPA3, UBC	417	30	9075	4.352517985611511	0.9996811301790872	0.13823526882785364	0.12977188502206666
REACTOME_PATHWAY	R-HSA-6782210:R-HSA-6782210	8	1.25	0.028543961942779514	CUL4A, UBB, RFC1, CCNH, RPA3, UBC, POLR2E, POLR2I	417	65	9075	2.6784726065301605	0.9999999994130602	0.29042647207978106	0.2726452595034679
REACTOME_PATHWAY	R-HSA-6782135:R-HSA-6782135	8	1.25	0.030722661744359957	CUL4A, UBB, RFC1, CCNH, RPA3, UBC, POLR2E, POLR2I	417	66	9075	2.6378896882494005	0.9999999998870528	0.30515076192033197	0.2864680622109239
REACTOME_PATHWAY	R-HSA-5696400:R-HSA-5696400	6	0.9375	0.038135795463676944	CUL4A, UBB, RFC1, PARP2, RPA3, UBC	417	41	9075	3.18476925776452	0.9999999999995968	0.35935653417695584	0.3373551137171422
REACTOME_PATHWAY	R-HSA-6781827:R-HSA-6781827	6	0.9375	0.05368161007387633	CUL4A, UBB, CCNH, UBC, POLR2E, POLR2I	417	45	9075	2.9016786570743407	1.0	0.4385911113731501	0.4117385943503042
REACTOME_PATHWAY	R-HSA-167161:R-HSA-167161	5	0.78125	0.15848806062952142	TBP, CCNH, TAF9, POLR2E, POLR2I	417	46	9075	2.3654989052236473	1.0	0.8758550718999868	0.8222312919877428
REACTOME_PATHWAY	R-HSA-167162:R-HSA-167162	5	0.78125	0.15848806062952142	TBP, CCNH, TAF9, POLR2E, POLR2I	417	46	9075	2.3654989052236473	1.0	0.8758550718999868	0.8222312919877428
REACTOME_PATHWAY	R-HSA-167172:R-HSA-167172	5	0.78125	0.15848806062952142	TBP, CCNH, TAF9, POLR2E, POLR2I	417	46	9075	2.3654989052236473	1.0	0.8758550718999868	0.8222312919877428
REACTOME_PATHWAY	R-HSA-73776:R-HSA-73776	5	0.78125	0.15848806062952142	TBP, CCNH, TAF9, POLR2E, POLR2I	417	46	9075	2.3654989052236473	1.0	0.8758550718999868	0.8222312919877428
REACTOME_PATHWAY	R-HSA-73779:R-HSA-73779	5	0.78125	0.15848806062952142	TBP, CCNH, TAF9, POLR2E, POLR2I	417	46	9075	2.3654989052236473	1.0	0.8758550718999868	0.8222312919877428
REACTOME_PATHWAY	R-HSA-75953:R-HSA-75953	5	0.78125	0.15848806062952142	TBP, CCNH, TAF9, POLR2E, POLR2I	417	46	9075	2.3654989052236473	1.0	0.8758550718999868	0.8222312919877428
REACTOME_PATHWAY	R-HSA-76042:R-HSA-76042	5	0.78125	0.15848806062952142	TBP, CCNH, TAF9, POLR2E, POLR2I	417	46	9075	2.3654989052236473	1.0	0.8758550718999868	0.8222312919877428
REACTOME_PATHWAY	R-HSA-674695:R-HSA-674695	6	0.9375	0.2865331235406269	TBP, CCNH, TAF9, POLR2E, RTF1, POLR2I	417	78	9075	1.6740453790813503	1.0	1.0	0.9400544959128065
REACTOME_PATHWAY	R-HSA-167160:R-HSA-167160	3	0.46875	0.35302413154639445	CCNH, POLR2E, POLR2I	417	27	9075	2.418065547561951	1.0	1.0	0.9400544959128065
REACTOME_PATHWAY	R-HSA-77075:R-HSA-77075	3	0.46875	0.35302413154639445	CCNH, POLR2E, POLR2I	417	27	9075	2.418065547561951	1.0	1.0	0.9400544959128065
REACTOME_PATHWAY	R-HSA-72086:R-HSA-72086	3	0.46875	0.38640624062844314	CCNH, POLR2E, POLR2I	417	29	9075	2.2513024063507814	1.0	1.0	0.9400544959128065
REACTOME_PATHWAY	R-HSA-73772:R-HSA-73772	3	0.46875	0.4028158538589852	TBP, CCNH, POLR2E	417	30	9075	2.1762589928057556	1.0	1.0	0.9400544959128065
REACTOME_PATHWAY	R-HSA-73863:R-HSA-73863	3	0.46875	0.4190143295018458	TBP, CCNH, POLR2E	417	31	9075	2.1060570898120217	1.0	1.0	0.9400544959128065
REACTOME_PATHWAY	R-HSA-113418:R-HSA-113418	3	0.46875	0.4507191526939461	CCNH, POLR2E, POLR2I	417	33	9075	1.9784172661870505	1.0	1.0	0.9400544959128065
REACTOME_PATHWAY	R-HSA-167158:R-HSA-167158	3	0.46875	0.4507191526939461	CCNH, POLR2E, POLR2I	417	33	9075	1.9784172661870505	1.0	1.0	0.9400544959128065
REACTOME_PATHWAY	R-HSA-75955:R-HSA-75955	4	0.625	0.4530583173134427	CCNH, POLR2E, RTF1, POLR2I	417	54	9075	1.6120436983746336	1.0	1.0	0.9400544959128065
REACTOME_PATHWAY	R-HSA-112382:R-HSA-112382	4	0.625	0.4770472663467331	CCNH, POLR2E, RTF1, POLR2I	417	56	9075	1.554470709146968	1.0	1.0	0.9400544959128065
REACTOME_PATHWAY	R-HSA-167246:R-HSA-167246	3	0.46875	0.6299663509073079	CCNH, POLR2E, POLR2I	417	46	9075	1.4192993431341885	1.0	1.0	0.9400544959128065
REACTOME_PATHWAY	R-HSA-73762:R-HSA-73762	3	0.46875	0.6416947257393011	TBP, CCNH, POLR2E	417	47	9075	1.3891014847696312	1.0	1.0	0.9400544959128065
REACTOME_PATHWAY	R-HSA-167200:R-HSA-167200	3	0.46875	0.6531285412438594	CCNH, POLR2E, POLR2I	417	48	9075	1.3601618705035972	1.0	1.0	0.9400544959128065
REACTOME_PATHWAY	R-HSA-167152:R-HSA-167152	3	0.46875	0.6751220728439452	CCNH, POLR2E, POLR2I	417	50	9075	1.3057553956834533	1.0	1.0	0.9400544959128065
KEGG_PATHWAY	hsa03022:Basal transcription factors	3	0.46875	0.681655392028401	TBP, CCNH, TAF9	355	45	6879	1.2918309859154928	1.0	1.0	0.9488188976377953
REACTOME_PATHWAY	R-HSA-427413:R-HSA-427413	5	0.78125	0.7226998793353798	SAP30BP, TBP, CCNH, POLR2E, SAP18	417	106	9075	1.0265372607574317	1.0	1.0	0.9400544959128065
REACTOME_PATHWAY	R-HSA-73777:R-HSA-73777	3	0.46875	0.9229982728657189	TBP, CCNH, POLR2E	417	90	9075	0.7254196642685852	1.0	1.0	0.9400544959128065
Annotation Cluster 19	Enrichment Score: 0.7558918277298651
Category	Term	Count	%	PValue	Genes	List Total	Pop Hits	Pop Total	Fold Enrichment	Bonferroni	Benjamini	FDR
REACTOME_PATHWAY	R-HSA-749476:R-HSA-749476	5	0.78125	0.12475065264817513	SSB, TBP, BRF1, POLR3E, POLR2E	417	42	9075	2.590784515244947	1.0	0.7836899974052027	0.7357089771559047
REACTOME_PATHWAY	R-HSA-76066:R-HSA-76066	4	0.625	0.13490414375108778	TBP, BRF1, POLR3E, POLR2E	417	28	9075	3.108941418293936	1.0	0.8262878804754127	0.7756988265687548
REACTOME_PATHWAY	R-HSA-76061:R-HSA-76061	4	0.625	0.14565333769809374	TBP, BRF1, POLR3E, POLR2E	417	29	9075	3.0017365418010415	1.0	0.8746311754720361	0.8210823279941563
REACTOME_PATHWAY	R-HSA-76071:R-HSA-76071	3	0.46875	0.38640624062844314	TBP, POLR3E, POLR2E	417	29	9075	2.2513024063507814	1.0	1.0	0.9400544959128065
Annotation Cluster 20	Enrichment Score: 0.7069889604556349
Category	Term	Count	%	PValue	Genes	List Total	Pop Hits	Pop Total	Fold Enrichment	Bonferroni	Benjamini	FDR
KEGG_PATHWAY	hsa04962:Vasopressin-regulated water reabsorption	7	1.09375	0.024025666026368065	DCTN6, CREB1, ARHGDIA, DCTN4, PRKACA, RAB5A, CREB5	355	44	6879	3.0827784891165178	0.9979732919827078	0.20421816122412856	0.1930061837451568
KEGG_PATHWAY	hsa04918:Thyroid hormone synthesis	5	0.78125	0.48925683120157404	CREB1, ITPR2, ATP1A2, PRKACA, CREB5	355	70	6879	1.3841046277665998	1.0	1.0	0.9488188976377953
KEGG_PATHWAY	hsa04911:Insulin secretion	5	0.78125	0.6439034984222405	CREB1, SLC2A1, ATP1A2, PRKACA, CREB5	355	85	6879	1.1398508699254348	1.0	1.0	0.9488188976377953
Annotation Cluster 21	Enrichment Score: 0.6937806920160091
Category	Term	Count	%	PValue	Genes	List Total	Pop Hits	Pop Total	Fold Enrichment	Bonferroni	Benjamini	FDR
REACTOME_PATHWAY	R-HSA-450321:R-HSA-450321	4	0.625	0.06110842206348135	MAP2K4, UBB, UBC, MAP3K7	417	20	9075	4.352517985611511	1.0	0.4829536582436429	0.45338506692260355
REACTOME_PATHWAY	R-HSA-5684264:R-HSA-5684264	3	0.46875	0.1650929082030014	MAP2K4, UBB, UBC	417	16	9075	4.080485611510792	1.0	0.892230055361809	0.8376037254416983
REACTOME_PATHWAY	R-HSA-2559580:R-HSA-2559580	5	0.78125	0.8219178956612241	SUZ12, MAP2K4, UBB, UBC, MAP3K5	417	123	9075	0.8846581271568111	1.0	1.0	0.9400544959128065
Annotation Cluster 22	Enrichment Score: 0.6775191501680603
Category	Term	Count	%	PValue	Genes	List Total	Pop Hits	Pop Total	Fold Enrichment	Bonferroni	Benjamini	FDR
BIOCARTA	h_eifPathway:Eukaryotic protein translation	5	0.78125	0.015328746960051131	EIF4A2, EIF5, EEF2, EIF2S2, EIF1	104	16	1625	4.8828125	0.9408029020962908	0.7329940776995378	0.7329940776995378
REACTOME_PATHWAY	R-HSA-72702:R-HSA-72702	3	0.46875	0.7764512088440172	EIF4A2, EIF5, EIF2S2	417	61	9075	1.0702913079372567	1.0	1.0	0.9400544959128065
REACTOME_PATHWAY	R-HSA-72706:R-HSA-72706	5	0.78125	0.779510059190135	EIF4A2, EIF5B, RPL30, EIF5, EIF2S2	417	115	9075	0.9461995620894588	1.0	1.0	0.9400544959128065
Annotation Cluster 23	Enrichment Score: 0.6511290852764611
Category	Term	Count	%	PValue	Genes	List Total	Pop Hits	Pop Total	Fold Enrichment	Bonferroni	Benjamini	FDR
BIOCARTA	h_eif4Pathway:Regulation of eIF4e and p70 S6 Kinase	8	1.25	4.7408873650818994E-4	GHR, EIF4A2, PIK3CA, IRS1, PTEN, EIF4EBP1, AKT1, PDK2	104	24	1625	5.208333333333334	0.08312012289992377	0.08628415004449057	0.08628415004449057
REACTOME_PATHWAY	R-HSA-198203:R-HSA-198203	4	0.625	0.006531738408967758	PIK3CA, IRS1, IRS2, PIK3CB	417	9	9075	9.672262190247801	0.9918523199788287	0.0905816552941755	0.08503583966391987
BIOCARTA	h_igf1mtorPathway:Skeletal muscle hypertrophy is regulated via AKT/mTOR pathway	6	0.9375	0.006697207244917666	PIK3CA, PTEN, EIF4EBP1, AKT1, EIF2S2, PDK2	104	20	1625	4.6875	0.7076230409063495	0.6094458592875076	0.6094458592875076
KEGG_PATHWAY	hsa04066:HIF-1 signaling pathway	12	1.875	0.009948530191525765	EGLN1, TF, PFKFB3, PIK3CA, MKNK2, SLC2A1, BCL2, EIF4EBP1, AKT1, PDHB, PIK3CB, EGFR	355	96	6879	2.422183098591549	0.921885424415306	0.13351974730731947	0.12618925137672155
KEGG_PATHWAY	hsa04915:Estrogen signaling pathway	12	1.875	0.012404787335428755	HSP90AA1, CREB1, PIK3CA, ITPR2, AKT1, PIK3CB, CALM1, PRKACA, ESR1, GNAI1, EGFR, CREB5	355	99	6879	2.348783610755442	0.9585390843253313	0.14358281404924014	0.13569983602300734
KEGG_PATHWAY	hsa05215:Prostate cancer	11	1.7187500000000002	0.014447479917820838	HSP90AA1, CREB1, PIK3CA, PDGFC, PTEN, BCL2, AKT1, PIK3CB, EGFR, CREB5, FGFR1	355	88	6879	2.4221830985915496	0.9755464419517406	0.14736429516177255	0.13927370640779288
BIOCARTA	h_mtorPathway:mTOR Signaling Pathway	6	0.9375	0.020969052613631547	EIF4A2, PIK3CA, PTEN, EIF4EBP1, AKT1, PDK2	104	26	1625	3.605769230769231	0.9793107431967457	0.7329940776995378	0.7329940776995378
REACTOME_PATHWAY	R-HSA-109704:R-HSA-109704	6	0.9375	0.023078477536183303	PIK3CA, IRS1, IRS2, PIK3CB, FGF2, FGFR1	417	36	9075	3.6270983213429258	0.9999999639418563	0.2545226334307802	0.2389396150574671
BIOCARTA	h_ptenPathway:PTEN dependent cell cycle arrest and apoptosis	5	0.78125	0.023369565260268437	ITGB1, PIK3CA, PTEN, AKT1, PDK2	104	18	1625	4.340277777777779	0.9867980982394413	0.7329940776995378	0.7329940776995378
REACTOME_PATHWAY	R-HSA-111447:R-HSA-111447	4	0.625	0.028845078179352404	PPP3R1, PPP3CC, BCL2, AKT1	417	15	9075	5.8033573141486805	0.9999999995325121	0.29042647207978106	0.2726452595034679
REACTOME_PATHWAY	R-HSA-1257604:R-HSA-1257604	9	1.40625	0.03161955635708601	PIK3CA, IRS1, PTEN, AKT1, IRS2, PIK3CB, FGF2, EGFR, FGFR1	417	81	9075	2.4180655475619504	0.9999999999427505	0.3098716522994429	0.29089991848519126
KEGG_PATHWAY	hsa05230:Central carbon metabolism in cancer	8	1.25	0.04506757541495325	PIK3CA, PTEN, SLC2A1, AKT1, PDHB, PIK3CB, EGFR, FGFR1	355	64	6879	2.4221830985915496	0.9999921833044251	0.34824944638827515	0.3291298689395071
KEGG_PATHWAY	hsa05169:Epstein-Barr virus infection	12	1.875	0.04884105246799636	MAP2K4, PSMD6, PSMD12, PSMD7, PSMD11, PIK3CA, PSMC1, BCL2, AKT1, CD58, PIK3CB, MAP3K7	355	122	6879	1.9059801431540055	0.9999971520005342	0.3663078935099727	0.3461968719055036
REACTOME_PATHWAY	R-HSA-2219530:R-HSA-2219530	7	1.09375	0.059651837055440485	PIK3CA, IRS1, IRS2, PIK3CB, FGF2, EGFR, FGFR1	417	61	9075	2.4973463851869324	1.0	0.48180329929394233	0.4523051381126806
BIOCARTA	h_bcellsurvivalPathway:B Cell Survival Pathway	4	0.625	0.06446049065665144	ITGB1, CASP7, PIK3CA, AKT1	104	15	1625	4.166666666666666	0.9999949374378015	1.0	1.0
BIOCARTA	h_longevityPathway:The IGF-1 Receptor and Longevity	4	0.625	0.06446049065665144	GHR, PIK3CA, CAT, AKT1	104	15	1625	4.166666666666666	0.9999949374378015	1.0	1.0
KEGG_PATHWAY	hsa05218:Melanoma	8	1.25	0.07144878305213628	PIK3CA, PDGFC, PTEN, AKT1, PIK3CB, FGF2, EGFR, FGFR1	355	71	6879	2.183376314223368	0.9999999938270153	0.5060955466192987	0.47830990876569013
KEGG_PATHWAY	hsa04380:Osteoclast differentiation	12	1.875	0.07381755375039936	PPP3R1, CREB1, PPP3CC, CALCR, PIK3CA, AKT1, GAB2, PIK3CB, FCGR2B, MAP3K7, FCGR2C, LILRB5	355	131	6879	1.775034942479303	0.9999999967817548	0.5087426001716713	0.48081163388773634
KEGG_PATHWAY	hsa04150:mTOR signaling pathway	7	1.09375	0.07619960081455304	RRAGC, PIK3CA, IRS1, PTEN, EIF4EBP1, AKT1, PIK3CB	355	58	6879	2.338659543467703	0.9999999983311123	0.5113394265187112	0.48326588937650744
BIOCARTA	h_tffPathway:Trefoil Factors Initiate Mucosal Healing	5	0.78125	0.0775179921769106	GHR, ITGB1, PIK3CA, AKT1, EGFR	104	26	1625	3.0048076923076925	0.9999996133691503	1.0	1.0
REACTOME_PATHWAY	R-HSA-5673001:R-HSA-5673001	10	1.5625	0.08455940998314126	IRS1, DLG4, AKAP9, IRS2, CALM1, FGF2, EGFR, SPTBN1, FGFR1, SPTBN2	417	116	9075	1.8760853386256513	1.0	0.6034093819185323	0.5664659503724997
BIOCARTA	H_gsk3Pathway:Inactivation of Gsk3 by AKT causes accumulation of b-catenin in Alveolar Macrophages	5	0.78125	0.08674369403898807	PIK3CA, TOLLIP, AKT1, CD14, GNAI1	104	27	1625	2.8935185185185186	0.9999999385587025	1.0	1.0
KEGG_PATHWAY	hsa04722:Neurotrophin signaling pathway	11	1.7187500000000002	0.08906784566334697	PRDM4, PIK3CA, SORT1, IRS1, ARHGDIA, PSEN2, BCL2, AKT1, PIK3CB, CALM1, MAP3K5	355	120	6879	1.776267605633803	0.9999999999533407	0.5823666831834224	0.5503936103811954
KEGG_PATHWAY	hsa04668:TNF signaling pathway	10	1.5625	0.09887463174313524	MAP2K4, CASP7, CEBPB, CREB1, PIK3CA, AKT1, PIK3CB, MAP3K7, CREB5, MAP3K5	355	107	6879	1.8109780176385415	0.9999999999970473	0.6149519779146216	0.5811899085389168
KEGG_PATHWAY	hsa04725:Cholinergic synapse	10	1.5625	0.11709443940341589	CREB1, PIK3CA, BCL2, ITPR2, AKT1, PIK3CB, PRKACA, GNAI1, KCNJ2, CREB5	355	111	6879	1.74571754853445	0.9999999999999839	0.6786155010879785	0.6413581794596189
KEGG_PATHWAY	hsa04960:Aldosterone-regulated sodium reabsorption	5	0.78125	0.138744412833772	PIK3CA, IRS1, NEDD4L, ATP1A2, PIK3CB	355	39	6879	2.4842903575297943	1.0	0.7145099928527588	0.6752819932451565
KEGG_PATHWAY	hsa04662:B cell receptor signaling pathway	7	1.09375	0.14290199857055177	PPP3R1, PPP3CC, PIK3CA, CD81, AKT1, PIK3CB, FCGR2B	355	69	6879	1.9658297611757505	1.0	0.7145099928527588	0.6752819932451565
BIOCARTA	h_aktPathway:AKT Signaling Pathway	4	0.625	0.15907560196625042	GHR, HSP90AA1, PIK3CA, AKT1	104	22	1625	2.840909090909091	0.999999999999983	1.0	1.0
KEGG_PATHWAY	hsa04071:Sphingolipid signaling pathway	10	1.5625	0.16423853198374988	PPP2CB, PIK3CA, SPTLC2, PTEN, BCL2, AKT1, GAB2, PIK3CB, GNAI1, MAP3K5	355	120	6879	1.6147887323943664	1.0	0.7902042576576644	0.7468204944921457
BIOCARTA	h_igf1rPathway:Multiple antiapoptotic pathways from IGF-1R signaling lead to BAD phosphorylation	4	0.625	0.17498004459475652	PIK3CA, IRS1, PRKAR1A, AKT1	104	23	1625	2.717391304347826	0.9999999999999994	1.0	1.0
BIOCARTA	h_badPathway:Regulation of BAD phosphorylation	4	0.625	0.2250369649505188	PIK3CA, PRKAR1A, BCL2, AKT1	104	26	1625	2.4038461538461537	1.0	1.0	1.0
KEGG_PATHWAY	hsa04930:Type II diabetes mellitus	5	0.78125	0.23254412625487844	PIK3CA, IRS1, IRS2, PIK3CB, CACNA1G	355	48	6879	2.0184859154929575	1.0	1.0	0.9488188976377953
KEGG_PATHWAY	hsa05212:Pancreatic cancer	6	0.9375	0.24173819276316127	RALBP1, RALA, PIK3CA, AKT1, PIK3CB, EGFR	355	65	6879	1.7886890574214518	1.0	1.0	0.9488188976377953
KEGG_PATHWAY	hsa05214:Glioma	6	0.9375	0.24173819276316127	PIK3CA, PTEN, AKT1, PIK3CB, CALM1, EGFR	355	65	6879	1.7886890574214518	1.0	1.0	0.9488188976377953
REACTOME_PATHWAY	R-HSA-5654689:R-HSA-5654689	3	0.46875	0.2500695274292305	PIK3CA, FGF2, FGFR1	417	21	9075	3.108941418293936	1.0	1.0	0.9400544959128065
KEGG_PATHWAY	hsa05211:Renal cell carcinoma	6	0.9375	0.2515043518910199	EGLN1, FH, PIK3CA, SLC2A1, AKT1, PIK3CB	355	66	6879	1.761587708066581	1.0	1.0	0.9488188976377953
KEGG_PATHWAY	hsa04068:FoxO signaling pathway	10	1.5625	0.25210778651677657	PIK3CA, IRS1, CAT, PTEN, AKT1, IRS2, PIK3CB, SIRT1, EGFR, ATG12	355	134	6879	1.4460794618457011	1.0	1.0	0.9488188976377953
BIOCARTA	h_nfatPathway:NFAT and Hypertrophy of the heart (Transcription in the broken heart)	6	0.9375	0.2542960096541923	PPP3CC, PIK3CA, PRKAR1A, AKT1, CALM1, FGF2	104	54	1625	1.7361111111111112	1.0	1.0	1.0
KEGG_PATHWAY	hsa05222:Small cell lung cancer	7	1.09375	0.27215403348969175	ITGB1, PIK3CA, PTEN, BCL2, AKT1, PIK3CB, CKS1B	355	85	6879	1.595791217895609	1.0	1.0	0.9488188976377953
KEGG_PATHWAY	hsa04014:Ras signaling pathway	15	2.34375	0.27399349962291436	BRAP, RALA, RALBP1, FLT4, PIK3CB, GAB2, FGF2, EGFR, PIK3CA, PDGFC, AKT1, CALM1, PRKACA, RAB5A, FGFR1	355	226	6879	1.2861149196061323	1.0	1.0	0.9488188976377953
BIOCARTA	h_hdacPathway:Control of skeletal myogenesis by HDAC & calcium/calmodulin-dependent kinase (CaMK)	4	0.625	0.27749225594957705	PPP3CC, PIK3CA, AKT1, CALM1	104	29	1625	2.1551724137931036	1.0	1.0	1.0
KEGG_PATHWAY	hsa05213:Endometrial cancer	5	0.78125	0.2783310664598547	PIK3CA, PTEN, AKT1, PIK3CB, EGFR	355	52	6879	1.8632177681473459	1.0	1.0	0.9488188976377953
KEGG_PATHWAY	hsa04914:Progesterone-mediated oocyte maturation	7	1.09375	0.29009435175661835	HSP90AA1, PIK3CA, AKT1, PIK3CB, PRKACA, GNAI1, ANAPC10	355	87	6879	1.559106362311802	1.0	1.0	0.9488188976377953
REACTOME_PATHWAY	R-HSA-512988:R-HSA-512988	3	0.46875	0.3018674263460874	PIK3CA, PIK3CB, PRKACA	417	24	9075	2.7203237410071943	1.0	1.0	0.9400544959128065
KEGG_PATHWAY	hsa05223:Non-small cell lung cancer	5	0.78125	0.3253887344524312	ALK, PIK3CA, AKT1, PIK3CB, EGFR	355	56	6879	1.7301307847082494	1.0	1.0	0.9488188976377953
KEGG_PATHWAY	hsa05205:Proteoglycans in cancer	13	2.03125	0.33330386029979786	ITGB1, FZD5, CAV3, TWIST1, ITPR2, PIK3CB, FGF2, ESR1, EGFR, PIK3CA, AKT1, PRKACA, FGFR1	355	200	6879	1.2595352112676055	1.0	1.0	0.9488188976377953
REACTOME_PATHWAY	R-HSA-912526:R-HSA-912526	3	0.46875	0.35302413154639445	PIK3CA, GAB2, PIK3CB	417	27	9075	2.418065547561951	1.0	1.0	0.9400544959128065
KEGG_PATHWAY	hsa04973:Carbohydrate digestion and absorption	4	0.625	0.36810429441392645	PIK3CA, AKT1, ATP1A2, PIK3CB	355	42	6879	1.845472837022133	1.0	1.0	0.9488188976377953
REACTOME_PATHWAY	R-HSA-392451:R-HSA-392451	4	0.625	0.37871696903565344	PIK3CA, AKT1, GAB2, PIK3CB	417	48	9075	1.8135491606714627	1.0	1.0	0.9400544959128065
KEGG_PATHWAY	hsa04919:Thyroid hormone signaling pathway	8	1.25	0.37995054960518826	NOTCH1, PIK3CA, SLC2A1, AKT1, ATP1A2, PIK3CB, PRKACA, ESR1	355	115	6879	1.3479975505205144	1.0	1.0	0.9488188976377953
KEGG_PATHWAY	hsa04370:VEGF signaling pathway	5	0.78125	0.3847742687308864	PPP3R1, PPP3CC, PIK3CA, AKT1, PIK3CB	355	61	6879	1.5883167859616716	1.0	1.0	0.9488188976377953
KEGG_PATHWAY	hsa04210:Apoptosis	5	0.78125	0.396613051331014	CASP7, PIK3CA, BCL2, AKT1, PIK3CB	355	62	6879	1.5626987732848705	1.0	1.0	0.9488188976377953
KEGG_PATHWAY	hsa04151:PI3K-Akt signaling pathway	20	3.125	0.41215983777367715	ITGB1, HSP90AA1, IRS1, FLT4, PTEN, PIK3CB, FGF2, EGFR, THBS4, GHR, PPP2CB, TCL1B, CREB1, PIK3CA, PDGFC, BCL2, EIF4EBP1, AKT1, CREB5, FGFR1	355	345	6879	1.1233312921004288	1.0	1.0	0.9488188976377953
KEGG_PATHWAY	hsa05231:Choline metabolism in cancer	7	1.09375	0.4197371344464416	PIK3CA, CHKA, PDGFC, EIF4EBP1, AKT1, PIK3CB, EGFR	355	101	6879	1.342992609120067	1.0	1.0	0.9488188976377953
KEGG_PATHWAY	hsa04550:Signaling pathways regulating pluripotency of stem cells	9	1.40625	0.4327490565746024	ACVR1, PIK3CA, FZD5, ID4, AKT1, PIK3CB, FGF2, BMPR1A, FGFR1	355	140	6879	1.2456941649899398	1.0	1.0	0.9488188976377953
BIOCARTA	h_gleevecPathway:Inhibition of Cellular Proliferation by Gleevec	3	0.46875	0.43402524735093956	MAP2K4, PIK3CA, AKT1	104	23	1625	2.0380434782608696	1.0	1.0	1.0
KEGG_PATHWAY	hsa05142:Chagas disease (American trypanosomiasis)	7	1.09375	0.44754951788633374	MAP2K4, PPP2CB, GNA14, PIK3CA, AKT1, PIK3CB, GNAI1	355	104	6879	1.3042524377031421	1.0	1.0	0.9488188976377953
REACTOME_PATHWAY	R-HSA-5655302:R-HSA-5655302	3	0.46875	0.4507191526939461	PIK3CA, FGF2, FGFR1	417	33	9075	1.9784172661870505	1.0	1.0	0.9400544959128065
BIOCARTA	h_fcer1Pathway:Fc Epsilon Receptor I Signaling in Mast Cells	4	0.625	0.45427664669547574	MAP2K4, PPP3CC, PIK3CA, CALM1	104	39	1625	1.6025641025641026	1.0	1.0	1.0
BIOCARTA	h_il2rbPathway:IL-2 Receptor Beta Chain in T cell Activation	4	0.625	0.45427664669547574	PIK3CA, IRS1, BCL2, AKT1	104	39	1625	1.6025641025641026	1.0	1.0	1.0
KEGG_PATHWAY	hsa04620:Toll-like receptor signaling pathway	7	1.09375	0.4659391692617131	MAP2K4, PIK3CA, TOLLIP, AKT1, CD14, PIK3CB, MAP3K7	355	106	6879	1.2796439011427054	1.0	1.0	0.9488188976377953
KEGG_PATHWAY	hsa04012:ErbB signaling pathway	6	0.9375	0.4664624863259808	MAP2K4, PIK3CA, EIF4EBP1, AKT1, PIK3CB, EGFR	355	87	6879	1.3363768819815443	1.0	1.0	0.9488188976377953
KEGG_PATHWAY	hsa04664:Fc epsilon RI signaling pathway	5	0.78125	0.4665568686515318	MAP2K4, PIK3CA, AKT1, GAB2, PIK3CB	355	68	6879	1.4248135874067938	1.0	1.0	0.9488188976377953
REACTOME_PATHWAY	R-HSA-114604:R-HSA-114604	4	0.625	0.4770472663467331	PIK3CA, AKT1, GAB2, PIK3CB	417	56	9075	1.554470709146968	1.0	1.0	0.9400544959128065
REACTOME_PATHWAY	R-HSA-1660499:R-HSA-1660499	3	0.46875	0.48142071816518883	PIK3CA, PTEN, PIK3CB	417	35	9075	1.8653648509763618	1.0	1.0	0.9400544959128065
BIOCARTA	h_edg1Pathway:Phospholipids as signalling intermediaries	3	0.46875	0.5192250909088532	PIK3CA, AKT1, GNAI1	104	27	1625	1.7361111111111112	1.0	1.0	1.0
KEGG_PATHWAY	hsa04015:Rap1 signaling pathway	12	1.875	0.5209079862471391	ITGB1, RALA, PIK3CA, FLT4, PDGFC, AKT1, PIK3CB, CALM1, FGF2, GNAI1, EGFR, FGFR1	355	210	6879	1.1072837022132795	1.0	1.0	0.9488188976377953
KEGG_PATHWAY	hsa05160:Hepatitis C	8	1.25	0.5314535700692798	PPP2CB, PIK3CA, OAS1, CD81, AKT1, PIK3CB, LDLR, EGFR	355	133	6879	1.1655617918034522	1.0	1.0	0.9488188976377953
BIOCARTA	h_tcrPathway:T Cell Receptor Signaling Pathway	4	0.625	0.5365539482322055	MAP2K4, PPP3CC, PIK3CA, CALM1	104	44	1625	1.4204545454545454	1.0	1.0	1.0
REACTOME_PATHWAY	R-HSA-4420097:R-HSA-4420097	4	0.625	0.5458360645135263	HSP90AA1, PIK3CA, PIK3CB, PRKACA	417	62	9075	1.4040380598746809	1.0	1.0	0.9400544959128065
KEGG_PATHWAY	hsa05221:Acute myeloid leukemia	4	0.625	0.5560566306962532	PIK3CA, EIF4EBP1, AKT1, PIK3CB	355	56	6879	1.3841046277665996	1.0	1.0	0.9488188976377953
KEGG_PATHWAY	hsa04750:Inflammatory mediator regulation of TRP channels	6	0.9375	0.5731273831633035	PIK3CA, HTR2B, ITPR2, PIK3CB, CALM1, PRKACA	355	98	6879	1.1863753952285139	1.0	1.0	0.9488188976377953
KEGG_PATHWAY	hsa05100:Bacterial invasion of epithelial cells	5	0.78125	0.5755754367041066	ITGB1, SEPT11, PIK3CA, CAV3, PIK3CB	355	78	6879	1.2421451787648972	1.0	1.0	0.9488188976377953
KEGG_PATHWAY	hsa04660:T cell receptor signaling pathway	6	0.9375	0.5913228357553125	PPP3R1, PPP3CC, PIK3CA, AKT1, PIK3CB, MAP3K7	355	100	6879	1.1626478873239434	1.0	1.0	0.9488188976377953
KEGG_PATHWAY	hsa04510:Focal adhesion	11	1.7187500000000002	0.6224000660111344	ITGB1, PIK3CA, CAV3, FLT4, PDGFC, PTEN, BCL2, AKT1, PIK3CB, THBS4, EGFR	355	206	6879	1.0347189935730892	1.0	1.0	0.9488188976377953
KEGG_PATHWAY	hsa05161:Hepatitis B	8	1.25	0.6240710117434076	MAP2K4, CREB1, PIK3CA, PTEN, BCL2, AKT1, PIK3CB, CREB5	355	145	6879	1.0691015055852355	1.0	1.0	0.9488188976377953
KEGG_PATHWAY	hsa05210:Colorectal cancer	4	0.625	0.6258277521208125	PIK3CA, BCL2, AKT1, PIK3CB	355	62	6879	1.2501590186278964	1.0	1.0	0.9488188976377953
KEGG_PATHWAY	hsa04666:Fc gamma R-mediated phagocytosis	5	0.78125	0.6345969011500013	PIK3CA, AKT1, GAB2, PIK3CB, FCGR2B	355	84	6879	1.153420523138833	1.0	1.0	0.9488188976377953
KEGG_PATHWAY	hsa05146:Amoebiasis	6	0.9375	0.6432426511125693	GNA14, PIK3CA, CD14, PIK3CB, PRKACA, RAB5A	355	106	6879	1.0968376295508901	1.0	1.0	0.9488188976377953
KEGG_PATHWAY	hsa05200:Pathways in cancer	20	3.125	0.6475770414699429	ITGB1, EGLN1, RALA, RALBP1, HSP90AA1, FH, FZD5, PTGER3, PTEN, SLC2A1, PIK3CB, FGF2, EGFR, GNAI1, CKS1B, PIK3CA, BCL2, AKT1, PRKACA, FGFR1	355	393	6879	0.986130523599613	1.0	1.0	0.9488188976377953
KEGG_PATHWAY	hsa04611:Platelet activation	7	1.09375	0.6663875029621487	ITGB1, PIK3CA, ITPR2, AKT1, PIK3CB, PRKACA, GNAI1	355	130	6879	1.0434019501625138	1.0	1.0	0.9488188976377953
BIOCARTA	h_metPathway:Signaling of Hepatocyte Growth Factor Receptor	3	0.46875	0.6779584370927251	ITGB1, PIK3CA, PTEN	104	36	1625	1.3020833333333335	1.0	1.0	1.0
KEGG_PATHWAY	hsa05162:Measles	7	1.09375	0.6878603302152357	PIK3CA, OAS1, AKT1, PIK3CB, CD46, FCGR2B, MAP3K7	355	133	6879	1.0198665678280208	1.0	1.0	0.9488188976377953
KEGG_PATHWAY	hsa04917:Prolactin signaling pathway	4	0.625	0.7156537591356921	PIK3CA, AKT1, PIK3CB, ESR1	355	71	6879	1.091688157111684	1.0	1.0	0.9488188976377953
KEGG_PATHWAY	hsa00562:Inositol phosphate metabolism	4	0.625	0.7156537591356921	ALDH6A1, PIK3CA, PTEN, PIK3CB	355	71	6879	1.091688157111684	1.0	1.0	0.9488188976377953
KEGG_PATHWAY	hsa05220:Chronic myeloid leukemia	4	0.625	0.7245276815452446	PIK3CA, AKT1, GAB2, PIK3CB	355	72	6879	1.076525821596244	1.0	1.0	0.9488188976377953
KEGG_PATHWAY	hsa04070:Phosphatidylinositol signaling system	5	0.78125	0.7504120005569254	PIK3CA, PTEN, ITPR2, PIK3CB, CALM1	355	98	6879	0.9886461626904284	1.0	1.0	0.9488188976377953
KEGG_PATHWAY	hsa04650:Natural killer cell mediated cytotoxicity	6	0.9375	0.7602133631685648	PPP3R1, PPP3CC, PIK3CA, KIR2DS4, ICAM2, PIK3CB	355	122	6879	0.9529900715770028	1.0	1.0	0.9488188976377953
REACTOME_PATHWAY	R-HSA-2730905:R-HSA-2730905	3	0.46875	0.8434612167077028	PIK3CA, GAB2, PIK3CB	417	71	9075	0.9195460532982065	1.0	1.0	0.9400544959128065
REACTOME_PATHWAY	R-HSA-2029485:R-HSA-2029485	3	0.46875	0.8995682110152052	PIK3CA, ITPR2, PIK3CB	417	83	9075	0.7865996359538876	1.0	1.0	0.9400544959128065
KEGG_PATHWAY	hsa05203:Viral carcinogenesis	8	1.25	0.9101436007006872	CREB1, TBP, PIK3CA, PSMC1, UBE3A, PIK3CB, PRKACA, CREB5	355	205	6879	0.7561937478529716	1.0	1.0	0.9488188976377953
KEGG_PATHWAY	hsa04670:Leukocyte transendothelial migration	4	0.625	0.9405123476802589	ITGB1, PIK3CA, PIK3CB, GNAI1	355	115	6879	0.6739987752602572	1.0	1.0	0.9488188976377953
KEGG_PATHWAY	hsa04810:Regulation of actin cytoskeleton	7	1.09375	0.9637004311924439	ITGB1, PIK3CA, PDGFC, PIK3CB, FGF2, EGFR, FGFR1	355	210	6879	0.6459154929577465	1.0	1.0	0.9637004311924439
KEGG_PATHWAY	hsa05164:Influenza A	5	0.78125	0.9814812171387369	MAP2K4, PIK3CA, OAS1, AKT1, PIK3CB	355	174	6879	0.5568237008256435	1.0	1.0	0.9814812171387369
KEGG_PATHWAY	hsa04630:Jak-STAT signaling pathway	4	0.625	0.9822027996932439	GHR, PIK3CA, AKT1, PIK3CB	355	145	6879	0.5345507527926178	1.0	1.0	0.9822027996932439
KEGG_PATHWAY	hsa04062:Chemokine signaling pathway	5	0.78125	0.9883913933617997	PIK3CA, AKT1, PIK3CB, PRKACA, GNAI1	355	186	6879	0.5208995910949569	1.0	1.0	0.9883913933617997
Annotation Cluster 24	Enrichment Score: 0.6218141477138158
Category	Term	Count	%	PValue	Genes	List Total	Pop Hits	Pop Total	Fold Enrichment	Bonferroni	Benjamini	FDR
REACTOME_PATHWAY	R-HSA-5654726:R-HSA-5654726	4	0.625	0.11429800362167679	UBB, UBC, FGF2, FGFR1	417	26	9075	3.3480907581627006	1.0	0.7369213391397583	0.6918037061312016
REACTOME_PATHWAY	R-HSA-5654732:R-HSA-5654732	3	0.46875	0.26735241957032163	UBB, UBC, FGF2	417	22	9075	2.9676258992805757	1.0	1.0	0.9400544959128065
REACTOME_PATHWAY	R-HSA-5654733:R-HSA-5654733	3	0.46875	0.3018674263460874	UBB, UBC, FGF2	417	24	9075	2.7203237410071943	1.0	1.0	0.9400544959128065
REACTOME_PATHWAY	R-HSA-5654727:R-HSA-5654727	3	0.46875	0.35302413154639445	UBB, UBC, FGF2	417	27	9075	2.418065547561951	1.0	1.0	0.9400544959128065
Annotation Cluster 25	Enrichment Score: 0.6028845496541507
Category	Term	Count	%	PValue	Genes	List Total	Pop Hits	Pop Total	Fold Enrichment	Bonferroni	Benjamini	FDR
REACTOME_PATHWAY	R-HSA-180024:R-HSA-180024	6	0.9375	0.005849985177041782	PPP2CB, PPP3R1, PPP3CC, PRKAR1A, CALM1, PRKACA	417	26	9075	5.022136137244051	0.9865193224581468	0.08268729048318672	0.07762480331074673
KEGG_PATHWAY	hsa04924:Renin secretion	9	1.40625	0.016164251217638845	PPP3R1, CREB1, PPP3CC, ITPR2, ADRB2, CALM1, PRKACA, GNAI1, KCNJ2	355	64	6879	2.7249559859154933	0.984323006870872	0.15266237261103355	0.1442809090167023
REACTOME_PATHWAY	R-HSA-422356:R-HSA-422356	5	0.78125	0.062434847506818096	SLC2A1, ITPR2, PRKACA, SLC25A4, GNAI1	417	33	9075	3.2973621103117505	1.0	0.48818737146288615	0.4582983487202605
REACTOME_PATHWAY	R-HSA-5578775:R-HSA-5578775	6	0.9375	0.11259847363235037	ITPR2, FXYD6, ABCC9, ATP1A2, CALM1, PRKACA	417	56	9075	2.331706063720452	1.0	0.7369213391397583	0.6918037061312016
KEGG_PATHWAY	hsa04114:Oocyte meiosis	10	1.5625	0.11709443940341589	PPP2CB, PPP3R1, SLK, PPP3CC, ITPR2, CALM1, SMC3, PRKACA, ANAPC10, AURKA	355	111	6879	1.74571754853445	0.9999999999999839	0.6786155010879785	0.6413581794596189
REACTOME_PATHWAY	R-HSA-5607763:R-HSA-5607763	3	0.46875	0.11720418171724026	PPP3R1, ITPR2, CALM1	417	13	9075	5.022136137244051	1.0	0.7426299445014792	0.697162805042205
BIOCARTA	h_nos1Pathway:Nitric Oxide Signaling Pathway	4	0.625	0.15907560196625042	PPP3CC, PRKAR1A, DLG4, CALM1	104	22	1625	2.840909090909091	0.999999999999983	1.0	1.0
BIOCARTA	h_gpcrPathway:Signaling Pathway from G-Protein Families	5	0.78125	0.16448600029801336	CREB1, PPP3CC, PRKAR1A, CALM1, GNAI1	104	34	1625	2.297794117647059	0.9999999999999948	1.0	1.0
KEGG_PATHWAY	hsa04020:Calcium signaling pathway	13	2.03125	0.21061267758790925	PTGER3, HTR2B, ITPR2, ADRB2, EGFR, CACNA1G, GNA14, PPP3R1, PPP3CC, VDAC2, CALM1, PRKACA, SLC25A4	355	179	6879	1.4073019120308443	1.0	0.9537111297640252	0.9013505187181572
KEGG_PATHWAY	hsa04720:Long-term potentiation	6	0.9375	0.2515043518910199	PPP3R1, PPP3CC, PPP1R1A, ITPR2, CALM1, PRKACA	355	66	6879	1.761587708066581	1.0	1.0	0.9488188976377953
BIOCARTA	h_nfatPathway:NFAT and Hypertrophy of the heart (Transcription in the broken heart)	6	0.9375	0.2542960096541923	PPP3CC, PIK3CA, PRKAR1A, AKT1, CALM1, FGF2	104	54	1625	1.7361111111111112	1.0	1.0	1.0
REACTOME_PATHWAY	R-HSA-4086398:R-HSA-4086398	5	0.78125	0.30591694289659754	PPP3R1, FZD5, ITPR2, CALM1, MAP3K7	417	61	9075	1.7838188465620946	1.0	1.0	0.9400544959128065
KEGG_PATHWAY	hsa04971:Gastric acid secretion	6	0.9375	0.3221154415800358	ITPR2, ATP1A2, CALM1, PRKACA, GNAI1, KCNJ2	355	73	6879	1.5926683387999228	1.0	1.0	0.9488188976377953
KEGG_PATHWAY	hsa04540:Gap junction	6	0.9375	0.47654113919606045	PDGFC, HTR2B, ITPR2, PRKACA, GNAI1, EGFR	355	88	6879	1.321190781049936	1.0	1.0	0.9488188976377953
BIOCARTA	h_vipPathway:Neuropeptides VIP and PACAP inhibit the apoptosis of activated T cells	3	0.46875	0.4987138711236281	PPP3CC, PRKAR1A, CALM1	104	26	1625	1.8028846153846154	1.0	1.0	1.0
KEGG_PATHWAY	hsa04921:Oxytocin signaling pathway	9	1.40625	0.5110241480173905	PPP3R1, PPP3CC, ITPR2, CALM1, EEF2, PRKACA, GNAI1, EGFR, KCNJ2	355	150	6879	1.1626478873239439	1.0	1.0	0.9488188976377953
KEGG_PATHWAY	hsa04713:Circadian entrainment	6	0.9375	0.5450716612331749	MTNR1A, CREB1, CALM1, PRKACA, GNAI1, CACNA1G	355	95	6879	1.2238398813936247	1.0	1.0	0.9488188976377953
KEGG_PATHWAY	hsa04750:Inflammatory mediator regulation of TRP channels	6	0.9375	0.5731273831633035	PIK3CA, HTR2B, ITPR2, PIK3CB, CALM1, PRKACA	355	98	6879	1.1863753952285139	1.0	1.0	0.9488188976377953
KEGG_PATHWAY	hsa04970:Salivary secretion	5	0.78125	0.6530536014356976	ITPR2, ATP1A2, ADRB2, CALM1, PRKACA	355	86	6879	1.126596790042581	1.0	1.0	0.9488188976377953
KEGG_PATHWAY	hsa04912:GnRH signaling pathway	5	0.78125	0.6964207572370371	MAP2K4, ITPR2, CALM1, PRKACA, EGFR	355	91	6879	1.064695867512769	1.0	1.0	0.9488188976377953
KEGG_PATHWAY	hsa04916:Melanogenesis	5	0.78125	0.7644150186646874	CREB1, FZD5, CALM1, PRKACA, GNAI1	355	100	6879	0.9688732394366197	1.0	1.0	0.9488188976377953
KEGG_PATHWAY	hsa04723:Retrograde endocannabinoid signaling	4	0.625	0.8989480361931107	ITPR2, ABHD6, PRKACA, GNAI1	355	101	6879	0.7674243480686097	1.0	1.0	0.9488188976377953
REACTOME_PATHWAY	R-HSA-2871809:R-HSA-2871809	3	0.46875	0.9168883396913732	PPP3R1, ITPR2, CALM1	417	88	9075	0.7419064748201439	1.0	1.0	0.9400544959128065
KEGG_PATHWAY	hsa04270:Vascular smooth muscle contraction	3	0.46875	0.9853840939554651	ITPR2, CALM1, PRKACA	355	117	6879	0.4968580715059588	1.0	1.0	0.9853840939554651
Annotation Cluster 26	Enrichment Score: 0.5537656431732407
Category	Term	Count	%	PValue	Genes	List Total	Pop Hits	Pop Total	Fold Enrichment	Bonferroni	Benjamini	FDR
REACTOME_PATHWAY	R-HSA-205043:R-HSA-205043	3	0.46875	0.148746798549666	UBB, UBC, PSEN2	417	15	9075	4.352517985611511	1.0	0.8746311754720361	0.8210823279941563
REACTOME_PATHWAY	R-HSA-2691232:R-HSA-2691232	3	0.46875	0.148746798549666	NOTCH1, UBB, UBC	417	15	9075	4.352517985611511	1.0	0.8746311754720361	0.8210823279941563
REACTOME_PATHWAY	R-HSA-2122948:R-HSA-2122948	4	0.625	0.1566716553889937	NOTCH1, UBB, UBC, PSEN2	417	30	9075	2.9016786570743403	1.0	0.8758550718999868	0.8222312919877428
REACTOME_PATHWAY	R-HSA-2979096:R-HSA-2979096	3	0.46875	0.2500695274292305	UBB, UBC, PSEN2	417	21	9075	3.108941418293936	1.0	1.0	0.9400544959128065
REACTOME_PATHWAY	R-HSA-2644606:R-HSA-2644606	4	0.625	0.48885806451229963	NOTCH1, UBB, UBC, PSEN2	417	57	9075	1.5271992931970213	1.0	1.0	0.9400544959128065
REACTOME_PATHWAY	R-HSA-2894862:R-HSA-2894862	4	0.625	0.48885806451229963	NOTCH1, UBB, UBC, PSEN2	417	57	9075	1.5271992931970213	1.0	1.0	0.9400544959128065
REACTOME_PATHWAY	R-HSA-2122947:R-HSA-2122947	3	0.46875	0.6416947257393011	NOTCH1, UBB, UBC	417	47	9075	1.3891014847696312	1.0	1.0	0.9400544959128065
Annotation Cluster 27	Enrichment Score: 0.49967766531954905
Category	Term	Count	%	PValue	Genes	List Total	Pop Hits	Pop Total	Fold Enrichment	Bonferroni	Benjamini	FDR
BIOCARTA	h_badPathway:Regulation of BAD phosphorylation	4	0.625	0.2250369649505188	PIK3CA, PRKAR1A, BCL2, AKT1	104	26	1625	2.4038461538461537	1.0	1.0	1.0
BIOCARTA	h_crebPathway:Transcription factor CREB and its extracellular signals	4	0.625	0.24232362381467187	CREB1, PIK3CA, PRKAR1A, AKT1	104	27	1625	2.314814814814815	1.0	1.0	1.0
BIOCARTA	h_hcmvPathway:Human Cytomegalovirus and Map Kinase Pathways	3	0.46875	0.29358882841688005	CREB1, PIK3CA, AKT1	104	17	1625	2.757352941176471	1.0	1.0	1.0
BIOCARTA	h_erk5Pathway:Role of Erk5 in Neuronal Survival	3	0.46875	0.3176790100058464	CREB1, PIK3CA, AKT1	104	18	1625	2.604166666666667	1.0	1.0	1.0
KEGG_PATHWAY	hsa05161:Hepatitis B	8	1.25	0.6240710117434076	MAP2K4, CREB1, PIK3CA, PTEN, BCL2, AKT1, PIK3CB, CREB5	355	145	6879	1.0691015055852355	1.0	1.0	0.9488188976377953
Annotation Cluster 28	Enrichment Score: 0.3883123039416057
Category	Term	Count	%	PValue	Genes	List Total	Pop Hits	Pop Total	Fold Enrichment	Bonferroni	Benjamini	FDR
KEGG_PATHWAY	hsa00982:Drug metabolism - cytochrome P450	7	1.09375	0.1359663636236467	CYP2C9, MAOB, MAOA, ADH1B, MGST3, ADH1A, MGST2	355	68	6879	1.9947390223695114	0.9999999999999999	0.7145099928527588	0.6752819932451565
KEGG_PATHWAY	hsa00980:Metabolism of xenobiotics by cytochrome P450	5	0.78125	0.5333990843069747	CYP2C9, ADH1B, MGST3, ADH1A, MGST2	355	74	6879	1.3092881614008376	1.0	1.0	0.9488188976377953
KEGG_PATHWAY	hsa05204:Chemical carcinogenesis	5	0.78125	0.5958400720786154	CYP2C9, ADH1B, MGST3, ADH1A, MGST2	355	80	6879	1.2110915492957748	1.0	1.0	0.9488188976377953
KEGG_PATHWAY	hsa00830:Retinol metabolism	4	0.625	0.6473472811300738	CYP2C9, CYP26B1, ADH1B, ADH1A	355	64	6879	1.2110915492957748	1.0	1.0	0.9488188976377953
Annotation Cluster 29	Enrichment Score: 0.3647936418998074
Category	Term	Count	%	PValue	Genes	List Total	Pop Hits	Pop Total	Fold Enrichment	Bonferroni	Benjamini	FDR
REACTOME_PATHWAY	R-HSA-174048:R-HSA-174048	3	0.46875	0.28463031174998865	UBB, UBC, ANAPC10	417	23	9075	2.838598686268377	1.0	1.0	0.9400544959128065
REACTOME_PATHWAY	R-HSA-179409:R-HSA-179409	3	0.46875	0.3190312612868914	UBB, UBC, ANAPC10	417	25	9075	2.6115107913669067	1.0	1.0	0.9400544959128065
REACTOME_PATHWAY	R-HSA-2559582:R-HSA-2559582	4	0.625	0.8861447829314464	CEBPB, UBB, UBC, ANAPC10	417	110	9075	0.7913669064748201	1.0	1.0	0.9400544959128065
Annotation Cluster 30	Enrichment Score: 0.2733340055840469
Category	Term	Count	%	PValue	Genes	List Total	Pop Hits	Pop Total	Fold Enrichment	Bonferroni	Benjamini	FDR
REACTOME_PATHWAY	R-HSA-4615885:R-HSA-4615885	4	0.625	0.34068514502282643	POM121, UBE2I, SUMO1, AURKA	417	45	9075	1.93445243804956	1.0	1.0	0.9400544959128065
REACTOME_PATHWAY	R-HSA-4570464:R-HSA-4570464	3	0.46875	0.6416947257393011	POM121, UBE2I, SUMO1	417	47	9075	1.3891014847696312	1.0	1.0	0.9400544959128065
REACTOME_PATHWAY	R-HSA-3108214:R-HSA-3108214	4	0.625	0.6923350460592741	POM121, UBE2I, SUMO1, SMC3	417	77	9075	1.1305241521068858	1.0	1.0	0.9400544959128065
Annotation Cluster 31	Enrichment Score: 0.11293395073829932
Category	Term	Count	%	PValue	Genes	List Total	Pop Hits	Pop Total	Fold Enrichment	Bonferroni	Benjamini	FDR
KEGG_PATHWAY	hsa03020:RNA polymerase	3	0.46875	0.4959117942084461	POLR3E, POLR2E, POLR2I	355	32	6879	1.816637323943662	1.0	1.0	0.9488188976377953
KEGG_PATHWAY	hsa00230:Purine metabolism	6	0.9375	0.953199870795419	POLR3E, POLR2E, PDE7B, POLR2I, PAICS, PDE8A	355	176	6879	0.660595390524968	1.0	1.0	0.953199870795419
KEGG_PATHWAY	hsa00240:Pyrimidine metabolism	3	0.46875	0.9696382426632573	POLR3E, POLR2E, POLR2I	355	101	6879	0.5755682610514572	1.0	1.0	0.9696382426632573
