# Supplementary material for: A Signature of Exaggerated Adipose Tissue Dysfunction in Type 2 Diabetes Is Linked to Low Plasma Adiponectin and Increased Transcriptional Activation of Proteasomal Degradation in Muscle
Source: Cells. 2022 Jun 23;11(13):2005. doi: 10.3390/cells11132005 (PMC9265693; doi:10.3390/cells11132005)
Supplement: Supplementary file 1 [file cells-11-02005-s001.zip › Supplementary Material S3.xlsx]

## Sheet: DOWN IN MUSCLE IN T2D
SUPPLEMENTARY MATERIAL 3
Ranking of the gene sets using Gene Set Enrichment Analysis (GSEA) version 4.2.2.
The list shows downregulated gene sets in skeletal muscle of patients with T2D compared to obese controls.
ES, enrichment score; NES, normalized enrichment score; NOM, nominal; FDR, false discovery rate; FWER, family wise error rate
NAME	SIZE	ES	NES	NOM p-val	FDR q-val	FWER p-val	RANK AT MAX
PID_S1P_META_PATHWAY	20	0.626641	1.79718	0.00100251	0.694451	0.5994	2513
REACTOME_ANTIMICROBIAL_PEPTIDES	44	0.532853	1.78041	0.00135747	0.435943	0.6826	2962
REACTOME_AMINO_ACID_TRANSPORT_ACROSS_THE_PLASMA_MEMBRANE	25	0.573925	1.72229	0.00393604	0.636104	0.9192	2610
REACTOME_TRANSCRIPTIONAL_REGULATION_BY_THE_AP_2_TFAP2_FAMILY_OF_TRANSCRIPTION_FACTORS	32	0.545	1.71507	0.00376205	0.523116	0.9354	1460
HALLMARK_PANCREAS_BETA_CELLS	40	0.522979	1.71207	0.00183276	0.435998	0.9418	3363
PID_INTEGRIN5_PATHWAY	17	0.619745	1.70485	0.0040858	0.397828	0.9586	389
PID_S1P_S1P3_PATHWAY	28	0.551724	1.6876	0.0053012	0.423814	0.9806	2513
REACTOME_GENERATION_OF_SECOND_MESSENGER_MOLECULES	31	0.531386	1.67825	0.00377447	0.414959	0.9886	1479
REACTOME_ACTIVATION_OF_MATRIX_METALLOPROTEINASES	33	0.525214	1.65956	0.00399061	0.462382	0.9956	3610
KEGG_NICOTINATE_AND_NICOTINAMIDE_METABOLISM	17	0.586059	1.6266	0.0122637	0.608405	0.9996	1853
REACTOME_ELEVATION_OF_CYTOSOLIC_CA2_LEVELS	15	0.60534	1.61992	0.0129567	0.595396	0.9996	4472
REACTOME_VOLTAGE_GATED_POTASSIUM_CHANNELS	32	0.513075	1.61109	0.00970874	0.602051	0.9996	3271
KEGG_NEUROACTIVE_LIGAND_RECEPTOR_INTERACTION	248	0.402878	1.5964	0	0.65159	1	4208
REACTOME_O_LINKED_GLYCOSYLATION_OF_MUCINS	39	0.485823	1.58775	0.0113869	0.663805	1	2433
PID_S1P_S1P1_PATHWAY	21	0.549097	1.58716	0.016531	0.623495	1	2513
REACTOME_DECTIN_2_FAMILY	17	0.574858	1.58386	0.0148747	0.605378	1	1834
REACTOME_TRANSPORT_OF_INORGANIC_CATIONS_ANIONS_AND_AMINO_ACIDS_OLIGOPEPTIDES	81	0.433548	1.57771	0.00316924	0.607593	1	2610
PID_ARF_3PATHWAY	18	0.56475	1.57643	0.0213139	0.5814	1	1640
REACTOME_SLC_MEDIATED_TRANSMEMBRANE_TRANSPORT	185	0.402609	1.57158	0.000202306	0.579038	1	3050
REACTOME_TRANSPORT_OF_BILE_SALTS_AND_ORGANIC_ACIDS_METAL_IONS_AND_AMINE_COMPOUNDS	62	0.441634	1.55646	0.00743982	0.640901	1	3272
REACTOME_POTASSIUM_CHANNELS	78	0.424245	1.53987	0.00683615	0.719908	1	3271
REACTOME_REGULATION_OF_GENE_EXPRESSION_IN_BETA_CELLS	18	0.547766	1.5382	0.027551	0.698553	1	5352
HALLMARK_KRAS_SIGNALING_DN	199	0.389224	1.52451	0	0.76345	1	3971
REACTOME_VEGFR2_MEDIATED_CELL_PROLIFERATION	19	0.539693	1.52416	0.0327869	0.734199	1	555
PID_IL8_CXCR1_PATHWAY	26	0.499676	1.51917	0.0316687	0.739184	1	3649
REACTOME_METABOLISM_OF_ANGIOTENSINOGEN_TO_ANGIOTENSINS	18	0.540163	1.5107	0.0342099	0.770055	1	2022
REACTOME_G_ALPHA_S_SIGNALLING_EVENTS	122	0.395072	1.49646	0.005341	0.847011	1	3175
REACTOME_DISEASES_ASSOCIATED_WITH_GLYCOSAMINOGLYCAN_METABOLISM	35	0.46801	1.49319	0.0289352	0.84113	1	3230
REACTOME_SYNTHESIS_SECRETION_AND_INACTIVATION_OF_GLUCAGON_LIKE_PEPTIDE_1_GLP_1	17	0.541904	1.49303	0.045138	0.813324	1	3175
REACTOME_SYNTHESIS_OF_IP3_AND_IP4_IN_THE_CYTOSOL	22	0.506121	1.48287	0.0403665	0.861534	1	3736
PID_TXA2PATHWAY	54	0.426647	1.47504	0.0231379	0.894661	1	2919
REACTOME_RHO_GTPASES_ACTIVATE_NADPH_OXIDASES	22	0.506216	1.46935	0.0473969	0.911174	1	489
REACTOME_INTERFERON_GAMMA_SIGNALING	79	0.401792	1.46013	0.0167238	0.957411	1	2648
KEGG_DRUG_METABOLISM_OTHER_ENZYMES	37	0.446757	1.4481	0.0407834	1	1	4334
REACTOME_SYNTHESIS_OF_LEUKOTRIENES_LT_AND_EOXINS_EX	18	0.514734	1.44013	0.0628285	1	1	3584
KEGG_LONG_TERM_DEPRESSION	66	0.40734	1.43723	0.0248327	1	1	3213
REACTOME_CLASS_C_3_METABOTROPIC_GLUTAMATE_PHEROMONE_RECEPTORS	21	0.494507	1.43221	0.0636207	1	1	3841
HALLMARK_IL2_STAT5_SIGNALING	176	0.367468	1.43119	0.00365112	1	1	2236
REACTOME_TERMINATION_OF_O_GLYCAN_BIOSYNTHESIS	15	0.533094	1.42747	0.0704114	1	1	2426
REACTOME_G_ALPHA_Q_SIGNALLING_EVENTS	181	0.363501	1.41954	0.00445344	1	1	3564
KEGG_GLYCOSAMINOGLYCAN_BIOSYNTHESIS_HEPARAN_SULFATE	21	0.489727	1.4179	0.0669832	1	1	4416
REACTOME_DISEASES_OF_CARBOHYDRATE_METABOLISM	33	0.444563	1.40888	0.059004	1	1	2833
REACTOME_THE_CANONICAL_RETINOID_CYCLE_IN_RODS_TWILIGHT_VISION	18	0.50301	1.40828	0.0758849	1	1	4543
REACTOME_GPVI_MEDIATED_ACTIVATION_CASCADE	34	0.442513	1.4064	0.060292	1	1	2233
REACTOME_FATTY_ACYL_COA_BIOSYNTHESIS	31	0.448653	1.40536	0.0634434	1	1	4294
REACTOME_LDL_CLEARANCE	16	0.517363	1.40307	0.0859294	1	1	3562
PID_CD8_TCR_PATHWAY	49	0.408587	1.39873	0.0492398	1	1	3736
PID_THROMBIN_PAR1_PATHWAY	42	0.420148	1.39402	0.0549726	1	1	2513
BIOCARTA_LAIR_PATHWAY	17	0.505454	1.38895	0.0912821	1	1	3299
PID_RHOA_REG_PATHWAY	41	0.418438	1.38651	0.0652874	1	1	5071
REACTOME_METAL_ION_SLC_TRANSPORTERS	16	0.507966	1.38535	0.086055	1	1	3872
PID_TCR_PATHWAY	58	0.39692	1.38263	0.0506496	1	1	4505
REACTOME_PURINERGIC_SIGNALING_IN_LEISHMANIASIS_INFECTION	25	0.458881	1.38027	0.0859873	1	1	3112
REACTOME_NRAGE_SIGNALS_DEATH_THROUGH_JNK	46	0.41045	1.37782	0.0565099	1	1	2365
KEGG_VASCULAR_SMOOTH_MUSCLE_CONTRACTION	103	0.369282	1.37689	0.0308077	1	1	2804
REACTOME_GLUTATHIONE_CONJUGATION	27	0.452028	1.37593	0.0836161	1	1	5978
REACTOME_KERATINIZATION	86	0.374346	1.37039	0.0400084	1	1	2863
BIOCARTA_NO1_PATHWAY	27	0.445779	1.37014	0.0831717	1	1	555
REACTOME_PEPTIDE_HORMONE_METABOLISM	76	0.376946	1.36904	0.0403932	1	1	2237
REACTOME_THROMBOXANE_SIGNALLING_THROUGH_TP_RECEPTOR	20	0.476629	1.36674	0.0997251	1	1	3776
PID_IL8_CXCR2_PATHWAY	32	0.435668	1.36384	0.0832941	1	1	2767
REACTOME_SYNTHESIS_OF_VERY_LONG_CHAIN_FATTY_ACYL_COAS	19	0.480378	1.36209	0.10296	1	1	4153
REACTOME_FORMATION_OF_THE_CORNIFIED_ENVELOPE	79	0.373989	1.36031	0.0494459	1	1	2863
REACTOME_PHASE_II_CONJUGATION_OF_COMPOUNDS	74	0.376852	1.35802	0.0531961	1	1	5186
REACTOME_PLATELET_CALCIUM_HOMEOSTASIS	26	0.446922	1.35557	0.090251	1	1	4508
REACTOME_INOSITOL_PHOSPHATE_METABOLISM	40	0.40977	1.35219	0.0755974	1	1	3736
REACTOME_CELL_SURFACE_INTERACTIONS_AT_THE_VASCULAR_WALL	145	0.351492	1.35118	0.0236397	1	1	2660
HALLMARK_HEDGEHOG_SIGNALING	35	0.421296	1.35044	0.082807	1	1	4151
REACTOME_RAS_PROCESSING	21	0.467039	1.34974	0.105511	1	1	1482
PID_INTEGRIN3_PATHWAY	43	0.406848	1.34955	0.0745794	1	1	4287
KEGG_TASTE_TRANSDUCTION	32	0.42695	1.34769	0.0896947	1	1	838
PID_ENDOTHELIN_PATHWAY	60	0.382715	1.33992	0.0696811	1	1	3776
PID_SYNDECAN_3_PATHWAY	17	0.483083	1.33362	0.125	1	1	3686
KEGG_LINOLEIC_ACID_METABOLISM	25	0.441594	1.33343	0.116448	1	1	4396
REACTOME_NITRIC_OXIDE_STIMULATES_GUANYLATE_CYCLASE	20	0.466432	1.33056	0.114414	1	1	262
KEGG_GLUTATHIONE_METABOLISM	39	0.405536	1.32828	0.100436	1	1	5382
REACTOME_THROMBIN_SIGNALLING_THROUGH_PROTEINASE_ACTIVATED_RECEPTORS_PARS	27	0.433726	1.32615	0.111111	1	1	4123
REACTOME_ABERRANT_REGULATION_OF_MITOTIC_G1_S_TRANSITION_IN_CANCER_DUE_TO_RB1_DEFECTS	17	0.480955	1.32358	0.133178	1	1	206
PID_ER_NONGENOMIC_PATHWAY	38	0.406717	1.32358	0.101648	1	1	2513
REACTOME_CARGO_RECOGNITION_FOR_CLATHRIN_MEDIATED_ENDOCYTOSIS	96	0.355368	1.31936	0.0642842	1	1	2919
REACTOME_IMMUNOREGULATORY_INTERACTIONS_BETWEEN_A_LYMPHOID_AND_A_NON_LYMPHOID_CELL	118	0.348934	1.31624	0.0475406	1	1	3223
BIOCARTA_STEM_PATHWAY	15	0.494091	1.31565	0.129485	1	1	3707
REACTOME_EFFECTS_OF_PIP2_HYDROLYSIS	24	0.441637	1.31255	0.125431	1	1	4472
REACTOME_TRAF6_MEDIATED_IRF7_ACTIVATION	24	0.439319	1.311	0.127473	1	1	2041
REACTOME_GLYCOSAMINOGLYCAN_METABOLISM	103	0.350501	1.3099	0.0600957	1	1	4254
REACTOME_OLFACTORY_SIGNALING_PATHWAY	21	0.452466	1.30903	0.131216	1	1	2024
REACTOME_G_ALPHA_Z_SIGNALLING_EVENTS	42	0.394743	1.30652	0.114576	1	1	3819
REACTOME_ASSEMBLY_OF_ACTIVE_LPL_AND_LIPC_LIPASE_COMPLEXES	16	0.479387	1.30569	0.145516	1	1	1774
REACTOME_NEGATIVE_REGULATION_OF_MET_ACTIVITY	20	0.460698	1.30335	0.141109	1	1	433
REACTOME_BASIGIN_INTERACTIONS	24	0.436704	1.30168	0.132685	1	1	2610
BIOCARTA_EFP_PATHWAY	16	0.480838	1.29948	0.148777	1	1	3988
HALLMARK_ESTROGEN_RESPONSE_EARLY	198	0.331713	1.29947	0.0262255	1	1	4381
REACTOME_IRAK4_DEFICIENCY_TLR2_4	17	0.470024	1.29884	0.146789	1	1	4687
REACTOME_FERTILIZATION	15	0.488434	1.29759	0.145178	1	1	3284
REACTOME_DISEASES_OF_MITOTIC_CELL_CYCLE	33	0.409767	1.29698	0.122136	1	1	206
REACTOME_REGULATION_OF_INSULIN_SECRETION	70	0.361835	1.29464	0.0923375	1	1	5244
PID_ARF6_PATHWAY	34	0.405112	1.29458	0.129998	1	1	2052
KEGG_DRUG_METABOLISM_CYTOCHROME_P450	54	0.372901	1.29147	0.112964	1	1	4354
REACTOME_FCERI_MEDIATED_MAPK_ACTIVATION	46	0.384449	1.28918	0.122692	1	1	2276
REACTOME_P75_NTR_RECEPTOR_MEDIATED_SIGNALLING	82	0.355282	1.28864	0.089495	1	1	2365
KEGG_INOSITOL_PHOSPHATE_METABOLISM	49	0.378155	1.28798	0.116419	1	1	3400
REACTOME_THE_NLRP3_INFLAMMASOME	15	0.483638	1.28746	0.156633	1	1	3112
HALLMARK_HYPOXIA	195	0.328448	1.28524	0.0425232	1	1	2416
PID_S1P_S1P2_PATHWAY	24	0.435813	1.28409	0.138855	1	1	2513
KEGG_PHOSPHATIDYLINOSITOL_SIGNALING_SYSTEM	72	0.359147	1.28309	0.104654	1	1	3400
KEGG_STARCH_AND_SUCROSE_METABOLISM	34	0.399717	1.28305	0.133396	1	1	4128
REACTOME_FCERI_MEDIATED_CA_2_MOBILIZATION	44	0.385054	1.28162	0.127301	1	1	2203
REACTOME_CLATHRIN_MEDIATED_ENDOCYTOSIS	134	0.335516	1.28042	0.0591002	1	1	2919
BIOCARTA_INFLAM_PATHWAY	27	0.417549	1.27953	0.149146	1	1	3299
REACTOME_OTHER_INTERLEUKIN_SIGNALING	21	0.442384	1.2769	0.159627	1	1	3694
KEGG_GLYCOSAMINOGLYCAN_DEGRADATION	20	0.445144	1.27649	0.165382	1	1	4625
HALLMARK_INTERFERON_GAMMA_RESPONSE	182	0.326949	1.27547	0.0413039	1	1	4767
KEGG_CELL_ADHESION_MOLECULES_CAMS	118	0.335904	1.27518	0.0728395	1	1	4617
BIOCARTA_DC_PATHWAY	17	0.460244	1.272	0.165926	1	1	3155
REACTOME_HEPARAN_SULFATE_HEPARIN_HS_GAG_METABOLISM	46	0.379328	1.27195	0.136498	1	1	4015
REACTOME_LISTERIA_MONOCYTOGENES_ENTRY_INTO_HOST_CELLS	19	0.448733	1.27161	0.17067	1	1	433
BIOCARTA_P53_PATHWAY	16	0.46848	1.2707	0.166973	1	1	206
REACTOME_SLC_TRANSPORTER_DISORDERS	86	0.346563	1.26987	0.103056	1	1	4260
HALLMARK_INFLAMMATORY_RESPONSE	192	0.324368	1.26972	0.0457754	1	1	4317
REACTOME_KERATAN_SULFATE_BIOSYNTHESIS	25	0.422306	1.26907	0.16326	1	1	1233
HALLMARK_IL6_JAK_STAT3_SIGNALING	87	0.3466	1.26823	0.0992431	1	1	2736
REACTOME_TRANSPORT_OF_VITAMINS_NUCLEOSIDES_AND_RELATED_MOLECULES	33	0.396842	1.26759	0.153454	1	1	2948
REACTOME_TP53_REGULATES_TRANSCRIPTION_OF_CELL_DEATH_GENES	37	0.388253	1.26736	0.150221	1	1	3339
BIOCARTA_CELLCYCLE_PATHWAY	23	0.429599	1.26693	0.160389	1	1	444
REACTOME_NUCLEOTIDE_CATABOLISM	26	0.419428	1.26643	0.165287	1	1	2247
REACTOME_UPTAKE_AND_ACTIONS_OF_BACTERIAL_TOXINS	27	0.41421	1.26543	0.156627	1	1	1436
KEGG_SNARE_INTERACTIONS_IN_VESICULAR_TRANSPORT	33	0.39695	1.26339	0.158258	1	1	3457
REACTOME_CELL_DEATH_SIGNALLING_VIA_NRAGE_NRIF_AND_NADE	63	0.358496	1.26309	0.124016	1	1	2365
BIOCARTA_NO2IL12_PATHWAY	15	0.472265	1.25834	0.177491	1	1	4012
BIOCARTA_CARDIACEGF_PATHWAY	18	0.452114	1.25785	0.177358	1	1	1505
REACTOME_PD_1_SIGNALING	19	0.44805	1.25729	0.167127	1	1	2193
BIOCARTA_GRANULOCYTES_PATHWAY	15	0.470335	1.25724	0.18794	1	1	3299
HALLMARK_ANGIOGENESIS	36	0.387291	1.25607	0.158241	1	1	3902
REACTOME_DEATH_RECEPTOR_SIGNALLING	122	0.331126	1.25345	0.0976917	1	1	3560
REACTOME_KERATAN_SULFATE_KERATIN_METABOLISM	31	0.39635	1.2516	0.175147	1	1	1899
REACTOME_GPCR_LIGAND_BINDING	376	0.309792	1.24759	0.0170068	1	1	3429
REACTOME_INSULIN_PROCESSING	20	0.435709	1.247	0.186052	1	1	1941
PID_AMB2_NEUTROPHILS_PATHWAY	41	0.377642	1.24519	0.156935	1	1	4534
BIOCARTA_G2_PATHWAY	24	0.41814	1.2449	0.188005	1	1	2903
REACTOME_CYCLIN_A_B1_B2_ASSOCIATED_EVENTS_DURING_G2_M_TRANSITION	25	0.416286	1.24384	0.18569	1	1	3199
PID_LYSOPHOSPHOLIPID_PATHWAY	61	0.356209	1.2421	0.148796	1	1	3792
REACTOME_PLATELET_HOMEOSTASIS	78	0.343863	1.24132	0.133732	1	1	3737
REACTOME_NEURONAL_SYSTEM	346	0.308872	1.2409	0.02502	1	1	3280
REACTOME_PLASMA_LIPOPROTEIN_CLEARANCE	30	0.395299	1.24083	0.177826	1	1	3862
REACTOME_POST_TRANSLATIONAL_MODIFICATION_SYNTHESIS_OF_GPI_ANCHORED_PROTEINS	60	0.353232	1.24024	0.15271	1	1	2455
PID_HIF2PATHWAY	34	0.387264	1.24003	0.173903	1	1	4563
KEGG_ANTIGEN_PROCESSING_AND_PRESENTATION	75	0.344773	1.23922	0.134034	1	1	4341
REACTOME_ADORA2B_MEDIATED_ANTI_INFLAMMATORY_CYTOKINES_PRODUCTION	112	0.328816	1.23708	0.109595	1	1	3175
REACTOME_SENSORY_PERCEPTION_OF_TASTE	26	0.408374	1.237	0.189767	1	1	3175
REACTOME_O_LINKED_GLYCOSYLATION	71	0.347302	1.23689	0.138203	1	1	2636
KEGG_GLYCOSPHINGOLIPID_BIOSYNTHESIS_LACTO_AND_NEOLACTO_SERIES	24	0.416235	1.23489	0.189948	1	1	2081
REACTOME_RESPIRATORY_ELECTRON_TRANSPORT	79	0.339264	1.23394	0.137667	1	1	6673
BIOCARTA_PML_PATHWAY	16	0.452824	1.23364	0.197172	1	1	2211
REACTOME_PRE_NOTCH_PROCESSING_IN_GOLGI	17	0.449693	1.23334	0.204835	1	1	1696
BIOCARTA_IL17_PATHWAY	15	0.462522	1.22853	0.20083	1	1	4012
REACTOME_INTERFERON_ALPHA_BETA_SIGNALING	65	0.345248	1.22739	0.161717	1	1	4038
KEGG_TYROSINE_METABOLISM	39	0.37501	1.22705	0.186386	1	1	1672
KEGG_BLADDER_CANCER	42	0.371537	1.22563	0.181344	1	1	2480
PID_GLYPICAN_1PATHWAY	26	0.4098	1.22536	0.197979	1	1	3984
REACTOME_DISEASES_OF_METABOLISM	204	0.312329	1.22521	0.0747626	1	1	4444
REACTOME_INTEGRATION_OF_ENERGY_METABOLISM	99	0.329525	1.22407	0.136802	1	1	3190
KEGG_GALACTOSE_METABOLISM	24	0.411154	1.22405	0.202319	1	1	3206
REACTOME_TRANSCRIPTIONAL_REGULATION_OF_PLURIPOTENT_STEM_CELLS	26	0.405268	1.22369	0.200684	1	1	4333
KEGG_REGULATION_OF_AUTOPHAGY	27	0.400817	1.22363	0.196951	1	1	1777
REACTOME_LEISHMANIA_INFECTION	239	0.309131	1.22362	0.0692493	1	1	2613
BIOCARTA_VEGF_PATHWAY	27	0.4018	1.22328	0.205203	1	1	1040
REACTOME_NGF_STIMULATED_TRANSCRIPTION	37	0.377984	1.21814	0.191667	1	1	1882
REACTOME_BIOLOGICAL_OXIDATIONS	169	0.313058	1.21763	0.105882	1	1	4354
REACTOME_ROLE_OF_LAT2_NTAL_LAB_ON_CALCIUM_MOBILIZATION	30	0.389949	1.2172	0.206667	1	1	2258
REACTOME_GASTRIN_CREB_SIGNALLING_PATHWAY_VIA_PKC_AND_MAPK	18	0.432133	1.21693	0.214735	1	1	1291
PID_IL2_1PATHWAY	55	0.352063	1.21638	0.176032	1	1	2946
KEGG_PHENYLALANINE_METABOLISM	17	0.443657	1.21606	0.217962	1	1	1672
REACTOME_G_PROTEIN_ACTIVATION	20	0.426046	1.21547	0.21042	1	1	3776
KEGG_AUTOIMMUNE_THYROID_DISEASE	44	0.364653	1.21334	0.191388	1	1	4984
REACTOME_CLASS_A_1_RHODOPSIN_LIKE_RECEPTORS	275	0.304849	1.21252	0.0672691	1	1	4211
KEGG_PURINE_METABOLISM	135	0.316408	1.21234	0.123363	1	1	3135
BIOCARTA_MCM_PATHWAY	18	0.433951	1.21074	0.221335	1	1	4836
KEGG_P53_SIGNALING_PATHWAY	61	0.345877	1.20858	0.181066	1	1	4132
KEGG_FC_EPSILON_RI_SIGNALING_PATHWAY	75	0.336184	1.20798	0.170915	1	1	3213
REACTOME_SIGNAL_AMPLIFICATION	28	0.39301	1.20489	0.215311	1	1	3175
HALLMARK_PI3K_AKT_MTOR_SIGNALING	102	0.323736	1.20487	0.157675	1	1	3213
KEGG_CALCIUM_SIGNALING_PATHWAY	166	0.309895	1.20264	0.114228	1	1	4208
REACTOME_REGULATION_OF_TP53_ACTIVITY_THROUGH_ACETYLATION	26	0.396079	1.20163	0.223963	1	1	2234
REACTOME_TP53_REGULATES_TRANSCRIPTION_OF_ADDITIONAL_CELL_CYCLE_GENES_WHOSE_EXACT_ROLE_IN_THE_P53_PATHWAY_REMAIN_UNCERTAIN	17	0.43549	1.19849	0.238107	1	1	3526
REACTOME_CHAPERONE_MEDIATED_AUTOPHAGY	21	0.413085	1.19833	0.230464	1	1	4672
REACTOME_G_PROTEIN_MEDIATED_EVENTS	50	0.35123	1.19735	0.206558	1	1	3082
HALLMARK_TNFA_SIGNALING_VIA_NFKB	198	0.305933	1.19685	0.109407	1	1	2125
KEGG_OLFACTORY_TRANSDUCTION	66	0.335041	1.19516	0.196835	1	1	4148
KEGG_HEMATOPOIETIC_CELL_LINEAGE	84	0.327398	1.19502	0.174963	1	1	4280
REACTOME_ANTI_INFLAMMATORY_RESPONSE_FAVOURING_LEISHMANIA_PARASITE_INFECTION	159	0.309721	1.19426	0.134243	1	1	4622
KEGG_PROGESTERONE_MEDIATED_OOCYTE_MATURATION	75	0.330847	1.19312	0.184166	1	1	3229
KEGG_MELANOGENESIS	90	0.322768	1.19132	0.194228	1	1	2757
REACTOME_FGFR2_LIGAND_BINDING_AND_ACTIVATION	17	0.431958	1.18839	0.246813	1	1	2711
REACTOME_A_TETRASACCHARIDE_LINKER_SEQUENCE_IS_REQUIRED_FOR_GAG_SYNTHESIS	22	0.406964	1.188	0.242574	1	1	3230
KEGG_BETA_ALANINE_METABOLISM	21	0.406824	1.18412	0.248042	1	1	1619
REACTOME_INFLAMMASOMES	19	0.419362	1.18396	0.255861	1	1	3112
REACTOME_PRESYNAPTIC_FUNCTION_OF_KAINATE_RECEPTORS	17	0.429584	1.18091	0.254433	1	1	617
HALLMARK_INTERFERON_ALPHA_RESPONSE	83	0.322284	1.17969	0.199446	1	1	4711
REACTOME_PLASMA_LIPOPROTEIN_ASSEMBLY_REMODELING_AND_CLEARANCE	64	0.333878	1.17947	0.220804	1	1	1908
REACTOME_COBALAMIN_CBL_VITAMIN_B12_TRANSPORT_AND_METABOLISM	19	0.414303	1.17796	0.264353	1	1	2049
REACTOME_P75NTR_SIGNALS_VIA_NF_KB	16	0.433183	1.17749	0.260406	1	1	1780
HALLMARK_CHOLESTEROL_HOMEOSTASIS	62	0.335277	1.17535	0.216311	1	1	4004
REACTOME_ANTIGEN_ACTIVATES_B_CELL_RECEPTOR_BCR_LEADING_TO_GENERATION_OF_SECOND_MESSENGERS	42	0.354936	1.1728	0.246821	1	1	3774
REACTOME_RUNX2_REGULATES_BONE_DEVELOPMENT	28	0.380985	1.17247	0.248677	1	1	4222
REACTOME_SIGNALING_BY_SCF_KIT	43	0.352221	1.17151	0.241565	1	1	3984
REACTOME_METABOLISM_OF_WATER_SOLUBLE_VITAMINS_AND_COFACTORS	100	0.313979	1.17145	0.1995	1	1	2584
KEGG_ENDOCYTOSIS	163	0.30247	1.17101	0.156333	1	1	2178
REACTOME_DAP12_INTERACTIONS	35	0.365482	1.17084	0.242671	1	1	4618
REACTOME_TRANSMISSION_ACROSS_CHEMICAL_SYNAPSES	242	0.295043	1.16971	0.123467	1	1	2602
PID_P38_MKK3_6PATHWAY	25	0.392136	1.16934	0.257206	1	1	2903
REACTOME_DOPAMINE_NEUROTRANSMITTER_RELEASE_CYCLE	22	0.402595	1.168	0.269896	1	1	2602
REACTOME_TRAF6_MEDIATED_NF_KB_ACTIVATION	22	0.401836	1.16759	0.268679	1	1	3564
REACTOME_EGR2_AND_SOX10_MEDIATED_INITIATION_OF_SCHWANN_CELL_MYELINATION	27	0.380774	1.16633	0.263715	1	1	2758
REACTOME_NEUROTRANSMITTER_RELEASE_CYCLE	48	0.344378	1.16605	0.242889	1	1	2602
REACTOME_OTHER_SEMAPHORIN_INTERACTIONS	18	0.416747	1.16595	0.2711	1	1	4372
REACTOME_REGULATION_OF_TLR_BY_ENDOGENOUS_LIGAND	20	0.40502	1.16449	0.273416	1	1	4687
REACTOME_RECEPTOR_TYPE_TYROSINE_PROTEIN_PHOSPHATASES	16	0.430183	1.16391	0.274072	1	1	4312
REACTOME_XENOBIOTICS	20	0.407645	1.16386	0.267118	1	1	3699
REACTOME_CHONDROITIN_SULFATE_DERMATAN_SULFATE_METABOLISM	40	0.352603	1.16366	0.246267	1	1	4766
REACTOME_PHASE_I_FUNCTIONALIZATION_OF_COMPOUNDS	90	0.316045	1.163	0.221848	1	1	3699
KEGG_GLYCOSAMINOGLYCAN_BIOSYNTHESIS_CHONDROITIN_SULFATE	17	0.420963	1.16215	0.285311	1	1	4766
PID_CDC42_REG_PATHWAY	26	0.383463	1.16149	0.267762	1	1	1414
REACTOME_RESPIRATORY_ELECTRON_TRANSPORT_ATP_SYNTHESIS_BY_CHEMIOSMOTIC_COUPLING_AND_HEAT_PRODUCTION_BY_UNCOUPLING_PROTEINS	99	0.311694	1.16129	0.214883	1	1	6673
HALLMARK_SPERMATOGENESIS	125	0.306029	1.16082	0.205192	1	1	3416
HALLMARK_XENOBIOTIC_METABOLISM	189	0.29658	1.1607	0.169125	1	1	3764
HALLMARK_ESTROGEN_RESPONSE_LATE	199	0.2962	1.15804	0.153722	1	1	3827
KEGG_ARACHIDONIC_ACID_METABOLISM	48	0.341565	1.15721	0.251844	1	1	3584
KEGG_GLYCEROPHOSPHOLIPID_METABOLISM	64	0.329628	1.15707	0.244716	1	1	3824
REACTOME_VXPX_CARGO_TARGETING_TO_CILIUM	15	0.43383	1.15676	0.289467	1	1	1934
REACTOME_REGULATION_OF_KIT_SIGNALING	16	0.425646	1.156	0.28077	1	1	3984
REACTOME_PEPTIDE_LIGAND_BINDING_RECEPTORS	166	0.298531	1.15573	0.180081	1	1	4211
REACTOME_REGULATION_OF_BETA_CELL_DEVELOPMENT	34	0.362335	1.15314	0.265297	1	1	5454
PID_HES_HEY_PATHWAY	44	0.345112	1.1474	0.266153	1	1	1079
REACTOME_G_ALPHA_12_13_SIGNALLING_EVENTS	63	0.325184	1.14729	0.256198	1	1	3560
KEGG_PENTOSE_AND_GLUCURONATE_INTERCONVERSIONS	16	0.424579	1.14573	0.293241	1	1	4907
PID_CIRCADIAN_PATHWAY	15	0.42687	1.14549	0.299289	1	1	4631
PID_ARF6_DOWNSTREAM_PATHWAY	15	0.430207	1.1453	0.298414	1	1	1069
REACTOME_DEFENSINS	15	0.426391	1.14513	0.296612	1	1	4709
PID_P53_DOWNSTREAM_PATHWAY	123	0.30059	1.14461	0.227011	1	1	2633
KEGG_CYTOSOLIC_DNA_SENSING_PATHWAY	45	0.341052	1.14413	0.26991	1	1	3552
KEGG_LEISHMANIA_INFECTION	69	0.320678	1.14133	0.264479	1	1	4744
HALLMARK_MYC_TARGETS_V2	58	0.329504	1.14059	0.265396	1	1	3988
KEGG_TYPE_II_DIABETES_MELLITUS	44	0.341804	1.13997	0.278299	1	1	2941
KEGG_NATURAL_KILLER_CELL_MEDIATED_CYTOTOXICITY	117	0.301077	1.13868	0.235999	1	1	2575
PID_TAP63_PATHWAY	48	0.336627	1.13729	0.27956	1	1	1864
HALLMARK_APICAL_JUNCTION	183	0.292017	1.13728	0.203201	1	1	4073
REACTOME_ADRENALINE_NORADRENALINE_INHIBITS_INSULIN_SECRETION	23	0.386596	1.13472	0.297411	1	1	3175
REACTOME_ADP_SIGNALLING_THROUGH_P2Y_PURINOCEPTOR_12	17	0.410884	1.13427	0.307673	1	1	3175
REACTOME_PARASITE_INFECTION	71	0.316194	1.13304	0.264933	1	1	2236
REACTOME_REGULATION_OF_IFNA_SIGNALING	22	0.386918	1.1326	0.314598	1	1	4038
REACTOME_TRANS_GOLGI_NETWORK_VESICLE_BUDDING	60	0.323871	1.13257	0.283468	1	1	3374
REACTOME_SYNTHESIS_OF_PA	26	0.37498	1.13211	0.309681	1	1	3213
REACTOME_SIGNALING_BY_BMP	27	0.371597	1.13187	0.298842	1	1	4272
REACTOME_RAC1_GTPASE_CYCLE	145	0.293196	1.13169	0.234765	1	1	3753
KEGG_STEROID_HORMONE_BIOSYNTHESIS	44	0.339901	1.13138	0.295605	1	1	3679
REACTOME_DISEASES_OF_GLYCOSYLATION	112	0.301594	1.13097	0.253259	1	1	4500
REACTOME_GABA_SYNTHESIS_RELEASE_REUPTAKE_AND_DEGRADATION	16	0.413209	1.13072	0.309935	1	1	1977
BIOCARTA_CHEMICAL_PATHWAY	18	0.40549	1.13062	0.30046	1	1	2903
KEGG_ASTHMA	27	0.371626	1.13014	0.301135	1	1	4163
REACTOME_INTERFERON_SIGNALING	180	0.29003	1.12948	0.213058	1	1	2648
REACTOME_SENSORY_PERCEPTION	180	0.289086	1.12915	0.22582	1	1	4148
REACTOME_BRANCHED_CHAIN_AMINO_ACID_CATABOLISM	19	0.400782	1.12838	0.317573	1	1	3368
BIOCARTA_P53HYPOXIA_PATHWAY	21	0.389109	1.12824	0.304229	1	1	2903
REACTOME_DDX58_IFIH1_MEDIATED_INDUCTION_OF_INTERFERON_ALPHA_BETA	73	0.312488	1.12404	0.280687	1	1	3564
REACTOME_TAK1_ACTIVATES_NFKB_BY_PHOSPHORYLATION_AND_ACTIVATION_OF_IKKS_COMPLEX	29	0.362901	1.12368	0.316395	1	1	3564
REACTOME_DISEASES_ASSOCIATED_WITH_O_GLYCOSYLATION_OF_PROTEINS	48	0.329934	1.11609	0.303902	1	1	2239
REACTOME_GLYCOGEN_STORAGE_DISEASES	15	0.419562	1.1159	0.325945	1	1	3797
KEGG_AMYOTROPHIC_LATERAL_SCLEROSIS_ALS	49	0.325382	1.11583	0.313202	1	1	2292
REACTOME_OVARIAN_TUMOR_DOMAIN_PROTEASES	34	0.348706	1.11544	0.311007	1	1	4809
REACTOME_PLASMA_LIPOPROTEIN_REMODELING	31	0.357008	1.11456	0.322588	1	1	2266
KEGG_RETINOL_METABOLISM	45	0.330989	1.11374	0.303875	1	1	3699
REACTOME_RHOU_GTPASE_CYCLE	36	0.346907	1.11031	0.318192	1	1	1693
PID_ECADHERIN_STABILIZATION_PATHWAY	38	0.34227	1.10991	0.326338	1	1	2178
REACTOME_METABOLISM_OF_VITAMINS_AND_COFACTORS	158	0.28574	1.10776	0.271359	1	1	2455
REACTOME_CLASS_B_2_SECRETIN_FAMILY_RECEPTORS	81	0.304289	1.10733	0.306352	1	1	3175
REACTOME_INTERLEUKIN_2_FAMILY_SIGNALING	43	0.334439	1.1073	0.319482	1	1	3918
REACTOME_SYNTHESIS_SECRETION_AND_DEACYLATION_OF_GHRELIN	16	0.406253	1.10628	0.339005	1	1	3079
REACTOME_COMMON_PATHWAY_OF_FIBRIN_CLOT_FORMATION	22	0.377282	1.10586	0.336965	1	1	4597
PID_NOTCH_PATHWAY	51	0.323038	1.10463	0.320427	1	1	3730
REACTOME_OPIOID_SIGNALLING	81	0.302931	1.10413	0.301621	1	1	3175
REACTOME_RUNX2_REGULATES_OSTEOBLAST_DIFFERENTIATION	21	0.378239	1.101	0.343013	1	1	3984
REACTOME_PHOSPHOLIPASE_C_MEDIATED_CASCADE_FGFR2	17	0.401433	1.10096	0.344674	1	1	4674
REACTOME_VISUAL_PHOTOTRANSDUCTION	84	0.302027	1.10012	0.318991	1	1	2117
PID_CXCR4_PATHWAY	92	0.297881	1.09957	0.304963	1	1	3984
REACTOME_TP53_REGULATES_TRANSCRIPTION_OF_CELL_CYCLE_GENES	43	0.332348	1.09765	0.343124	1	1	2946
BIOCARTA_CYTOKINE_PATHWAY	19	0.385573	1.09474	0.350957	1	1	3707
KEGG_GNRH_SIGNALING_PATHWAY	93	0.296794	1.09381	0.323653	1	1	2701
REACTOME_LYSOSOME_VESICLE_BIOGENESIS	30	0.351302	1.09363	0.351922	1	1	2435
REACTOME_DIGESTION_AND_ABSORPTION	23	0.372196	1.09273	0.356602	1	1	4415
REACTOME_METABOLISM_OF_CARBOHYDRATES	259	0.274172	1.09157	0.27008	1	1	4254
PID_ATM_PATHWAY	31	0.346739	1.09152	0.347274	1	1	3065
REACTOME_DAP12_SIGNALING	28	0.359549	1.09149	0.355471	1	1	3902
REACTOME_TRP_CHANNELS	21	0.378334	1.09129	0.348877	1	1	3432
REACTOME_CREATION_OF_C4_AND_C2_ACTIVATORS	27	0.35604	1.09121	0.348219	1	1	2181
PID_DELTA_NP63_PATHWAY	45	0.326929	1.09064	0.346345	1	1	3408
REACTOME_PEROXISOMAL_LIPID_METABOLISM	23	0.370342	1.08788	0.366707	1	1	4651
REACTOME_HIV_ELONGATION_ARREST_AND_RECOVERY	33	0.342474	1.08518	0.362386	1	1	1099
REACTOME_SYNTHESIS_OF_PIPS_AT_THE_PLASMA_MEMBRANE	48	0.319123	1.0851	0.356391	1	1	3141
REACTOME_DEGRADATION_OF_THE_EXTRACELLULAR_MATRIX	121	0.28645	1.08182	0.331617	1	1	3634
PID_INTEGRIN2_PATHWAY	28	0.350495	1.08095	0.364254	1	1	4875
REACTOME_PLATELET_ACTIVATION_SIGNALING_AND_AGGREGATION	242	0.273008	1.08015	0.299839	1	1	4622
KEGG_RIG_I_LIKE_RECEPTOR_SIGNALING_PATHWAY	63	0.305501	1.07826	0.351281	1	1	2427
KEGG_PENTOSE_PHOSPHATE_PATHWAY	24	0.3603	1.07812	0.368805	1	1	2221
BIOCARTA_ATM_PATHWAY	20	0.376624	1.07738	0.384065	1	1	5802
REACTOME_GAMMA_CARBOXYLATION_HYPUSINE_FORMATION_AND_ARYLSULFATASE_ACTIVATION	33	0.3389	1.0773	0.367872	1	1	5175
REACTOME_NEUROTRANSMITTER_RECEPTORS_AND_POSTSYNAPTIC_SIGNAL_TRANSMISSION	182	0.275929	1.07676	0.323958	1	1	2602
REACTOME_IRON_UPTAKE_AND_TRANSPORT	48	0.318137	1.07658	0.370203	1	1	3297
KEGG_GRAFT_VERSUS_HOST_DISEASE	35	0.334525	1.07657	0.37378	1	1	1852
REACTOME_EPHRIN_SIGNALING	19	0.37816	1.07617	0.373926	1	1	2463
PID_RAC1_REG_PATHWAY	31	0.343682	1.07524	0.376311	1	1	5426
KEGG_METABOLISM_OF_XENOBIOTICS_BY_CYTOCHROME_P450	51	0.312859	1.07463	0.366022	1	1	4354
REACTOME_AMINE_LIGAND_BINDING_RECEPTORS	37	0.332117	1.07411	0.376074	1	1	4199
REACTOME_G_ALPHA_I_SIGNALLING_EVENTS	259	0.271041	1.07238	0.312588	1	1	3212
REACTOME_FLT3_SIGNALING	37	0.332942	1.07237	0.377061	1	1	2258
PID_FCER1_PATHWAY	59	0.305407	1.07005	0.378828	1	1	1197
REACTOME_SIGNALING_BY_NODAL	18	0.382813	1.06997	0.385263	1	1	3191
REACTOME_NUCLEAR_EVENTS_KINASE_AND_TRANSCRIPTION_FACTOR_ACTIVATION	59	0.30818	1.06941	0.379295	1	1	2469
REACTOME_SEROTONIN_NEUROTRANSMITTER_RELEASE_CYCLE	17	0.389711	1.06872	0.385263	1	1	2576
REACTOME_PROSTACYCLIN_SIGNALLING_THROUGH_PROSTACYCLIN_RECEPTOR	15	0.399246	1.0664	0.384435	1	1	3175
REACTOME_NEGATIVE_REGULATION_OF_THE_PI3K_AKT_NETWORK	105	0.284132	1.06477	0.365353	1	1	2711
REACTOME_COLLAGEN_DEGRADATION	57	0.303841	1.06393	0.378235	1	1	3610
REACTOME_HS_GAG_BIOSYNTHESIS	24	0.358577	1.06185	0.399219	1	1	584
KEGG_GLIOMA	62	0.301387	1.06091	0.394119	1	1	2601
REACTOME_ACYL_CHAIN_REMODELLING_OF_PS	16	0.386573	1.05845	0.398349	1	1	3636
HALLMARK_COMPLEMENT	187	0.271695	1.05825	0.370071	1	1	4123
REACTOME_INCRETIN_SYNTHESIS_SECRETION_AND_INACTIVATION	20	0.370032	1.05803	0.402264	1	1	3175
REACTOME_GLYOXYLATE_METABOLISM_AND_GLYCINE_DEGRADATION	28	0.345718	1.05795	0.397991	1	1	6245
REACTOME_SIGNALING_BY_FLT3_ITD_AND_TKD_MUTANTS	16	0.387788	1.05591	0.410941	1	1	2258
KEGG_ETHER_LIPID_METABOLISM	27	0.347029	1.05561	0.400144	1	1	3213
KEGG_JAK_STAT_SIGNALING_PATHWAY	136	0.275686	1.0544	0.389286	1	1	4234
KEGG_CYTOKINE_CYTOKINE_RECEPTOR_INTERACTION	233	0.26769	1.05433	0.360659	1	1	4986
KEGG_AMINO_SUGAR_AND_NUCLEOTIDE_SUGAR_METABOLISM	38	0.323507	1.05386	0.404162	1	1	3181
PID_P73PATHWAY	77	0.292758	1.05342	0.393765	1	1	3493
KEGG_FC_GAMMA_R_MEDIATED_PHAGOCYTOSIS	91	0.285232	1.05257	0.390049	1	1	1197
PID_ARF6_TRAFFICKING_PATHWAY	45	0.314014	1.05241	0.400547	1	1	2406
REACTOME_TIGHT_JUNCTION_INTERACTIONS	22	0.360862	1.05232	0.405794	1	1	4538
BIOCARTA_INTRINSIC_PATHWAY	23	0.356703	1.05098	0.404826	1	1	6015
BIOCARTA_CSK_PATHWAY	20	0.367069	1.05012	0.411051	1	1	2193
BIOCARTA_SHH_PATHWAY	15	0.39058	1.04833	0.419891	1	1	632
HALLMARK_GLYCOLYSIS	188	0.268379	1.04828	0.383712	1	1	4069
KEGG_OXIDATIVE_PHOSPHORYLATION	104	0.280574	1.04629	0.403509	1	1	6413
KEGG_MATURITY_ONSET_DIABETES_OF_THE_YOUNG	22	0.357346	1.04591	0.417102	1	1	4882
REACTOME_NEGATIVE_REGULATION_OF_FGFR2_SIGNALING	33	0.327494	1.04473	0.41214	1	1	2722
REACTOME_INTERLEUKIN_10_SIGNALING	44	0.312977	1.04459	0.412817	1	1	1852
HALLMARK_P53_PATHWAY	198	0.265801	1.0441	0.389697	1	1	3289
REACTOME_CONSTITUTIVE_SIGNALING_BY_AKT1_E17K_IN_CANCER	23	0.355606	1.04361	0.417647	1	1	5843
REACTOME_THE_PHOTOTRANSDUCTION_CASCADE	31	0.3344	1.04041	0.426183	1	1	1108
REACTOME_CYTOCHROME_P450_ARRANGED_BY_SUBSTRATE_TYPE	54	0.301835	1.03829	0.417897	1	1	3919
BIOCARTA_NUCLEARRS_PATHWAY	32	0.329217	1.03799	0.420379	1	1	3699
REACTOME_NOREPINEPHRINE_NEUROTRANSMITTER_RELEASE_CYCLE	17	0.375722	1.03639	0.436248	1	1	2576
REACTOME_TRAFFICKING_OF_GLUR2_CONTAINING_AMPA_RECEPTORS	16	0.380401	1.03621	0.432574	1	1	518
PID_TOLL_ENDOGENOUS_PATHWAY	21	0.358015	1.03602	0.424143	1	1	4687
HALLMARK_ALLOGRAFT_REJECTION	198	0.264611	1.03458	0.415072	1	1	5010
REACTOME_PLATELET_AGGREGATION_PLUG_FORMATION	38	0.315351	1.03353	0.429855	1	1	5244
KEGG_AXON_GUIDANCE	113	0.273925	1.03293	0.434494	1	1	2721
REACTOME_INFECTION_WITH_MYCOBACTERIUM_TUBERCULOSIS	25	0.342072	1.02991	0.43729	1	1	3377
BIOCARTA_PGC1A_PATHWAY	15	0.383159	1.02848	0.440643	1	1	1152
REACTOME_AQUAPORIN_MEDIATED_TRANSPORT	42	0.30984	1.02836	0.436226	1	1	3629
REACTOME_METABOLISM_OF_NUCLEOTIDES	81	0.283105	1.02642	0.440915	1	1	2247
PID_CD8_TCR_DOWNSTREAM_PATHWAY	59	0.294781	1.02619	0.44749	1	1	2804
KEGG_GLYCINE_SERINE_AND_THREONINE_METABOLISM	27	0.337947	1.02608	0.443882	1	1	5360
BIOCARTA_G1_PATHWAY	28	0.333116	1.02569	0.441994	1	1	444
KEGG_ABC_TRANSPORTERS	36	0.314986	1.02435	0.441481	1	1	4373
BIOCARTA_EDG1_PATHWAY	21	0.354282	1.02261	0.441872	1	1	519
REACTOME_INTEGRIN_SIGNALING	26	0.33718	1.02103	0.448259	1	1	3762
REACTOME_GLUCAGON_LIKE_PEPTIDE_1_GLP1_REGULATES_INSULIN_SECRETION	36	0.31634	1.02017	0.455752	1	1	5244
KEGG_PROPANOATE_METABOLISM	28	0.329862	1.01993	0.450694	1	1	4804
REACTOME_SIGNALING_BY_VEGF	102	0.273092	1.01896	0.462758	1	1	2416
PID_HEDGEHOG_2PATHWAY	19	0.361531	1.0188	0.456777	1	1	5202
REACTOME_MRNA_CAPPING	29	0.327703	1.01822	0.45437	1	1	836
HALLMARK_WNT_BETA_CATENIN_SIGNALING	39	0.31048	1.01763	0.451687	1	1	3790
KEGG_TYPE_I_DIABETES_MELLITUS	39	0.309543	1.01713	0.447926	1	1	1852
KEGG_FRUCTOSE_AND_MANNOSE_METABOLISM	31	0.325152	1.01455	0.459261	1	1	3936
HALLMARK_KRAS_SIGNALING_UP	196	0.25906	1.01406	0.460577	1	1	3757
REACTOME_DNA_STRAND_ELONGATION	31	0.321893	1.01394	0.456086	1	1	4482
REACTOME_AMYLOID_FIBER_FORMATION	90	0.274623	1.01384	0.462877	1	1	5187
KEGG_CHEMOKINE_SIGNALING_PATHWAY	169	0.261671	1.01353	0.466626	1	1	3629
REACTOME_DEFECTS_IN_VITAMIN_AND_COFACTOR_METABOLISM	20	0.353658	1.01315	0.459736	1	1	5375
REACTOME_CARGO_TRAFFICKING_TO_THE_PERICILIARY_MEMBRANE	37	0.312468	1.01299	0.461003	1	1	1934
REACTOME_PLASMA_LIPOPROTEIN_ASSEMBLY	18	0.360454	1.01001	0.464537	1	1	1395
REACTOME_FGFR2_MUTANT_RECEPTOR_ACTIVATION	32	0.320716	1.00878	0.466982	1	1	2711
REACTOME_INSULIN_RECEPTOR_SIGNALLING_CASCADE	49	0.296243	1.00877	0.469802	1	1	2711
REACTOME_COMPLEX_I_BIOGENESIS	43	0.301532	1.00859	0.468245	1	1	6494
HALLMARK_COAGULATION	136	0.262804	1.0071	0.479778	1	1	4008
KEGG_PROXIMAL_TUBULE_BICARBONATE_RECLAMATION	22	0.348054	1.00695	0.465878	1	1	4204
REACTOME_INTERLEUKIN_3_INTERLEUKIN_5_AND_GM_CSF_SIGNALING	48	0.297138	1.00601	0.474637	1	1	3984
HALLMARK_MTORC1_SIGNALING	198	0.256328	1.006	0.489627	1	1	2995
REACTOME_CYTOSOLIC_SULFONATION_OF_SMALL_MOLECULES	17	0.364026	1.00561	0.471476	1	1	5077
KEGG_BASAL_CELL_CARCINOMA	46	0.297626	1.00554	0.470296	1	1	3575
REACTOME_CHONDROITIN_SULFATE_BIOSYNTHESIS	17	0.366907	1.00497	0.475941	1	1	4766
REACTOME_NEUTROPHIL_DEGRANULATION	422	0.248211	1.00398	0.493995	1	1	4109
KEGG_BASAL_TRANSCRIPTION_FACTORS	32	0.315933	1.00347	0.47454	1	1	343
REACTOME_RHO_GTPASES_ACTIVATE_WASPS_AND_WAVES	34	0.31413	1.00143	0.472697	1	1	2061
REACTOME_RET_SIGNALING	39	0.306255	0.999902	0.484274	1	1	3736
REACTOME_SIGNALING_BY_FLT3_FUSION_PROTEINS	18	0.356065	0.998496	0.48578	1	1	2258
BIOCARTA_EPO_PATHWAY	19	0.355147	0.998381	0.481937	1	1	3769
REACTOME_CELL_CELL_JUNCTION_ORGANIZATION	52	0.290697	0.997467	0.495783	1	1	4763
REACTOME_NEGATIVE_REGULATION_OF_MAPK_PATHWAY	42	0.300768	0.997414	0.486395	1	1	2874
REACTOME_NUCLEOTIDE_BINDING_DOMAIN_LEUCINE_RICH_REPEAT_CONTAINING_RECEPTOR_NLR_SIGNALING_PATHWAYS	52	0.289607	0.997179	0.487373	1	1	3552
REACTOME_CRISTAE_FORMATION	26	0.328601	0.994934	0.479612	1	1	4873
KEGG_VEGF_SIGNALING_PATHWAY	70	0.278163	0.99446	0.501187	1	1	2701
KEGG_O_GLYCAN_BIOSYNTHESIS	19	0.351629	0.994392	0.490808	1	1	2318
BIOCARTA_NKT_PATHWAY	26	0.328184	0.992531	0.499511	1	1	2616
REACTOME_THE_ROLE_OF_NEF_IN_HIV_1_REPLICATION_AND_DISEASE_PATHOGENESIS	25	0.33327	0.992082	0.49555	1	1	146
REACTOME_FCGAMMA_RECEPTOR_FCGR_DEPENDENT_PHAGOCYTOSIS	95	0.266914	0.991698	0.510603	1	1	2236
PID_TCR_CALCIUM_PATHWAY	27	0.327044	0.990575	0.49395	1	1	2204
REACTOME_STRIATED_MUSCLE_CONTRACTION	35	0.306951	0.990331	0.490086	1	1	1207
REACTOME_ACYL_CHAIN_REMODELLING_OF_PC	19	0.351439	0.990043	0.486746	1	1	3213
REACTOME_SULFUR_AMINO_ACID_METABOLISM	24	0.33124	0.989894	0.489439	1	1	3582
BIOCARTA_AMAN_PATHWAY	15	0.370539	0.988622	0.492336	1	1	2081
REACTOME_INTERACTION_BETWEEN_L1_AND_ANKYRINS	29	0.32103	0.987169	0.50012	1	1	2772
REACTOME_EGFR_DOWNREGULATION	29	0.320128	0.986005	0.497722	1	1	3649
REACTOME_RND1_GTPASE_CYCLE	36	0.303423	0.982743	0.496836	1	1	3063
PID_PRL_SIGNALING_EVENTS_PATHWAY	22	0.336294	0.981905	0.500124	1	1	150
REACTOME_THE_CITRIC_ACID_TCA_CYCLE_AND_RESPIRATORY_ELECTRON_TRANSPORT	145	0.254142	0.981559	0.535605	1	1	6379
REACTOME_NEGATIVE_REGULATION_OF_NMDA_RECEPTOR_MEDIATED_NEURONAL_TRANSMISSION	19	0.349853	0.980635	0.504159	1	1	2601
REACTOME_SEMAPHORIN_INTERACTIONS	62	0.278163	0.980287	0.520515	1	1	2123
REACTOME_FORMATION_OF_ATP_BY_CHEMIOSMOTIC_COUPLING	16	0.364097	0.979399	0.508209	1	1	5948
REACTOME_NA_CL_DEPENDENT_NEUROTRANSMITTER_TRANSPORTERS	17	0.356043	0.978606	0.511646	1	1	5286
PID_P75_NTR_PATHWAY	65	0.276455	0.978318	0.522099	1	1	2753
BIOCARTA_CALCINEURIN_PATHWAY	17	0.355845	0.97818	0.510572	1	1	133
BIOCARTA_RACCYCD_PATHWAY	26	0.324484	0.978127	0.510027	1	1	206
PID_BARD1_PATHWAY	28	0.319106	0.978071	0.506335	1	1	3418
REACTOME_INTERLEUKIN_7_SIGNALING	31	0.312607	0.977504	0.516588	1	1	2899
PID_AURORA_A_PATHWAY	30	0.314517	0.976151	0.511546	1	1	4982
REACTOME_SYNTHESIS_OF_SUBSTRATES_IN_N_GLYCAN_BIOSYTHESIS	50	0.287169	0.975387	0.524579	1	1	2426
REACTOME_FRS_MEDIATED_FGFR2_SIGNALING	24	0.327861	0.974306	0.516997	1	1	2711
REACTOME_DISEASES_OF_IMMUNE_SYSTEM	29	0.313547	0.973502	0.514231	1	1	4687
REACTOME_NICOTINATE_METABOLISM	21	0.336861	0.973403	0.519681	1	1	1853
PID_P38_ALPHA_BETA_PATHWAY	28	0.316689	0.971946	0.521948	1	1	2767
PID_BCR_5PATHWAY	61	0.277526	0.971719	0.535067	1	1	3902
REACTOME_METABOLISM_OF_STEROID_HORMONES	30	0.310848	0.971701	0.526758	1	1	5053
REACTOME_NOTCH4_INTRACELLULAR_DOMAIN_REGULATES_TRANSCRIPTION	17	0.351592	0.971455	0.522099	1	1	784
REACTOME_TOLL_LIKE_RECEPTOR_TLR1_TLR2_CASCADE	97	0.261891	0.970244	0.548144	1	1	3104
REACTOME_ACTIVATION_OF_THE_PRE_REPLICATIVE_COMPLEX	31	0.310227	0.967192	0.520286	1	1	4488
HALLMARK_APICAL_SURFACE	34	0.303277	0.966369	0.528119	1	1	4982
PID_PI3KCI_PATHWAY	47	0.285346	0.963608	0.534068	1	1	3984
BIOCARTA_TEL_PATHWAY	17	0.348585	0.9636	0.52472	1	1	2821
REACTOME_FATTY_ACID_METABOLISM	144	0.251015	0.963536	0.581576	1	1	4827
REACTOME_IRE1ALPHA_ACTIVATES_CHAPERONES	46	0.287316	0.963098	0.541517	1	1	3001
KEGG_HEDGEHOG_SIGNALING_PATHWAY	45	0.286537	0.962028	0.542967	1	1	632
KEGG_NOTCH_SIGNALING_PATHWAY	39	0.293511	0.960028	0.547854	1	1	485
PID_NFAT_TFPATHWAY	42	0.288338	0.958795	0.544561	1	1	3408
REACTOME_SIGNALING_BY_EGFR	47	0.283894	0.958187	0.551479	1	1	3736
PID_FOXM1_PATHWAY	39	0.29342	0.957962	0.545265	1	1	5106
REACTOME_CD28_DEPENDENT_PI3K_AKT_SIGNALING	20	0.335008	0.957677	0.537056	1	1	5292
REACTOME_BINDING_AND_UPTAKE_OF_LIGANDS_BY_SCAVENGER_RECEPTORS	52	0.279408	0.957437	0.550254	1	1	3848
REACTOME_ACTIVATION_OF_BH3_ONLY_PROTEINS	27	0.315434	0.957107	0.545937	1	1	2633
REACTOME_RAC2_GTPASE_CYCLE	77	0.264276	0.957009	0.564492	1	1	3401
REACTOME_COMPLEMENT_CASCADE	66	0.268536	0.956256	0.560035	1	1	2201
REACTOME_STIMULI_SENSING_CHANNELS	74	0.265349	0.955932	0.565311	1	1	3493
PID_AP1_PATHWAY	69	0.269225	0.95476	0.571767	1	1	3807
REACTOME_PROTEIN_PROTEIN_INTERACTIONS_AT_SYNAPSES	73	0.26464	0.953861	0.566038	1	1	4050
PID_NFKAPPAB_CANONICAL_PATHWAY	22	0.329789	0.953475	0.546078	1	1	3552
REACTOME_ABORTIVE_ELONGATION_OF_HIV_1_TRANSCRIPT_IN_THE_ABSENCE_OF_TAT	23	0.323695	0.952916	0.551136	1	1	936
BIOCARTA_IL3_PATHWAY	15	0.354835	0.951853	0.546539	1	1	3918
REACTOME_SEMA3A_PAK_DEPENDENT_AXON_REPULSION	15	0.355292	0.950786	0.535458	1	1	2123
REACTOME_SURFACTANT_METABOLISM	24	0.320351	0.950278	0.551351	1	1	4582
HALLMARK_APOPTOSIS	158	0.244442	0.948344	0.620382	1	1	4196
REACTOME_PROCESSIVE_SYNTHESIS_ON_THE_C_STRAND_OF_THE_TELOMERE	19	0.334401	0.948316	0.548679	1	1	396
BIOCARTA_ATRBRCA_PATHWAY	21	0.327772	0.947006	0.545249	1	1	5802
REACTOME_VASOPRESSIN_REGULATES_RENAL_WATER_HOMEOSTASIS_VIA_AQUAPORINS	36	0.294955	0.946726	0.560634	1	1	3629
REACTOME_GABA_RECEPTOR_ACTIVATION	53	0.275267	0.945359	0.572568	1	1	4053
REACTOME_HYALURONAN_METABOLISM	15	0.355376	0.94524	0.560618	1	1	4237
KEGG_RENIN_ANGIOTENSIN_SYSTEM	16	0.347366	0.944971	0.549987	1	1	1910
REACTOME_EXTRACELLULAR_MATRIX_ORGANIZATION	266	0.237645	0.944727	0.659711	1	1	4109
KEGG_PORPHYRIN_AND_CHLOROPHYLL_METABOLISM	28	0.306973	0.943994	0.560114	1	1	4381
PID_IL1_PATHWAY	33	0.296794	0.943778	0.566996	1	1	2276
REACTOME_ACTIVATION_OF_KAINATE_RECEPTORS_UPON_GLUTAMATE_BINDING	26	0.308937	0.943747	0.557282	1	1	1381
REACTOME_COSTIMULATION_BY_THE_CD28_FAMILY	62	0.270393	0.943011	0.584484	1	1	2469
PID_CXCR3_PATHWAY	41	0.286075	0.94259	0.572667	1	1	2566
REACTOME_INWARDLY_RECTIFYING_K_CHANNELS	30	0.303072	0.94211	0.558635	1	1	945
PID_CONE_PATHWAY	18	0.336879	0.94145	0.560743	1	1	180
REACTOME_SUMOYLATION_OF_TRANSCRIPTION_FACTORS	20	0.329776	0.94118	0.559821	1	1	2211
PID_ATF2_PATHWAY	55	0.270643	0.940958	0.571619	1	1	4004
REACTOME_GLUCAGON_SIGNALING_IN_METABOLIC_REGULATION	28	0.306233	0.939495	0.569471	1	1	3629
PID_UPA_UPAR_PATHWAY	39	0.28793	0.939427	0.579525	1	1	4008
REACTOME_CELL_JUNCTION_ORGANIZATION	78	0.260028	0.93894	0.597353	1	1	4763
REACTOME_PHOSPHOLIPID_METABOLISM	160	0.243041	0.938095	0.636382	1	1	3213
REACTOME_NEUREXINS_AND_NEUROLIGINS	48	0.274994	0.935837	0.583333	1	1	3700
KEGG_MAPK_SIGNALING_PATHWAY	248	0.236124	0.935777	0.672822	1	1	2850
BIOCARTA_CCR5_PATHWAY	17	0.340903	0.93501	0.569591	1	1	2276
KEGG_LYSINE_DEGRADATION	38	0.28566	0.934736	0.579302	1	1	4043
REACTOME_ACTIVATION_OF_ANTERIOR_HOX_GENES_IN_HINDBRAIN_DEVELOPMENT_DURING_EARLY_EMBRYOGENESIS	97	0.252034	0.934527	0.617869	1	1	2237
REACTOME_ACTIVATED_NOTCH1_TRANSMITS_SIGNAL_TO_THE_NUCLEUS	24	0.312858	0.934434	0.569108	1	1	1595
HALLMARK_UV_RESPONSE_DN	144	0.242464	0.933988	0.641304	1	1	3503
REACTOME_NETRIN_1_SIGNALING	42	0.282786	0.933446	0.579117	1	1	4010
REACTOME_ERK_MAPK_TARGETS	22	0.318051	0.933244	0.568284	1	1	2469
REACTOME_EXTRA_NUCLEAR_ESTROGEN_SIGNALING	67	0.264231	0.932651	0.6054	1	1	2513
REACTOME_EPH_EPHRIN_MEDIATED_REPULSION_OF_CELLS	47	0.276683	0.932385	0.588314	1	1	2753
REACTOME_FORMATION_OF_FIBRIN_CLOT_CLOTTING_CASCADE	39	0.285411	0.93235	0.580027	1	1	5466
REACTOME_PHASE_0_RAPID_DEPOLARISATION	25	0.31045	0.930607	0.577632	1	1	4960
PID_HIV_NEF_PATHWAY	35	0.291938	0.929995	0.589713	1	1	2627
REACTOME_BLOOD_GROUP_SYSTEMS_BIOSYNTHESIS	16	0.343936	0.929894	0.571834	1	1	2081
KEGG_NON_SMALL_CELL_LUNG_CANCER	53	0.272173	0.929748	0.596235	1	1	2566
BIOCARTA_CXCR4_PATHWAY	18	0.331101	0.929346	0.573634	1	1	169
REACTOME_TRANSLATION_OF_SARS_COV_1_STRUCTURAL_PROTEINS	24	0.310488	0.928402	0.580479	1	1	2837
REACTOME_SIGNALING_BY_PTK6	49	0.272017	0.926524	0.595561	1	1	1927
PID_EPO_PATHWAY	33	0.293124	0.926401	0.578242	1	1	3902
PID_REG_GR_PATHWAY	82	0.25429	0.925984	0.620491	1	1	2321
REACTOME_BIOSYNTHESIS_OF_THE_N_GLYCAN_PRECURSOR_DOLICHOL_LIPID_LINKED_OLIGOSACCHARIDE_LLO_AND_TRANSFER_TO_A_NASCENT_PROTEIN	58	0.265512	0.925087	0.612755	1	1	3181
KEGG_STEROID_BIOSYNTHESIS	17	0.339654	0.92473	0.583782	1	1	4911
REACTOME_INITIAL_TRIGGERING_OF_COMPLEMENT	33	0.289924	0.922945	0.593042	1	1	2181
REACTOME_DEFECTIVE_B4GALT7_CAUSES_EDS_PROGEROID_TYPE	18	0.331137	0.922933	0.580187	1	1	3230
REACTOME_GLUTAMATE_NEUROTRANSMITTER_RELEASE_CYCLE	23	0.312956	0.922329	0.590565	1	1	2586
PID_EPHA_FWDPATHWAY	30	0.297464	0.922235	0.596027	1	1	3984
REACTOME_SENSORY_PROCESSING_OF_SOUND	54	0.267938	0.922122	0.61068	1	1	4127
REACTOME_PI_METABOLISM	71	0.258322	0.92198	0.632631	1	1	3141
BIOCARTA_ERYTH_PATHWAY	15	0.344106	0.92026	0.584817	1	1	3725
REACTOME_ION_CHANNEL_TRANSPORT	140	0.239205	0.919798	0.665714	1	1	3588
REACTOME_TRNA_MODIFICATION_IN_THE_NUCLEUS_AND_CYTOSOL	30	0.296034	0.919497	0.605331	1	1	4518
KEGG_ALDOSTERONE_REGULATED_SODIUM_REABSORPTION	39	0.28153	0.919183	0.605754	1	1	2566
REACTOME_TRANSCRIPTION_OF_THE_HIV_GENOME	67	0.259661	0.918743	0.629407	1	1	1099
REACTOME_RNA_POLYMERASE_II_TRANSCRIBES_SNRNA_GENES	64	0.260551	0.918178	0.628297	1	1	1099
REACTOME_IRS_MEDIATED_SIGNALLING	43	0.275591	0.917828	0.605615	1	1	2711
REACTOME_GLYCEROPHOSPHOLIPID_BIOSYNTHESIS	90	0.249481	0.917742	0.646861	1	1	2701
REACTOME_CARDIAC_CONDUCTION	104	0.246527	0.916977	0.654534	1	1	2152
REACTOME_SHC_MEDIATED_CASCADE_FGFR4	18	0.327442	0.916616	0.584264	1	1	2573
REACTOME_GLUCONEOGENESIS	33	0.290473	0.91653	0.607583	1	1	3938
REACTOME_TP53_REGULATES_TRANSCRIPTION_OF_DNA_REPAIR_GENES	61	0.259588	0.915655	0.619965	1	1	1099
PID_INSULIN_GLUCOSE_PATHWAY	24	0.309416	0.915038	0.59956	1	1	907
REACTOME_REGULATION_OF_TP53_EXPRESSION_AND_DEGRADATION	35	0.284352	0.914717	0.607665	1	1	2946
REACTOME_PLATELET_ADHESION_TO_EXPOSED_COLLAGEN	15	0.343005	0.914418	0.587409	1	1	3887
REACTOME_CONVERSION_FROM_APC_C_CDC20_TO_APC_C_CDH1_IN_LATE_ANAPHASE	15	0.339634	0.913301	0.597564	1	1	119
KEGG_PROSTATE_CANCER	87	0.247225	0.911368	0.64016	1	1	3153
REACTOME_NEGATIVE_REGULATION_OF_FGFR4_SIGNALING	29	0.292865	0.910196	0.610396	1	1	2722
REACTOME_HIV_TRANSCRIPTION_ELONGATION	43	0.274547	0.909624	0.631938	1	1	1099
KEGG_FATTY_ACID_METABOLISM	39	0.278874	0.909205	0.610282	1	1	4684
REACTOME_RIP_MEDIATED_NFKB_ACTIVATION_VIA_ZBP1	15	0.340737	0.909117	0.59078	1	1	400
KEGG_DORSO_VENTRAL_AXIS_FORMATION	19	0.321487	0.908992	0.61036	1	1	1291
KEGG_MELANOMA	68	0.255153	0.907384	0.643351	1	1	2711
KEGG_NITROGEN_METABOLISM	22	0.308775	0.906703	0.613095	1	1	5174
REACTOME_MITOCHONDRIAL_PROTEIN_IMPORT	54	0.263245	0.906234	0.635879	1	1	4688
KEGG_CELL_CYCLE	115	0.23909	0.905432	0.677829	1	1	3229
PID_RHODOPSIN_PATHWAY	20	0.31378	0.904878	0.612622	1	1	2117
PID_IL12_2PATHWAY	61	0.258391	0.904565	0.646147	1	1	4280
BIOCARTA_PTDINS_PATHWAY	22	0.309105	0.903775	0.61017	1	1	3902
REACTOME_METABOLIC_DISORDERS_OF_BIOLOGICAL_OXIDATION_ENZYMES	28	0.295141	0.903728	0.614095	1	1	1404
REACTOME_CD22_MEDIATED_BCR_REGULATION	20	0.31428	0.902868	0.606992	1	1	2181
KEGG_INSULIN_SIGNALING_PATHWAY	129	0.236641	0.901947	0.695099	1	1	3090
REACTOME_SENSORY_PROCESSING_OF_SOUND_BY_OUTER_HAIR_CELLS_OF_THE_COCHLEA	36	0.280305	0.901744	0.621258	1	1	4127
KEGG_ALZHEIMERS_DISEASE	147	0.235274	0.901359	0.703424	1	1	5948
REACTOME_SIGNALING_BY_PDGFR_IN_DISEASE	20	0.315138	0.898271	0.619469	1	1	640
BIOCARTA_ERK_PATHWAY	27	0.294462	0.897879	0.62674	1	1	2722
REACTOME_SCAVENGING_OF_HEME_FROM_PLASMA	26	0.297553	0.897275	0.625301	1	1	3578
REACTOME_MISCELLANEOUS_TRANSPORT_AND_BINDING_EVENTS	19	0.316752	0.89715	0.618544	1	1	3275
REACTOME_ACETYLCHOLINE_NEUROTRANSMITTER_RELEASE_CYCLE	16	0.330263	0.89588	0.625288	1	1	4063
REACTOME_O_GLYCOSYLATION_OF_TSR_DOMAIN_CONTAINING_PROTEINS	25	0.299555	0.895166	0.629486	1	1	4614
KEGG_B_CELL_RECEPTOR_SIGNALING_PATHWAY	71	0.251846	0.894571	0.669815	1	1	2566
REACTOME_SHC_MEDIATED_CASCADE_FGFR3	18	0.319552	0.894224	0.613422	1	1	4674
REACTOME_RAF_INDEPENDENT_MAPK1_3_ACTIVATION	22	0.305486	0.893883	0.618883	1	1	1756
PID_ATR_PATHWAY	35	0.279591	0.89387	0.647564	1	1	5106
KEGG_REGULATION_OF_ACTIN_CYTOSKELETON	194	0.228327	0.892827	0.745711	1	1	2573
REACTOME_RESPONSE_OF_MTB_TO_PHAGOCYTOSIS	21	0.306755	0.89172	0.621709	1	1	3377
BIOCARTA_EICOSANOID_PATHWAY	22	0.305781	0.891688	0.63305	1	1	2499
REACTOME_SIGNALING_BY_TYPE_1_INSULIN_LIKE_GROWTH_FACTOR_1_RECEPTOR_IGF1R	49	0.262862	0.890425	0.655635	1	1	2711
REACTOME_INTERLEUKIN_4_AND_INTERLEUKIN_13_SIGNALING	106	0.237984	0.890056	0.699979	1	1	4949
REACTOME_SHC_MEDIATED_CASCADE_FGFR1	20	0.308526	0.889479	0.626245	1	1	4674
HALLMARK_REACTIVE_OXYGEN_SPECIES_PATHWAY	46	0.264772	0.889	0.66486	1	1	2582
REACTOME_G1_S_SPECIFIC_TRANSCRIPTION	26	0.29346	0.888924	0.638641	1	1	3816
KEGG_GLYCEROLIPID_METABOLISM	40	0.269053	0.888638	0.643286	1	1	1427
REACTOME_PHOSPHORYLATION_OF_THE_APC_C	15	0.332263	0.888212	0.623489	1	1	663
REACTOME_NOTCH_HLH_TRANSCRIPTION_PATHWAY	24	0.296108	0.888025	0.629263	1	1	485
KEGG_NOD_LIKE_RECEPTOR_SIGNALING_PATHWAY	56	0.256024	0.887599	0.663207	1	1	3552
REACTOME_CDC42_GTPASE_CYCLE	115	0.23434	0.887107	0.710923	1	1	3152
REACTOME_CASPASE_ACTIVATION_VIA_EXTRINSIC_APOPTOTIC_SIGNALLING_PATHWAY	23	0.300168	0.886016	0.640158	1	1	3095
KEGG_NEUROTROPHIN_SIGNALING_PATHWAY	120	0.232396	0.885385	0.716082	1	1	2601
KEGG_ALPHA_LINOLENIC_ACID_METABOLISM	15	0.329928	0.88474	0.623548	1	1	3213
REACTOME_SUMOYLATION_OF_TRANSCRIPTION_COFACTORS	41	0.267833	0.88467	0.653917	1	1	2223
REACTOME_ION_TRANSPORT_BY_P_TYPE_ATPASES	48	0.261291	0.884027	0.669731	1	1	3588
BIOCARTA_ARAP_PATHWAY	17	0.320078	0.883693	0.632973	1	1	1773
KEGG_PEROXISOME	71	0.246556	0.881663	0.684301	1	1	2825
REACTOME_SIGNALING_BY_INTERLEUKINS	425	0.217889	0.881505	0.842969	1	1	3774
REACTOME_TCR_SIGNALING	112	0.234273	0.881149	0.718465	1	1	2206
REACTOME_RHOQ_GTPASE_CYCLE	49	0.259972	0.879969	0.675482	1	1	3499
REACTOME_NUCLEAR_SIGNALING_BY_ERBB4	30	0.282637	0.878899	0.657237	1	1	2758
KEGG_CYSTEINE_AND_METHIONINE_METABOLISM	32	0.278924	0.878776	0.660071	1	1	3659
REACTOME_TRANSCRIPTIONAL_REGULATION_BY_TP53	309	0.219262	0.878146	0.816196	1	1	3068
REACTOME_SYNTHESIS_OF_PIPS_AT_THE_EARLY_ENDOSOME_MEMBRANE	15	0.331597	0.877943	0.639108	1	1	3615
KEGG_T_CELL_RECEPTOR_SIGNALING_PATHWAY	105	0.233973	0.877028	0.719917	1	1	2590
REACTOME_PROCESSING_OF_INTRONLESS_PRE_MRNAS	17	0.318148	0.876692	0.653991	1	1	2025
REACTOME_SIGNALING_BY_RECEPTOR_TYROSINE_KINASES	484	0.214968	0.87404	0.8696	1	1	2806
BIOCARTA_RHO_PATHWAY	20	0.306284	0.873621	0.641162	1	1	1014
KEGG_LEUKOCYTE_TRANSENDOTHELIAL_MIGRATION	107	0.233373	0.872861	0.727556	1	1	2625
REACTOME_REGULATION_OF_TNFR1_SIGNALING	33	0.274939	0.872635	0.666354	1	1	3552
PID_IL23_PATHWAY	34	0.270966	0.871399	0.672886	1	1	3892
REACTOME_UNFOLDED_PROTEIN_RESPONSE_UPR	82	0.239335	0.868048	0.71594	1	1	3070
REACTOME_CA2_PATHWAY	54	0.251271	0.867857	0.690344	1	1	1669
BIOCARTA_AMI_PATHWAY	20	0.302576	0.86731	0.661093	1	1	5175
REACTOME_ZBP1_DAI_MEDIATED_INDUCTION_OF_TYPE_I_IFNS	18	0.310632	0.867101	0.657457	1	1	400
KEGG_LYSOSOME	108	0.231579	0.866755	0.739374	1	1	4623
REACTOME_FRS_MEDIATED_FGFR4_SIGNALING	20	0.300747	0.866649	0.656757	1	1	1717
REACTOME_ADP_SIGNALLING_THROUGH_P2Y_PURINOCEPTOR_1	21	0.297961	0.865654	0.653456	1	1	1245
KEGG_BASE_EXCISION_REPAIR	31	0.278519	0.865447	0.680668	1	1	28
PID_MYC_ACTIV_PATHWAY	74	0.239323	0.863162	0.71863	1	1	4532
REACTOME_REGULATION_OF_SIGNALING_BY_CBL	22	0.29486	0.862748	0.669865	1	1	3984
REACTOME_INTERLEUKIN_RECEPTOR_SHC_SIGNALING	27	0.280892	0.862075	0.671965	1	1	4234
REACTOME_METABOLISM_OF_PORPHYRINS	24	0.28836	0.861782	0.666748	1	1	3257
REACTOME_INSERTION_OF_TAIL_ANCHORED_PROTEINS_INTO_THE_ENDOPLASMIC_RETICULUM_MEMBRANE	19	0.30436	0.861517	0.66004	1	1	2886
REACTOME_INTERCONVERSION_OF_NUCLEOTIDE_DI_AND_TRIPHOSPHATES	25	0.287435	0.86076	0.675708	1	1	2046
REACTOME_EPH_EPHRIN_SIGNALING	87	0.234832	0.859678	0.728291	1	1	2148
KEGG_PRIMARY_IMMUNODEFICIENCY	34	0.268044	0.858357	0.688159	1	1	4592
REACTOME_FCGR3A_MEDIATED_IL10_SYNTHESIS	50	0.251702	0.858269	0.70405	1	1	4598
KEGG_ECM_RECEPTOR_INTERACTION	80	0.236664	0.85802	0.731359	1	1	5706
REACTOME_ACTIVATION_OF_ATR_IN_RESPONSE_TO_REPLICATION_STRESS	33	0.272677	0.857616	0.687367	1	1	5057
PID_E2F_PATHWAY	70	0.239561	0.856349	0.720437	1	1	4562
REACTOME_RHO_GTPASE_CYCLE	367	0.212605	0.85606	0.871672	1	1	3160
PID_HEDGEHOG_GLI_PATHWAY	42	0.257974	0.855919	0.698652	1	1	3908
REACTOME_SIGNALING_BY_INSULIN_RECEPTOR	69	0.239671	0.854724	0.725107	1	1	2711
KEGG_PYRIMIDINE_METABOLISM	78	0.235848	0.854664	0.736977	1	1	4532
HALLMARK_EPITHELIAL_MESENCHYMAL_TRANSITION	196	0.218345	0.854435	0.811755	1	1	3833
PID_MAPK_TRK_PATHWAY	34	0.268042	0.853478	0.690688	1	1	2480
REACTOME_ROLE_OF_PHOSPHOLIPIDS_IN_PHAGOCYTOSIS	36	0.265398	0.853285	0.692182	1	1	2181
REACTOME_NEGATIVE_REGULATION_OF_FGFR3_SIGNALING	29	0.275076	0.8532	0.688639	1	1	4674
PID_FRA_PATHWAY	36	0.264937	0.852807	0.694958	1	1	4079
PID_VEGFR1_PATHWAY	26	0.281533	0.852651	0.68786	1	1	4457
KEGG_CARDIAC_MUSCLE_CONTRACTION	62	0.241712	0.852318	0.720976	1	1	5516
REACTOME_ADHERENS_JUNCTIONS_INTERACTIONS	29	0.276474	0.852278	0.693093	1	1	3770
PID_AR_NONGENOMIC_PATHWAY	30	0.27253	0.851964	0.689804	1	1	1927
REACTOME_G0_AND_EARLY_G1	24	0.286266	0.851654	0.685959	1	1	444
REACTOME_FOXO_MEDIATED_TRANSCRIPTION_OF_OXIDATIVE_STRESS_METABOLIC_AND_NEURONAL_GENES	25	0.284683	0.850913	0.692081	1	1	2912
REACTOME_FGFR1_LIGAND_BINDING_AND_ACTIVATION	15	0.316524	0.850877	0.667546	1	1	4674
REACTOME_INTERLEUKIN_17_SIGNALING	66	0.238608	0.849902	0.736466	1	1	2469
REACTOME_ROS_AND_RNS_PRODUCTION_IN_PHAGOCYTES	31	0.270285	0.849201	0.701571	1	1	4523
REACTOME_PI3K_AKT_SIGNALING_IN_CANCER	95	0.227701	0.847554	0.759041	1	1	2711
KEGG_ONE_CARBON_POOL_BY_FOLATE	15	0.31593	0.84749	0.684361	1	1	2584
HALLMARK_BILE_ACID_METABOLISM	101	0.226798	0.845999	0.767544	1	1	4651
REACTOME_MEIOTIC_RECOMBINATION	67	0.236292	0.845172	0.74498	1	1	5106
BIOCARTA_FAS_PATHWAY	30	0.271473	0.844534	0.710689	1	1	2627
REACTOME_LATE_ENDOSOMAL_MICROAUTOPHAGY	28	0.275498	0.84403	0.704219	1	1	4672
REACTOME_SPHINGOLIPID_DE_NOVO_BIOSYNTHESIS	30	0.27215	0.844002	0.702143	1	1	4166
REACTOME_RESOLUTION_OF_D_LOOP_STRUCTURES	28	0.273733	0.842589	0.704545	1	1	5987
REACTOME_FANCONI_ANEMIA_PATHWAY	29	0.270809	0.840891	0.713911	1	1	2085
REACTOME_RAC3_GTPASE_CYCLE	81	0.231047	0.840381	0.75666	1	1	2417
REACTOME_CYCLIN_A_CDK2_ASSOCIATED_EVENTS_AT_S_PHASE_ENTRY	81	0.230731	0.840188	0.759737	1	1	1586
REACTOME_CD209_DC_SIGN_SIGNALING	21	0.290359	0.840009	0.70194	1	1	778
REACTOME_ARACHIDONIC_ACID_METABOLISM	49	0.247189	0.839212	0.734991	1	1	3699
BIOCARTA_TH1TH2_PATHWAY	21	0.288157	0.834975	0.701969	1	1	4928
REACTOME_FLT3_SIGNALING_IN_DISEASE	27	0.273756	0.834367	0.709802	1	1	2258
BIOCARTA_IL1R_PATHWAY	30	0.26662	0.833831	0.714489	1	1	2276
REACTOME_ACYL_CHAIN_REMODELLING_OF_PE	22	0.287471	0.833001	0.708354	1	1	3213
PID_RHOA_PATHWAY	45	0.24764	0.832504	0.737353	1	1	2399
KEGG_ERBB_SIGNALING_PATHWAY	83	0.227367	0.831628	0.78079	1	1	2601
PID_ERBB1_DOWNSTREAM_PATHWAY	102	0.222805	0.831129	0.791145	1	1	2566
REACTOME_GABA_B_RECEPTOR_ACTIVATION	37	0.255402	0.829825	0.739504	1	1	3175
PID_NETRIN_PATHWAY	30	0.265604	0.828301	0.719613	1	1	4010
PID_RAS_PATHWAY	26	0.272656	0.8278	0.717475	1	1	3547
REACTOME_LAMININ_INTERACTIONS	28	0.269413	0.826797	0.725818	1	1	5683
PID_ALPHA_SYNUCLEIN_PATHWAY	32	0.26147	0.82632	0.725105	1	1	3984
REACTOME_DAG_AND_IP3_SIGNALING	37	0.254589	0.825934	0.740102	1	1	3736
PID_PTP1B_PATHWAY	51	0.240733	0.825387	0.758269	1	1	3984
REACTOME_TOLL_LIKE_RECEPTOR_9_TLR9_CASCADE	87	0.224516	0.824595	0.792477	1	1	3104
PID_CMYB_PATHWAY	82	0.22549	0.820137	0.789127	1	1	3780
BIOCARTA_TOLL_PATHWAY	25	0.271975	0.819559	0.728437	1	1	2276
BIOCARTA_ARENRF2_PATHWAY	19	0.288954	0.818328	0.713019	1	1	2534
REACTOME_DISEASES_OF_DNA_REPAIR	33	0.260376	0.817695	0.746548	1	1	396
REACTOME_REGULATION_OF_PTEN_GENE_TRANSCRIPTION	52	0.238419	0.817132	0.770237	1	1	1146
REACTOME_INTRINSIC_PATHWAY_FOR_APOPTOSIS	51	0.23982	0.816826	0.774222	1	1	2276
KEGG_GAP_JUNCTION	85	0.223403	0.816634	0.797083	1	1	3776
REACTOME_RAB_GERANYLGERANYLATION	48	0.240099	0.816587	0.762033	1	1	4162
REACTOME_POTENTIAL_THERAPEUTICS_FOR_SARS	80	0.226031	0.81638	0.798093	1	1	1515
REACTOME_FRS_MEDIATED_FGFR1_SIGNALING	22	0.27788	0.813385	0.730143	1	1	4674
REACTOME_SYNTHESIS_OF_PIPS_AT_THE_GOLGI_MEMBRANE	16	0.301216	0.813334	0.72038	1	1	4529
PID_P38_MK2_PATHWAY	20	0.28338	0.812609	0.736604	1	1	2292
REACTOME_FRS_MEDIATED_FGFR3_SIGNALING	20	0.284957	0.81249	0.740554	1	1	4674
REACTOME_SIGNALING_BY_ERYTHROPOIETIN	25	0.271283	0.81237	0.743039	1	1	3769
REACTOME_SIALIC_ACID_METABOLISM	25	0.272007	0.811066	0.738813	1	1	2983
REACTOME_TNF_SIGNALING	41	0.247088	0.810492	0.767849	1	1	3552
REACTOME_METABOLISM_OF_FAT_SOLUBLE_VITAMINS	41	0.244861	0.810188	0.767474	1	1	2447
PID_HNF3A_PATHWAY	38	0.248121	0.810029	0.760567	1	1	3855
REACTOME_GROWTH_HORMONE_RECEPTOR_SIGNALING	24	0.273653	0.809636	0.741058	1	1	3796
REACTOME_HIV_LIFE_CYCLE	138	0.210672	0.809585	0.842655	1	1	1613
REACTOME_RAB_GEFS_EXCHANGE_GTP_FOR_GDP_ON_RABS	70	0.227005	0.809381	0.793777	1	1	2325
KEGG_TIGHT_JUNCTION	118	0.213047	0.80663	0.834951	1	1	4538
PID_MTOR_4PATHWAY	62	0.229367	0.805936	0.798429	1	1	2480
REACTOME_RECOGNITION_AND_ASSOCIATION_OF_DNA_GLYCOSYLASE_WITH_SITE_CONTAINING_AN_AFFECTED_PURINE	41	0.243137	0.805822	0.771599	1	1	746
BIOCARTA_ETS_PATHWAY	15	0.30198	0.805625	0.736746	1	1	4302
BIOCARTA_HDAC_PATHWAY	24	0.271798	0.805552	0.751784	1	1	2675
REACTOME_NOTCH3_ACTIVATION_AND_TRANSMISSION_OF_SIGNAL_TO_THE_NUCLEUS	20	0.279828	0.802149	0.749499	1	1	2753
REACTOME_NEGATIVE_REGULATORS_OF_DDX58_IFIH1_SIGNALING	31	0.254541	0.80181	0.767359	1	1	3451
REACTOME_NCAM_SIGNALING_FOR_NEURITE_OUT_GROWTH	61	0.228474	0.801739	0.796573	1	1	3687
REACTOME_GOLGI_ASSOCIATED_VESICLE_BIOGENESIS	46	0.237805	0.800058	0.78442	1	1	2669
KEGG_VASOPRESSIN_REGULATED_WATER_REABSORPTION	41	0.244407	0.799027	0.782194	1	1	3326
BIOCARTA_CCR3_PATHWAY	19	0.283634	0.798852	0.754665	1	1	489
REACTOME_EPHA_MEDIATED_GROWTH_CONE_COLLAPSE	25	0.265882	0.798537	0.750659	1	1	4014
REACTOME_METABOLISM_OF_AMINO_ACIDS_AND_DERIVATIVES	325	0.198488	0.797325	0.932519	1	1	3733
REACTOME_ION_HOMEOSTASIS	48	0.234996	0.796261	0.797383	1	1	4508
PID_CASPASE_PATHWAY	50	0.233042	0.795824	0.795455	1	1	2627
REACTOME_CTLA4_INHIBITORY_SIGNALING	21	0.277838	0.795462	0.757296	1	1	4457
REACTOME_ANTIVIRAL_MECHANISM_BY_IFN_STIMULATED_GENES	77	0.219794	0.794682	0.821618	1	1	2496
REACTOME_RHOJ_GTPASE_CYCLE	43	0.239238	0.792709	0.788806	1	1	3008
PID_IL4_2PATHWAY	59	0.227816	0.792489	0.810138	1	1	4622
REACTOME_RESOLUTION_OF_D_LOOP_STRUCTURES_THROUGH_SYNTHESIS_DEPENDENT_STRAND_ANNEALING_SDSA	25	0.264787	0.792364	0.764578	1	1	5987
BIOCARTA_SPPA_PATHWAY	15	0.297108	0.791138	0.748377	1	1	1197
PID_PLK1_PATHWAY	42	0.236955	0.791025	0.791293	1	1	3245
REACTOME_DETOXIFICATION_OF_REACTIVE_OXYGEN_SPECIES	33	0.250045	0.790996	0.776992	1	1	1798
KEGG_SELENOAMINO_ACID_METABOLISM	22	0.271844	0.789985	0.768733	1	1	5695
KEGG_DNA_REPLICATION	34	0.247769	0.78972	0.784259	1	1	4482
HALLMARK_G2M_CHECKPOINT	198	0.201213	0.789454	0.907972	1	1	4513
KEGG_CITRATE_CYCLE_TCA_CYCLE	30	0.251556	0.786386	0.785257	1	1	6673
REACTOME_CD28_CO_STIMULATION	31	0.251522	0.786213	0.778228	1	1	2234
REACTOME_L1CAM_INTERACTIONS	112	0.209408	0.785798	0.858446	1	1	2846
REACTOME_DISORDERS_OF_TRANSMEMBRANE_TRANSPORTERS	157	0.20205	0.784975	0.887871	1	1	3188
REACTOME_SIGNALING_BY_FGFR2_IN_DISEASE	42	0.237502	0.783689	0.800686	1	1	1055
BIOCARTA_AGR_PATHWAY	31	0.248986	0.783155	0.788109	1	1	3387
REACTOME_NEGATIVE_REGULATION_OF_FGFR1_SIGNALING	32	0.248962	0.782077	0.787169	1	1	4674
REACTOME_INTRACELLULAR_SIGNALING_BY_SECOND_MESSENGERS	278	0.196448	0.782029	0.937062	1	1	3147
REACTOME_HATS_ACETYLATE_HISTONES	104	0.208044	0.778563	0.856458	1	1	1109
REACTOME_CA_DEPENDENT_EVENTS	33	0.245346	0.778476	0.794485	1	1	3629
REACTOME_PYRUVATE_METABOLISM	29	0.251347	0.778152	0.78916	1	1	3684
PID_CERAMIDE_PATHWAY	44	0.231625	0.777997	0.806224	1	1	2427
REACTOME_ER_QUALITY_CONTROL_COMPARTMENT_ERQC	19	0.273727	0.776752	0.779218	1	1	1892
REACTOME_REGULATION_OF_INSULIN_LIKE_GROWTH_FACTOR_IGF_TRANSPORT_AND_UPTAKE_BY_INSULIN_LIKE_GROWTH_FACTOR_BINDING_PROTEINS_IGFBPS	111	0.206163	0.77661	0.871048	1	1	4287
REACTOME_SPHINGOLIPID_METABOLISM	63	0.221424	0.775375	0.838829	1	1	4166
REACTOME_NUCLEAR_RECEPTOR_TRANSCRIPTION_PATHWAY	51	0.225802	0.773734	0.826077	1	1	3638
KEGG_INTESTINAL_IMMUNE_NETWORK_FOR_IGA_PRODUCTION	41	0.233793	0.773179	0.814097	1	1	612
KEGG_COMPLEMENT_AND_COAGULATION_CASCADES	66	0.218813	0.772719	0.842448	1	1	4577
REACTOME_PEROXISOMAL_PROTEIN_IMPORT	58	0.221534	0.772381	0.835943	1	1	2476
BIOCARTA_IL2_PATHWAY	22	0.265041	0.77219	0.788785	1	1	2393
REACTOME_TELOMERE_C_STRAND_LAGGING_STRAND_SYNTHESIS	31	0.246395	0.771843	0.803396	1	1	1182
PID_INTEGRIN1_PATHWAY	61	0.220747	0.769882	0.835266	1	1	5692
REACTOME_ACTIVATED_TAK1_MEDIATES_P38_MAPK_ACTIVATION	21	0.264451	0.769366	0.789331	1	1	3552
REACTOME_ACTIVATION_OF_NMDA_RECEPTORS_AND_POSTSYNAPTIC_EVENTS	83	0.210754	0.76866	0.863617	1	1	2602
REACTOME_DNA_DOUBLE_STRAND_BREAK_RESPONSE	66	0.217237	0.768505	0.83319	1	1	3065
REACTOME_CONSTITUTIVE_SIGNALING_BY_ABERRANT_PI3K_IN_CANCER	71	0.213914	0.767968	0.852388	1	1	2711
PID_LKB1_PATHWAY	40	0.232816	0.767548	0.823258	1	1	2211
PID_NFAT_3PATHWAY	51	0.225179	0.766986	0.828986	1	1	2301
REACTOME_TRANSCRIPTION_OF_E2F_TARGETS_UNDER_NEGATIVE_CONTROL_BY_DREAM_COMPLEX	16	0.282882	0.766777	0.793647	1	1	1456
PID_P38_ALPHA_BETA_DOWNSTREAM_PATHWAY	37	0.235426	0.766054	0.819483	1	1	3748
REACTOME_RHOB_GTPASE_CYCLE	59	0.219509	0.765859	0.840659	1	1	4969
REACTOME_S_PHASE	146	0.198891	0.765123	0.903312	1	1	1586
REACTOME_TP53_REGULATES_TRANSCRIPTION_OF_GENES_INVOLVED_IN_CYTOCHROME_C_RELEASE	16	0.283616	0.763222	0.790704	1	1	3262
REACTOME_NOD1_2_SIGNALING_PATHWAY	34	0.239956	0.760327	0.831937	1	1	3552
REACTOME_HS_GAG_DEGRADATION	20	0.267757	0.7601	0.798043	1	1	6363
BIOCARTA_ARF_PATHWAY	16	0.281214	0.759792	0.797668	1	1	3965
REACTOME_CALNEXIN_CALRETICULIN_CYCLE	24	0.253216	0.759266	0.811433	1	1	3188
BIOCARTA_P38MAPK_PATHWAY	36	0.235558	0.758931	0.825682	1	1	2722
REACTOME_SUMOYLATION_OF_DNA_METHYLATION_PROTEINS	16	0.278878	0.756777	0.799168	1	1	5558
REACTOME_SIGNALING_BY_MODERATE_KINASE_ACTIVITY_BRAF_MUTANTS	43	0.226715	0.756174	0.835449	1	1	3769
REACTOME_FORMATION_OF_RNA_POL_II_ELONGATION_COMPLEX	55	0.218812	0.756005	0.850904	1	1	1099
PID_FAS_PATHWAY	38	0.233805	0.755962	0.835455	1	1	2566
PID_PDGFRB_PATHWAY	123	0.199558	0.754984	0.897457	1	1	3984
REACTOME_FOXO_MEDIATED_TRANSCRIPTION	60	0.215656	0.754263	0.859951	1	1	2912
PID_HIF1_TFPATHWAY	66	0.212237	0.753142	0.85705	1	1	4197
KEGG_PARKINSONS_DISEASE	104	0.20053	0.751654	0.894858	1	1	6923
HALLMARK_UNFOLDED_PROTEIN_RESPONSE	111	0.199228	0.75054	0.899543	1	1	3070
REACTOME_RECRUITMENT_OF_MITOTIC_CENTROSOME_PROTEINS_AND_COMPLEXES	71	0.209673	0.749614	0.877634	1	1	2564
REACTOME_NEF_MEDIATES_DOWN_MODULATION_OF_CELL_SURFACE_RECEPTORS_BY_RECRUITING_THEM_TO_CLATHRIN_ADAPTERS	18	0.269158	0.748626	0.808484	1	1	146
BIOCARTA_IL12_PATHWAY	19	0.265905	0.748348	0.819623	1	1	2276
REACTOME_ASSOCIATION_OF_TRIC_CCT_WITH_TARGET_PROTEINS_DURING_BIOSYNTHESIS	31	0.237874	0.748271	0.822946	1	1	4367
REACTOME_RUNX1_INTERACTS_WITH_CO_FACTORS_WHOSE_PRECISE_EFFECT_ON_RUNX1_TARGETS_IS_NOT_KNOWN	34	0.235468	0.747978	0.831545	1	1	1329
REACTOME_DNA_DAMAGE_TELOMERE_STRESS_INDUCED_SENESCENCE	65	0.210906	0.747823	0.869959	1	1	3065
REACTOME_NR1H3_NR1H2_REGULATE_GENE_EXPRESSION_LINKED_TO_CHOLESTEROL_TRANSPORT_AND_EFFLUX	31	0.23924	0.747612	0.837536	1	1	4233
PID_RB_1PATHWAY	63	0.210768	0.746969	0.867551	1	1	2675
REACTOME_MITOCHONDRIAL_CALCIUM_ION_TRANSPORT	19	0.263454	0.74643	0.809694	1	1	4850
REACTOME_SIGNALING_BY_FGFR	80	0.205378	0.745294	0.878453	1	1	2722
KEGG_PRION_DISEASES	34	0.234291	0.744916	0.839448	1	1	2101
HALLMARK_UV_RESPONSE_UP	158	0.193282	0.744531	0.930564	1	1	4004
REACTOME_SUMOYLATION	170	0.190808	0.743541	0.932238	1	1	2531
REACTOME_SIGNALING_BY_RETINOIC_ACID	38	0.227545	0.743298	0.846296	1	1	3276
REACTOME_SIGNALING_BY_NTRKS	130	0.195349	0.742737	0.91807	1	1	2523
BIOCARTA_PTEN_PATHWAY	17	0.270285	0.741842	0.812373	1	1	5359
REACTOME_G_PROTEIN_BETA_GAMMA_SIGNALLING	27	0.241754	0.739753	0.83013	1	1	617
REACTOME_DIGESTION	18	0.264548	0.739293	0.827889	1	1	4415
REACTOME_SIGNALLING_TO_RAS	20	0.258281	0.738617	0.824051	1	1	2292
PID_TRAIL_PATHWAY	27	0.241233	0.738398	0.830053	1	1	2575
PID_TCPTP_PATHWAY	42	0.224013	0.737074	0.85832	1	1	1291
REACTOME_CYCLIN_D_ASSOCIATED_EVENTS_IN_G1	47	0.217584	0.736337	0.861099	1	1	812
REACTOME_TP53_REGULATES_METABOLIC_GENES	65	0.2067	0.73532	0.874918	1	1	4573
REACTOME_RAB_REGULATION_OF_TRAFFICKING	93	0.198082	0.734833	0.905411	1	1	3511
REACTOME_BIOSYNTHESIS_OF_SPECIALIZED_PRORESOLVING_MEDIATORS_SPMS	17	0.268556	0.733861	0.814729	1	1	2133
REACTOME_G2_M_DNA_DAMAGE_CHECKPOINT	78	0.201818	0.733585	0.89566	1	1	3065
HALLMARK_PEROXISOME	99	0.196847	0.732825	0.909929	1	1	4158
REACTOME_FCGR_ACTIVATION	26	0.24304	0.732725	0.842016	1	1	3984
REACTOME_MATURATION_OF_SARS_COV_2_SPIKE_PROTEIN	27	0.239916	0.732581	0.848624	1	1	2837
PID_PI3KCI_AKT_PATHWAY	33	0.229099	0.731633	0.852336	1	1	2234
KEGG_OOCYTE_MEIOSIS	95	0.19678	0.731575	0.907567	1	1	3229
REACTOME_NONHOMOLOGOUS_END_JOINING_NHEJ	57	0.211033	0.731312	0.873836	1	1	4982
HALLMARK_OXIDATIVE_PHOSPHORYLATION	200	0.185721	0.730628	0.953198	1	1	6494
REACTOME_RHOA_GTPASE_CYCLE	118	0.193359	0.730106	0.923776	1	1	4969
REACTOME_RNA_POLYMERASE_III_TRANSCRIPTION_INITIATION_FROM_TYPE_3_PROMOTER	24	0.245484	0.729005	0.847001	1	1	5517
REACTOME_SIGNALING_BY_NOTCH3	41	0.220724	0.72776	0.861763	1	1	4248
HALLMARK_HEME_METABOLISM	200	0.185536	0.727748	0.956232	1	1	4520
PID_FGF_PATHWAY	52	0.212535	0.726973	0.875055	1	1	3736
REACTOME_FACTORS_INVOLVED_IN_MEGAKARYOCYTE_DEVELOPMENT_AND_PLATELET_PRODUCTION	135	0.190084	0.726676	0.935379	1	1	3922
REACTOME_BASE_EXCISION_REPAIR_AP_SITE_FORMATION	47	0.215356	0.724938	0.875983	1	1	746
BIOCARTA_NFKB_PATHWAY	21	0.251603	0.724581	0.840774	1	1	3552
REACTOME_REGULATION_OF_TP53_ACTIVITY_THROUGH_METHYLATION	15	0.273866	0.724283	0.831431	1	1	2903
PID_SHP2_PATHWAY	55	0.209445	0.724091	0.88506	1	1	2513
REACTOME_CHOLESTEROL_BIOSYNTHESIS	22	0.244907	0.722059	0.853994	1	1	5566
KEGG_ALLOGRAFT_REJECTION	33	0.228526	0.72196	0.858992	1	1	5981
REACTOME_REGULATION_OF_PYRUVATE_DEHYDROGENASE_PDH_COMPLEX	15	0.269567	0.719592	0.831739	1	1	6184
KEGG_GLYCOLYSIS_GLUCONEOGENESIS	55	0.208499	0.71957	0.883571	1	1	3938
HALLMARK_DNA_REPAIR	139	0.187886	0.718447	0.939475	1	1	2048
REACTOME_REGULATION_OF_TP53_ACTIVITY	139	0.187759	0.718112	0.943671	1	1	3065
REACTOME_RESPONSE_TO_ELEVATED_PLATELET_CYTOSOLIC_CA2	124	0.188586	0.718097	0.935199	1	1	4224
REACTOME_FORMATION_OF_THE_EARLY_ELONGATION_COMPLEX	33	0.226055	0.718038	0.857176	1	1	936
REACTOME_ASPARAGINE_N_LINKED_GLYCOSYLATION	263	0.180893	0.717993	0.978775	1	1	1918
PID_GMCSF_PATHWAY	35	0.22512	0.717977	0.862206	1	1	2258
REACTOME_NCAM1_INTERACTIONS	40	0.216641	0.717081	0.872423	1	1	3687
REACTOME_METABOLISM_OF_AMINE_DERIVED_HORMONES	16	0.26482	0.716608	0.842432	1	1	3587
BIOCARTA_KERATINOCYTE_PATHWAY	46	0.211677	0.716214	0.879299	1	1	2804
REACTOME_SIGNALING_BY_NUCLEAR_RECEPTORS	253	0.179533	0.714715	0.975536	1	1	3876
REACTOME_G_BETA_GAMMA_SIGNALLING_THROUGH_PI3KGAMMA	20	0.250317	0.714371	0.846115	1	1	3175
REACTOME_PROCESSING_OF_DNA_DOUBLE_STRAND_BREAK_ENDS	80	0.19611	0.713569	0.915391	1	1	3065
REACTOME_COOPERATION_OF_PDCL_PHLP1_AND_TRIC_CCT_IN_G_PROTEIN_BETA_FOLDING	34	0.222574	0.712259	0.873926	1	1	1245
REACTOME_MISMATCH_REPAIR	15	0.266367	0.711332	0.840992	1	1	28
REACTOME_AURKA_ACTIVATION_BY_TPX2	65	0.198956	0.711088	0.901978	1	1	3526
REACTOME_PI_3K_CASCADE_FGFR2	22	0.244161	0.710207	0.853991	1	1	2711
REACTOME_N_GLYCAN_TRIMMING_IN_THE_ER_AND_CALNEXIN_CALRETICULIN_CYCLE	33	0.224494	0.710137	0.875117	1	1	3188
REACTOME_SIGNALING_BY_FGFR3	40	0.216108	0.709417	0.879113	1	1	4343
REACTOME_SIGNALING_BY_FGFR_IN_DISEASE	60	0.201149	0.708202	0.910259	1	1	2711
REACTOME_DOWNSTREAM_SIGNALING_OF_ACTIVATED_FGFR2	29	0.228261	0.707859	0.872483	1	1	2711
REACTOME_SIGNALING_BY_FGFR2_IIIA_TM	19	0.249496	0.707793	0.854055	1	1	343
KEGG_TOLL_LIKE_RECEPTOR_SIGNALING_PATHWAY	95	0.191468	0.705879	0.9329	1	1	4733
KEGG_EPITHELIAL_CELL_SIGNALING_IN_HELICOBACTER_PYLORI_INFECTION	63	0.199956	0.705811	0.911387	1	1	2292
PID_IL12_STAT4_PATHWAY	32	0.22361	0.705211	0.877152	1	1	2276
KEGG_LONG_TERM_POTENTIATION	67	0.198737	0.705096	0.910146	1	1	2601
REACTOME_METABOLISM_OF_COFACTORS	18	0.251757	0.704905	0.863371	1	1	549
REACTOME_SIGNALING_BY_KIT_IN_DISEASE	20	0.247235	0.703646	0.859562	1	1	3984
REACTOME_DNA_DOUBLE_STRAND_BREAK_REPAIR	142	0.18257	0.700664	0.947476	1	1	4499
KEGG_CHRONIC_MYELOID_LEUKEMIA	72	0.19482	0.70025	0.92471	1	1	2566
HALLMARK_E2F_TARGETS	190	0.178423	0.69962	0.970677	1	1	4511
HALLMARK_FATTY_ACID_METABOLISM	146	0.181159	0.699037	0.957933	1	1	4713
REACTOME_CYTOSOLIC_SENSORS_OF_PATHOGEN_ASSOCIATED_DNA	54	0.202278	0.698122	0.915002	1	1	3552
REACTOME_PROTEIN_LOCALIZATION	143	0.181428	0.698092	0.952478	1	1	3655
REACTOME_SPRY_REGULATION_OF_FGF_SIGNALING	16	0.257013	0.696755	0.864872	1	1	3649
REACTOME_REPRODUCTION	109	0.185573	0.696323	0.942296	1	1	5114
REACTOME_TRNA_PROCESSING	87	0.190165	0.695793	0.936518	1	1	3607
REACTOME_NRIF_SIGNALS_CELL_DEATH_FROM_THE_NUCLEUS	16	0.254377	0.692759	0.86422	1	1	2753
REACTOME_SIGNALING_BY_FGFR1	47	0.204942	0.692043	0.901121	1	1	3736
KEGG_ADIPOCYTOKINE_SIGNALING_PATHWAY	64	0.194824	0.691944	0.916449	1	1	4684
REACTOME_PRE_NOTCH_EXPRESSION_AND_PROCESSING	84	0.189005	0.691642	0.935203	1	1	3854
BIOCARTA_LIS1_PATHWAY	17	0.250191	0.691628	0.863508	1	1	3027
REACTOME_SIGNALING_BY_FGFR2	70	0.193143	0.690902	0.925145	1	1	2722
REACTOME_TRAFFICKING_OF_AMPA_RECEPTORS	28	0.226274	0.690691	0.886265	1	1	1457
BIOCARTA_IL2RB_PATHWAY	37	0.212299	0.690226	0.907101	1	1	2393
REACTOME_ESR_MEDIATED_SIGNALING	186	0.175962	0.689302	0.973153	1	1	3175
PID_PI3K_PLC_TRK_PATHWAY	35	0.215423	0.688701	0.896035	1	1	2363
PID_KIT_PATHWAY	51	0.201418	0.688074	0.915484	1	1	3769
KEGG_APOPTOSIS	84	0.188332	0.687906	0.937394	1	1	3155
PID_IL3_PATHWAY	24	0.229182	0.685755	0.891443	1	1	3918
HALLMARK_NOTCH_SIGNALING	29	0.221609	0.685158	0.897357	1	1	554
PID_INTEGRIN_A9B1_PATHWAY	24	0.22906	0.684903	0.884587	1	1	1407
REACTOME_TNFS_BIND_THEIR_PHYSIOLOGICAL_RECEPTORS	26	0.22586	0.683918	0.888083	1	1	5442
PID_AVB3_INTEGRIN_PATHWAY	72	0.190422	0.682586	0.929723	1	1	2522
REACTOME_SIGNALING_BY_FGFR4	39	0.209567	0.6815	0.905787	1	1	3736
KEGG_DILATED_CARDIOMYOPATHY	81	0.186335	0.680445	0.942839	1	1	3737
KEGG_HOMOLOGOUS_RECOMBINATION	27	0.222333	0.680164	0.892961	1	1	396
REACTOME_GLUCOSE_METABOLISM	87	0.185488	0.679155	0.942145	1	1	3938
PID_ERB_GENOMIC_PATHWAY	15	0.255442	0.679044	0.878074	1	1	384
KEGG_TGF_BETA_SIGNALING_PATHWAY	81	0.186357	0.678853	0.945462	1	1	4302
REACTOME_INTEGRIN_CELL_SURFACE_INTERACTIONS	79	0.186963	0.678691	0.946147	1	1	3762
PID_IL2_PI3K_PATHWAY	34	0.212282	0.678347	0.900746	1	1	2393
REACTOME_TRANSLATION_OF_SARS_COV_2_STRUCTURAL_PROTEINS	44	0.203216	0.677429	0.916667	1	1	2837
REACTOME_TGF_BETA_RECEPTOR_SIGNALING_IN_EMT_EPITHELIAL_TO_MESENCHYMAL_TRANSITION	15	0.25322	0.674489	0.877152	1	1	2175
PID_SYNDECAN_4_PATHWAY	30	0.217143	0.674248	0.91052	1	1	2067
REACTOME_TNFR1_INDUCED_NFKAPPAB_SIGNALING_PATHWAY	29	0.217818	0.673818	0.904489	1	1	3552
PID_MYC_REPRESS_PATHWAY	61	0.190605	0.672796	0.930161	1	1	2505
PID_ALK1_PATHWAY	26	0.222246	0.672036	0.901086	1	1	5136
BIOCARTA_DEATH_PATHWAY	29	0.216416	0.670218	0.90634	1	1	2627
REACTOME_GLYCOGEN_METABOLISM	24	0.226552	0.669952	0.902896	1	1	4160
REACTOME_MAPK_FAMILY_SIGNALING_CASCADES	293	0.167702	0.66921	0.992579	1	1	1756
BIOCARTA_BCR_PATHWAY	32	0.212774	0.668864	0.918044	1	1	2373
REACTOME_GLUCAGON_TYPE_LIGAND_RECEPTORS	29	0.215608	0.665702	0.912774	1	1	3175
HALLMARK_TGF_BETA_SIGNALING	53	0.193996	0.662337	0.936327	1	1	3029
REACTOME_TRANSCRIPTIONAL_REGULATION_OF_GRANULOPOIESIS	71	0.184485	0.661697	0.946701	1	1	4999
REACTOME_HOMOLOGOUS_DNA_PAIRING_AND_STRAND_EXCHANGE	38	0.20278	0.660991	0.925774	1	1	5802
REACTOME_JNK_C_JUN_KINASES_PHOSPHORYLATION_AND_ACTIVATION_MEDIATED_BY_ACTIVATED_HUMAN_TAK1	20	0.231559	0.66036	0.907315	1	1	3552
REACTOME_DOWNSTREAM_SIGNALING_OF_ACTIVATED_FGFR1	30	0.212838	0.659582	0.91981	1	1	4343
REACTOME_CILIUM_ASSEMBLY	159	0.170602	0.659552	0.975426	1	1	4387
PID_EPHRINB_REV_PATHWAY	30	0.210825	0.657457	0.922695	1	1	3984
REACTOME_SYNDECAN_INTERACTIONS	27	0.214221	0.656042	0.919604	1	1	2233
REACTOME_ORGANELLE_BIOGENESIS_AND_MAINTENANCE	242	0.165674	0.655587	0.989163	1	1	4656
REACTOME_MITOTIC_G2_G2_M_PHASES	179	0.168431	0.654644	0.986829	1	1	3385
REACTOME_SIGNALING_BY_TGFB_FAMILY_MEMBERS	101	0.175668	0.654229	0.96926	1	1	4302
PID_INTEGRIN_CS_PATHWAY	23	0.2228	0.653628	0.909401	1	1	3732
PID_HNF3B_PATHWAY	41	0.197785	0.653517	0.931169	1	1	4882
REACTOME_TELOMERE_MAINTENANCE	94	0.178015	0.652445	0.968908	1	1	1444
REACTOME_HIV_TRANSCRIPTION_INITIATION	44	0.196357	0.652283	0.93276	1	1	343
KEGG_VIBRIO_CHOLERAE_INFECTION	50	0.189964	0.651117	0.943017	1	1	2161
BIOCARTA_HIVNEF_PATHWAY	55	0.187678	0.649646	0.950656	1	1	2627
REACTOME_APOPTOTIC_FACTOR_MEDIATED_RESPONSE	19	0.22897	0.647699	0.901003	1	1	2033
KEGG_ALANINE_ASPARTATE_AND_GLUTAMATE_METABOLISM	27	0.213048	0.646933	0.919795	1	1	2460
REACTOME_TOLL_LIKE_RECEPTOR_CASCADES	144	0.168506	0.646922	0.983075	1	1	3182
REACTOME_SARS_COV_1_INFECTION	42	0.196398	0.646608	0.9373	1	1	2837
REACTOME_PROCESSIVE_SYNTHESIS_ON_THE_LAGGING_STRAND	15	0.242233	0.645444	0.905763	1	1	28
REACTOME_RESPONSE_OF_EIF2AK1_HRI_TO_HEME_DEFICIENCY	15	0.240832	0.643571	0.914872	1	1	823
HALLMARK_MITOTIC_SPINDLE	178	0.165655	0.643204	0.990079	1	1	4550
PID_TNF_PATHWAY	44	0.192131	0.641968	0.945385	1	1	3552
KEGG_ENDOMETRIAL_CANCER	51	0.187305	0.64007	0.947937	1	1	2566
REACTOME_ECM_PROTEOGLYCANS	73	0.17792	0.639482	0.96548	1	1	5083
REACTOME_PYROPTOSIS	25	0.212349	0.638737	0.931735	1	1	2633
REACTOME_CREB1_PHOSPHORYLATION_THROUGH_NMDA_RECEPTOR_MEDIATED_ACTIVATION_OF_RAS_SIGNALING	25	0.211556	0.636837	0.929161	1	1	2601
BIOCARTA_COMP_PATHWAY	16	0.23496	0.636183	0.919145	1	1	5329
REACTOME_N_GLYCAN_ANTENNAE_ELONGATION_IN_THE_MEDIAL_TRANS_GOLGI	25	0.21093	0.635937	0.932802	1	1	3579
REACTOME_NOTCH3_INTRACELLULAR_DOMAIN_REGULATES_TRANSCRIPTION	22	0.217684	0.635595	0.923835	1	1	4248
KEGG_VIRAL_MYOCARDITIS	66	0.178761	0.634888	0.968689	1	1	1647
REACTOME_RAS_ACTIVATION_UPON_CA2_INFLUX_THROUGH_NMDA_RECEPTOR	17	0.22927	0.634277	0.918641	1	1	1381
BIOCARTA_MEF2D_PATHWAY	16	0.234278	0.634051	0.924103	1	1	133
REACTOME_EXTENSION_OF_TELOMERES	47	0.187702	0.633926	0.953005	1	1	4482
KEGG_ARGININE_AND_PROLINE_METABOLISM	48	0.187792	0.633926	0.952052	1	1	2460
BIOCARTA_GSK3_PATHWAY	20	0.220187	0.632607	0.931417	1	1	3592
REACTOME_INTERLEUKIN_1_FAMILY_SIGNALING	130	0.165474	0.631046	0.986866	1	1	3564
BIOCARTA_TOB1_PATHWAY	19	0.223449	0.630939	0.923384	1	1	2248
BIOCARTA_PAR1_PATHWAY	18	0.22655	0.62924	0.926601	1	1	2390
REACTOME_ELASTIC_FIBRE_FORMATION	41	0.19047	0.628853	0.956224	1	1	3725
REACTOME_MOLECULES_ASSOCIATED_WITH_ELASTIC_FIBRES	36	0.195001	0.628474	0.946613	1	1	3725
REACTOME_CELL_CELL_COMMUNICATION	113	0.166765	0.628102	0.982616	1	1	4538
REACTOME_TBC_RABGAPS	34	0.195658	0.625368	0.953993	1	1	3997
REACTOME_GAP_JUNCTION_ASSEMBLY	27	0.205644	0.624983	0.933907	1	1	5303
REACTOME_REGULATION_OF_MECP2_EXPRESSION_AND_ACTIVITY	26	0.206221	0.624626	0.94221	1	1	4233
REACTOME_DISASSEMBLY_OF_THE_DESTRUCTION_COMPLEX_AND_RECRUITMENT_OF_AXIN_TO_THE_MEMBRANE	28	0.203551	0.624549	0.942096	1	1	3110
PID_AURORA_B_PATHWAY	35	0.195445	0.623894	0.946354	1	1	3995
REACTOME_GAP_FILLING_DNA_REPAIR_SYNTHESIS_AND_LIGATION_IN_GG_NER	23	0.211919	0.621593	0.932792	1	1	1182
REACTOME_ONCOGENIC_MAPK_SIGNALING	75	0.172037	0.619948	0.977007	1	1	3769
REACTOME_SIGNALING_BY_HEDGEHOG	128	0.161793	0.619633	0.985249	1	1	1595
KEGG_THYROID_CANCER	29	0.200682	0.619349	0.941651	1	1	2480
PID_IL2_STAT5_PATHWAY	30	0.198488	0.619226	0.945792	1	1	2393
REACTOME_RHOG_GTPASE_CYCLE	67	0.174586	0.61889	0.971108	1	1	2584
REACTOME_PROCESSING_OF_CAPPED_INTRONLESS_PRE_MRNA	24	0.206268	0.615441	0.942885	1	1	2689
REACTOME_GLYCOSPHINGOLIPID_METABOLISM	33	0.193066	0.614666	0.952648	1	1	3319
REACTOME_SIGNALING_BY_THE_B_CELL_RECEPTOR_BCR	118	0.162589	0.613801	0.986375	1	1	2352
REACTOME_ACTIVATION_OF_IRF3_IRF7_MEDIATED_BY_TBK1_IKK_EPSILON	16	0.224934	0.613107	0.942258	1	1	779
REACTOME_PKA_ACTIVATION_IN_GLUCAGON_SIGNALLING	15	0.229995	0.612823	0.930129	1	1	3629
REACTOME_ASSEMBLY_AND_CELL_SURFACE_PRESENTATION_OF_NMDA_RECEPTORS	36	0.190463	0.612244	0.957328	1	1	2846
KEGG_PYRUVATE_METABOLISM	34	0.191375	0.610931	0.954215	1	1	1110
PID_NEPHRIN_NEPH1_PATHWAY	31	0.196421	0.610553	0.946118	1	1	2566
KEGG_RNA_POLYMERASE	22	0.209914	0.609922	0.940179	1	1	2938
REACTOME_MAP2K_AND_MAPK_ACTIVATION	37	0.188431	0.608277	0.959612	1	1	3762
REACTOME_SIGNALING_BY_NOTCH1_PEST_DOMAIN_MUTANTS_IN_CANCER	48	0.180579	0.608192	0.970277	1	1	4233
REACTOME_MITOCHONDRIAL_BIOGENESIS	83	0.166604	0.607357	0.982814	1	1	4622
REACTOME_DOWNSTREAM_SIGNALING_OF_ACTIVATED_FGFR4	25	0.202056	0.606927	0.947576	1	1	1717
REACTOME_DNA_DAMAGE_RECOGNITION_IN_GG_NER	35	0.187348	0.605889	0.96226	1	1	2295
REACTOME_SIGNALING_BY_NOTCH2	25	0.202895	0.60549	0.945076	1	1	5085
REACTOME_ANCHORING_OF_THE_BASAL_BODY_TO_THE_PLASMA_MEMBRANE	82	0.165674	0.603772	0.983443	1	1	4076
REACTOME_NUCLEOTIDE_SALVAGE	20	0.20961	0.602355	0.943988	1	1	2155
REACTOME_REGULATION_OF_PLK1_ACTIVITY_AT_G2_M_TRANSITION	79	0.165338	0.599503	0.982257	1	1	4076
REACTOME_PYRUVATE_METABOLISM_AND_CITRIC_ACID_TCA_CYCLE	50	0.17573	0.598231	0.97602	1	1	5030
KEGG_VALINE_LEUCINE_AND_ISOLEUCINE_DEGRADATION	41	0.182363	0.597356	0.972612	1	1	5375
REACTOME_RND2_GTPASE_CYCLE	38	0.183831	0.596036	0.96462	1	1	3063
REACTOME_PROTEIN_FOLDING	84	0.163573	0.595539	0.985217	1	1	1532
REACTOME_HOMOLOGY_DIRECTED_REPAIR	113	0.15734	0.592758	0.990206	1	1	3072
KEGG_HUNTINGTONS_DISEASE	154	0.153523	0.592211	0.99471	1	1	6392
REACTOME_SIGNALING_BY_NOTCH1	62	0.16776	0.589204	0.98241	1	1	4233
BIOCARTA_NKCELLS_PATHWAY	19	0.206847	0.588985	0.953285	1	1	3516
KEGG_SMALL_CELL_LUNG_CANCER	82	0.159928	0.585668	0.989339	1	1	5861
KEGG_PATHWAYS_IN_CANCER	310	0.145174	0.583866	1	1	1	3767
REACTOME_COLLAGEN_CHAIN_TRIMERIZATION	33	0.184296	0.583119	0.963649	1	1	2286
REACTOME_SIGNALING_BY_WNT_IN_CANCER	31	0.185238	0.580297	0.96762	1	1	2757
PID_INTEGRIN_A4B1_PATHWAY	30	0.184777	0.57705	0.965993	1	1	4
REACTOME_RECYCLING_OF_BILE_ACIDS_AND_SALTS	16	0.213424	0.576754	0.954498	1	1	2809
PID_BMP_PATHWAY	38	0.176353	0.57562	0.977299	1	1	4272
REACTOME_HEDGEHOG_ON_STATE	75	0.159098	0.572939	0.990438	1	1	1595
REACTOME_RUNX1_REGULATES_GENES_INVOLVED_IN_MEGAKARYOCYTE_DIFFERENTIATION_AND_PLATELET_FUNCTION	68	0.160153	0.572507	0.98726	1	1	4999
REACTOME_INTERLEUKIN_1_SIGNALING	96	0.153696	0.571385	0.995001	1	1	1852
REACTOME_RND3_GTPASE_CYCLE	36	0.175206	0.566198	0.974114	1	1	928
BIOCARTA_NOS1_PATHWAY	21	0.195657	0.564674	0.970932	1	1	133
PID_ERA_GENOMIC_PATHWAY	57	0.163599	0.564467	0.987872	1	1	4408
REACTOME_INSULIN_RECEPTOR_RECYCLING	22	0.193586	0.564451	0.969433	1	1	2161
REACTOME_HDMS_DEMETHYLATE_HISTONES	39	0.172356	0.563809	0.981452	1	1	5157
REACTOME_RNA_POLYMERASE_III_TRANSCRIPTION_INITIATION_FROM_TYPE_1_PROMOTER	23	0.190623	0.563379	0.967201	1	1	2905
BIOCARTA_BIOPEPTIDES_PATHWAY	29	0.182049	0.562333	0.975149	1	1	4123
REACTOME_G2_M_CHECKPOINTS	147	0.145471	0.560537	0.997152	1	1	3065
REACTOME_RNA_POLYMERASE_III_CHAIN_ELONGATION	15	0.209219	0.556698	0.967759	1	1	10204
REACTOME_TRANSFERRIN_ENDOCYTOSIS_AND_RECYCLING	25	0.184236	0.554055	0.974547	1	1	2161
PID_EPHA2_FWD_PATHWAY	18	0.196372	0.548908	0.967971	1	1	2052
REACTOME_UNBLOCKING_OF_NMDA_RECEPTORS_GLUTAMATE_BINDING_AND_ACTIVATION	19	0.193523	0.547217	0.973158	1	1	3700
BIOCARTA_PDZS_PATHWAY	17	0.198701	0.545554	0.972723	1	1	2494
BIOCARTA_STATHMIN_PATHWAY	19	0.193286	0.545339	0.975225	1	1	2166
REACTOME_CONDENSATION_OF_PROPHASE_CHROMOSOMES	54	0.157392	0.544597	0.989643	1	1	746
KEGG_ACUTE_MYELOID_LEUKEMIA	57	0.155791	0.541485	0.991663	1	1	2566
REACTOME_TRANSCRIPTIONAL_REGULATION_BY_RUNX1	197	0.137129	0.53835	1	1	1	4087
REACTOME_INTERLEUKIN_20_FAMILY_SIGNALING	19	0.188052	0.533846	0.979262	1	1	2349
REACTOME_NON_INTEGRIN_MEMBRANE_ECM_INTERACTIONS	57	0.153978	0.533488	0.992534	1	1	5083
REACTOME_SUMOYLATION_OF_CHROMATIN_ORGANIZATION_PROTEINS	63	0.151056	0.530957	0.993901	1	1	2472
PID_CD40_PATHWAY	30	0.169398	0.52796	0.988061	1	1	4622
REACTOME_AMINO_ACIDS_REGULATE_MTORC1	38	0.156734	0.514112	0.991391	1	1	5472
REACTOME_NR1H2_AND_NR1H3_MEDIATED_SIGNALING	40	0.157117	0.513705	0.993318	1	1	3876
REACTOME_ANTIGEN_PRESENTATION_FOLDING_ASSEMBLY_AND_PEPTIDE_LOADING_OF_CLASS_I_MHC	24	0.170208	0.50978	0.983285	1	1	6327
BIOCARTA_TID_PATHWAY	19	0.179026	0.508983	0.984615	1	1	2270
REACTOME_INTERLEUKIN_37_SIGNALING	19	0.17834	0.504987	0.984434	1	1	3516
REACTOME_HDR_THROUGH_SINGLE_STRAND_ANNEALING_SSA	33	0.158551	0.504881	0.990568	1	1	5802
REACTOME_TRANSCRIPTIONAL_REGULATION_BY_MECP2	54	0.145764	0.503432	0.996659	1	1	3010
REACTOME_ANTIGEN_PROCESSING_CROSS_PRESENTATION	101	0.133858	0.500559	1	1	1	191
REACTOME_PKMTS_METHYLATE_HISTONE_LYSINES	53	0.145261	0.498673	0.996234	1	1	5111
REACTOME_PKA_MEDIATED_PHOSPHORYLATION_OF_CREB	18	0.176015	0.490824	0.989019	1	1	2563
BIOCARTA_CARM_ER_PATHWAY	24	0.158911	0.47678	0.99245	1	1	1927
REACTOME_GAP_JUNCTION_TRAFFICKING_AND_REGULATION	40	0.144233	0.472118	0.996782	1	1	5026
REACTOME_TRANSCRIPTIONAL_REGULATION_BY_RUNX2	114	0.124203	0.469468	1	1	1	4074
REACTOME_NOTCH2_ACTIVATION_AND_TRANSMISSION_OF_SIGNAL_TO_THE_NUCLEUS	17	0.169443	0.464661	0.99335	1	1	5085
KEGG_GLYCOSYLPHOSPHATIDYLINOSITOL_GPI_ANCHOR_BIOSYNTHESIS	19	0.15804	0.448358	0.995692	1	1	4071
PID_ANTHRAX_PATHWAY	17	0.157778	0.434808	0.99617	1	1	730
REACTOME_SYNAPTIC_ADHESION_LIKE_MOLECULES	19	0.1496	0.423464	0.996239	1	1	2569
REACTOME_TELOMERE_EXTENSION_BY_TELOMERASE	22	0.144838	0.42278	0.997994	0.999061	1	4953

## Sheet: UP IN MUSCLE IN T2D 
SUPPLEMENTARY MATERIAL 3
Ranking of the gene sets using Gene Set Enrichment Analysis (GSEA) version 4.2.2.
The list shows significantly upregulated gene sets in skeletal muscle of patients with T2D compared to obese controls.
ES, enrichment score; NES, normalized enrichment score; NOM, nominal; FDR, false discovery rate; FWER, family wise error rate
NAME	SIZE	ES	NES	NOM p-val	FDR q-val	FWER p-val	RANK AT MAX
BIOCARTA_PROTEASOME_PATHWAY	19	-0.674053	-2.40383	0	0.00807569	0.003	3913
REACTOME_REGULATION_OF_HMOX1_EXPRESSION_AND_ACTIVITY	61	-0.436226	-2.15996	0	0.0632221	0.0474	3913
KEGG_PROTEASOME	42	-0.48069	-2.1542	0	0.0442999	0.0498	3913
REACTOME_REGULATION_OF_RUNX3_EXPRESSION_AND_ACTIVITY	55	-0.447216	-2.12664	0	0.0440285	0.0646	3913
BIOCARTA_HER2_PATHWAY	23	-0.545498	-2.09354	0	0.0493063	0.0886	1488
REACTOME_ASYMMETRIC_LOCALIZATION_OF_PCP_PROTEINS	60	-0.41934	-2.08445	0	0.0440151	0.0948	3913
REACTOME_MITOPHAGY	25	-0.525722	-2.05241	0	0.0516148	0.1274	3529
REACTOME_AUF1_HNRNP_D0_BINDS_AND_DESTABILIZES_MRNA	53	-0.433767	-2.03968	0	0.0502687	0.1408	3913
BIOCARTA_EIF_PATHWAY	15	-0.606635	-2.01261	0.00260191	0.0555886	0.1708	2847
REACTOME_METALLOPROTEASE_DUBS	24	-0.513367	-1.99594	0	0.0568344	0.193	2719
BIOCARTA_IL6_PATHWAY	21	-0.543639	-1.99137	0	0.0534479	0.1986	1452
REACTOME_RORA_ACTIVATES_GENE_EXPRESSION	17	-0.556898	-1.95795	0.00360036	0.0646306	0.2516	2257
REACTOME_DEGRADATION_OF_DVL	55	-0.411307	-1.94861	0.00207469	0.064426	0.2686	3913
REACTOME_CROSS_PRESENTATION_OF_SOLUBLE_EXOGENOUS_ANTIGENS_ENDOSOMES	47	-0.417435	-1.94646	0	0.0606866	0.2722	3913
REACTOME_PINK1_PRKN_MEDIATED_MITOPHAGY	20	-0.53478	-1.93323	0.00694444	0.0636707	0.301	3529
REACTOME_DEGRADATION_OF_GLI1_BY_THE_PROTEASOME	57	-0.38595	-1.87913	0	0.0889071	0.415	3913
REACTOME_DEGRADATION_OF_AXIN	52	-0.402902	-1.87043	0	0.0891365	0.4356	3913
BIOCARTA_INSULIN_PATHWAY	21	-0.496891	-1.84259	0.00202634	0.104474	0.5064	1818
REACTOME_NEPHRIN_FAMILY_INTERACTIONS	21	-0.483026	-1.83936	0.004111	0.101011	0.5134	1582
REACTOME_DEGRADATION_OF_BETA_CATENIN_BY_THE_DESTRUCTION_COMPLEX	80	-0.355615	-1.83761	0	0.0973524	0.5182	3913
REACTOME_STABILIZATION_OF_P53	54	-0.385184	-1.8199	0	0.106089	0.5668	3913
BIOCARTA_MET_PATHWAY	33	-0.432257	-1.80523	0.00267738	0.112011	0.604	1492
REACTOME_RHO_GTPASES_ACTIVATE_IQGAPS	27	-0.446443	-1.78232	0.0033557	0.126299	0.6642	2315
BIOCARTA_RAS_PATHWAY	22	-0.467882	-1.7605	0.0106838	0.140306	0.7158	1452
BIOCARTA_LONGEVITY_PATHWAY	15	-0.524649	-1.74907	0.0225891	0.144358	0.7428	2792
REACTOME_HSP90_CHAPERONE_CYCLE_FOR_STEROID_HORMONE_RECEPTORS_SHR_IN_THE_PRESENCE_OF_LIGAND	51	-0.375563	-1.73076	0.002079	0.157126	0.781	2029
BIOCARTA_HCMV_PATHWAY	17	-0.494905	-1.7137	0.0162162	0.170596	0.8214	1866
BIOCARTA_IGF1_PATHWAY	21	-0.455791	-1.70499	0.0136986	0.174494	0.839	1492
BIOCARTA_MAL_PATHWAY	19	-0.470199	-1.70298	0.0156556	0.170476	0.8418	2754
REACTOME_SMOOTH_MUSCLE_CONTRACTION	37	-0.390146	-1.68847	0.00311526	0.180838	0.8682	2198
PID_WNT_NONCANONICAL_PATHWAY	30	-0.412316	-1.68633	0.00476758	0.177287	0.872	2315
REACTOME_REGULATION_OF_RAS_BY_GAPS	60	-0.352907	-1.67734	0.00973236	0.182318	0.888	3913
REACTOME_METABOLISM_OF_POLYAMINES	56	-0.348051	-1.66915	0.00198807	0.186125	0.9018	3913
REACTOME_UCH_PROTEINASES	83	-0.317509	-1.6647	0.00359712	0.185643	0.909	3996
REACTOME_MITOTIC_METAPHASE_AND_ANAPHASE	205	-0.28095	-1.66274	0	0.182589	0.911	3497
PID_RET_PATHWAY	36	-0.384809	-1.65133	0.0094851	0.191469	0.9266	486
REACTOME_TRANSLOCATION_OF_SLC2A4_GLUT4_TO_THE_PLASMA_MEMBRANE	61	-0.339732	-1.65102	0.00455581	0.186677	0.9274	2315
BIOCARTA_PDGF_PATHWAY	28	-0.407058	-1.64743	0.0172612	0.185904	0.9312	1492
REACTOME_REGULATION_OF_RUNX2_EXPRESSION_AND_ACTIVITY	71	-0.324557	-1.63631	0	0.195491	0.942	3913
REACTOME_DECTIN_1_MEDIATED_NONCANONICAL_NF_KB_SIGNALING	60	-0.334898	-1.63128	0.00665188	0.196802	0.9484	3913
PID_MET_PATHWAY	74	-0.321255	-1.62947	0.00298507	0.194192	0.9506	1982
REACTOME_DEFECTIVE_CFTR_CAUSES_CYSTIC_FIBROSIS	56	-0.336796	-1.62884	0.00669643	0.19045	0.9514	3913
REACTOME_HEDGEHOG_LIGAND_BIOGENESIS	58	-0.332766	-1.61529	0.00414938	0.203095	0.9652	3913
REACTOME_COPI_INDEPENDENT_GOLGI_TO_ER_RETROGRADE_TRAFFIC	46	-0.348824	-1.60989	0.00689655	0.205971	0.97	3544
REACTOME_GOLGI_TO_ER_RETROGRADE_TRANSPORT	112	-0.291755	-1.60162	0	0.211452	0.9732	1475
REACTOME_PCP_CE_PATHWAY	87	-0.306995	-1.59698	0	0.21261	0.9752	3913
REACTOME_CDT1_ASSOCIATION_WITH_THE_CDC6_ORC_ORIGIN_COMPLEX	56	-0.333118	-1.59399	0.00642398	0.212092	0.9762	3913
REACTOME_REGULATION_OF_PTEN_STABILITY_AND_ACTIVITY	67	-0.316468	-1.59395	0.00263158	0.207685	0.9762	3913
BIOCARTA_INTEGRIN_PATHWAY	32	-0.373891	-1.58671	0.0170157	0.21261	0.9812	2937
REACTOME_SEALING_OF_THE_NUCLEAR_ENVELOPE_NE_BY_ESCRT_III	24	-0.413554	-1.58647	0.0250272	0.208644	0.9812	2029
REACTOME_SYNTHESIS_OF_BILE_ACIDS_AND_BILE_SALTS	30	-0.38816	-1.57911	0.0143713	0.21393	0.9844	3183
PID_PDGFRA_PATHWAY	21	-0.423496	-1.57676	0.021	0.212803	0.985	1357
REACTOME_COOPERATION_OF_PREFOLDIN_AND_TRIC_CCT_IN_ACTIN_AND_TUBULIN_FOLDING	31	-0.378301	-1.57441	0.0129032	0.211868	0.9862	2419
KEGG_PROTEIN_EXPORT	19	-0.439218	-1.57402	0.0234375	0.208501	0.9862	3384
REACTOME_APC_C_CDH1_MEDIATED_DEGRADATION_OF_CDC20_AND_OTHER_APC_C_CDH1_TARGETED_PROTEINS_IN_LATE_MITOSIS_EARLY_G1	67	-0.316336	-1.56294	0.00867052	0.219552	0.99	3913
REACTOME_REGULATION_OF_LIPID_METABOLISM_BY_PPARALPHA	104	-0.290684	-1.54873	0.00549451	0.234832	0.9928	2257
REACTOME_CONSTITUTIVE_SIGNALING_BY_LIGAND_RESPONSIVE_EGFR_CANCER_VARIANTS	19	-0.424436	-1.53298	0.0335821	0.253656	0.9958	463
REACTOME_SEPARATION_OF_SISTER_CHROMATIDS	165	-0.264058	-1.5267	0	0.258939	0.997	3497
PID_FOXO_PATHWAY	47	-0.333811	-1.52563	0.00874126	0.256345	0.9974	2257
REACTOME_NEGATIVE_REGULATION_OF_NOTCH4_SIGNALING	54	-0.322584	-1.52359	0.00952381	0.254947	0.9974	3913
PID_ERBB1_RECEPTOR_PROXIMAL_PATHWAY	35	-0.358015	-1.52169	0.0163265	0.253503	0.9978	1608
REACTOME_SIGNALING_BY_ERBB2_ECD_MUTANTS	16	-0.451303	-1.51885	0.0461538	0.253876	0.9982	463
PID_ECADHERIN_NASCENT_AJ_PATHWAY	38	-0.347465	-1.51366	0.0178042	0.257828	0.9986	664
REACTOME_SELECTIVE_AUTOPHAGY	70	-0.299635	-1.51346	0	0.254169	0.9986	2719
REACTOME_RHOBTB1_GTPASE_CYCLE	22	-0.401926	-1.5069	0.0395421	0.260166	0.9986	2442
BIOCARTA_EGF_PATHWAY	27	-0.377724	-1.50291	0.0426487	0.262189	0.9986	1492
REACTOME_COPI_MEDIATED_ANTEROGRADE_TRANSPORT	90	-0.286155	-1.49873	0.0116279	0.264941	0.9988	2117
REACTOME_RHO_GTPASES_ACTIVATE_FORMINS	121	-0.269917	-1.49727	0.00680272	0.26324	0.9988	2315
REACTOME_FGFR2_ALTERNATIVE_SPLICING	27	-0.379572	-1.49102	0.0368171	0.268917	0.9994	1453
REACTOME_CONSTITUTIVE_SIGNALING_BY_EGFRVIII	15	-0.448746	-1.48762	0.0557801	0.270487	0.9996	463
REACTOME_E3_UBIQUITIN_LIGASES_UBIQUITINATE_TARGET_PROTEINS	46	-0.32578	-1.48688	0.0126984	0.267722	0.9996	3808
REACTOME_RESOLUTION_OF_SISTER_CHROMATID_COHESION	107	-0.272478	-1.484	0	0.268726	0.9996	2029
BIOCARTA_MCALPAIN_PATHWAY	18	-0.418714	-1.48266	0.0529148	0.267005	0.9996	1608
REACTOME_COPI_DEPENDENT_GOLGI_TO_ER_RETROGRADE_TRAFFIC	81	-0.285024	-1.48143	0.00675676	0.265401	0.9996	1475
HALLMARK_MYC_TARGETS_V1	200	-0.24036	-1.47621	0	0.269991	1	3329
REACTOME_DEPOSITION_OF_NEW_CENPA_CONTAINING_NUCLEOSOMES_AT_THE_CENTROMERE	53	-0.308987	-1.45952	0.0169133	0.293596	1	2249
REACTOME_MTORC1_MEDIATED_SIGNALLING	17	-0.417359	-1.44935	0.0552952	0.307514	1	2850
REACTOME_BUDDING_AND_MATURATION_OF_HIV_VIRION	22	-0.389979	-1.44327	0.0604167	0.314533	1	1456
REACTOME_ACTIVATION_OF_GENE_EXPRESSION_BY_SREBF_SREBP	40	-0.324653	-1.44042	0.0260736	0.315584	1	1830
BIOCARTA_ECM_PATHWAY	19	-0.404528	-1.43739	0.0787321	0.317109	1	1938
REACTOME_INTRA_GOLGI_AND_RETROGRADE_GOLGI_TO_ER_TRAFFIC	167	-0.249235	-1.43573	0	0.316234	1	1524
REACTOME_SYNTHESIS_OF_ACTIVE_UBIQUITIN_ROLES_OF_E1_AND_E2_ENZYMES	26	-0.359875	-1.43251	0.0605327	0.317933	1	3098
REACTOME_TRIGLYCERIDE_CATABOLISM	21	-0.385037	-1.43144	0.0599594	0.316224	1	1352
REACTOME_DOWNSTREAM_SIGNALING_EVENTS_OF_B_CELL_RECEPTOR_BCR	77	-0.278862	-1.42485	0.0163934	0.324101	1	3913
REACTOME_SRP_DEPENDENT_COTRANSLATIONAL_PROTEIN_TARGETING_TO_MEMBRANE	107	-0.265724	-1.4233	0.010929	0.323103	1	8168
REACTOME_PROTEIN_UBIQUITINATION	62	-0.29265	-1.42174	0.016317	0.322113	1	3808
REACTOME_TRIGLYCERIDE_METABOLISM	26	-0.359431	-1.41989	0.0577576	0.321689	1	1352
REACTOME_MRNA_SPLICING_MINOR_PATHWAY	46	-0.305892	-1.41895	0.0336879	0.319718	1	2474
REACTOME_COPII_MEDIATED_VESICLE_TRANSPORT	60	-0.292999	-1.41844	0.0183066	0.317134	1	1517
REACTOME_REGULATION_OF_MRNA_STABILITY_BY_PROTEINS_THAT_BIND_AU_RICH_ELEMENTS	81	-0.274968	-1.41748	0.020339	0.315283	1	3913
REACTOME_CELLULAR_RESPONSE_TO_HYPOXIA	71	-0.278173	-1.40899	0.0157233	0.3271	1	3913
REACTOME_FORMATION_OF_TUBULIN_FOLDING_INTERMEDIATES_BY_CCT_TRIC	24	-0.366355	-1.40745	0.0608407	0.326214	1	2419
PID_INSULIN_PATHWAY	42	-0.31251	-1.40661	0.040404	0.324334	1	581
REACTOME_TICAM1_RIP1_MEDIATED_IKK_COMPLEX_RECRUITMENT	18	-0.393929	-1.4052	0.0729654	0.323566	1	3855
REACTOME_CELLULAR_RESPONSE_TO_HEAT_STRESS	92	-0.261344	-1.40426	0.00401606	0.32197	1	2417
BIOCARTA_PPARA_PATHWAY	51	-0.301838	-1.40145	0.0299065	0.323843	1	2487
REACTOME_EUKARYOTIC_TRANSLATION_ELONGATION	90	-0.266285	-1.40095	0	0.321422	1	8331
REACTOME_ABC_TRANSPORTER_DISORDERS	71	-0.280404	-1.39882	0.03003	0.321704	1	3913
PID_CDC42_PATHWAY	67	-0.281742	-1.39678	0.0180412	0.322154	1	1944
REACTOME_RECOGNITION_OF_DNA_DAMAGE_BY_PCNA_CONTAINING_REPLICATION_COMPLEX	28	-0.346598	-1.39577	0.0645995	0.320825	1	3829
REACTOME_M_PHASE	352	-0.220911	-1.39555	0	0.318122	1	2738
REACTOME_MITOTIC_SPINDLE_CHECKPOINT	93	-0.26622	-1.39167	0.00873363	0.321935	1	1819
BIOCARTA_EIF4_PATHWAY	24	-0.36028	-1.39004	0.0860786	0.321748	1	581
REACTOME_REGULATION_OF_HSF1_MEDIATED_HEAT_SHOCK_RESPONSE	76	-0.272315	-1.38995	0.0178571	0.318821	1	1260
REACTOME_KINESINS	45	-0.308837	-1.3876	0.0347682	0.320056	1	2029
REACTOME_ACTIVATION_OF_AMPK_DOWNSTREAM_OF_NMDARS	24	-0.358051	-1.38539	0.0786268	0.320861	1	2029
REACTOME_MAPK6_MAPK4_SIGNALING	84	-0.267877	-1.38415	0.0186335	0.320074	1	3913
KEGG_RIBOSOME	84	-0.268095	-1.38398	0.0265781	0.317408	1	8150
REACTOME_RMTS_METHYLATE_HISTONE_ARGININES	54	-0.291971	-1.38398	0.0416667	0.31451	1	1889
REACTOME_TRANSCRIPTIONAL_REGULATION_OF_WHITE_ADIPOCYTE_DIFFERENTIATION	74	-0.272943	-1.38377	0.015674	0.311987	1	1950
BIOCARTA_RAC1_PATHWAY	21	-0.378163	-1.38167	0.0807771	0.312862	1	1383
BIOCARTA_VDR_PATHWAY	24	-0.356079	-1.37946	0.0774947	0.313902	1	3183
REACTOME_NUCLEAR_ENVELOPE_NE_REASSEMBLY	67	-0.280598	-1.37915	0.0253807	0.311573	1	2775
REACTOME_MHC_CLASS_II_ANTIGEN_PRESENTATION	108	-0.250994	-1.36943	0.0119048	0.325931	1	2151
REACTOME_MEIOTIC_SYNAPSIS	59	-0.279548	-1.3682	0.0373134	0.325503	1	1237
REACTOME_TRANSLESION_SYNTHESIS_BY_POLH	18	-0.390337	-1.36785	0.0897073	0.323271	1	2126
BIOCARTA_TNFR1_PATHWAY	29	-0.329747	-1.36684	0.0651387	0.322352	1	1907
HALLMARK_ADIPOGENESIS	180	-0.232798	-1.35633	0	0.33872	1	983
REACTOME_HSF1_DEPENDENT_TRANSACTIVATION	34	-0.320086	-1.35611	0.0666667	0.336286	1	2299
REACTOME_FORMATION_OF_TC_NER_PRE_INCISION_COMPLEX	50	-0.287017	-1.35547	0.0419048	0.334574	1	1924
PID_AJDISS_2PATHWAY	47	-0.296842	-1.35492	0.05	0.332885	1	312
REACTOME_SIGNALING_BY_ERBB2_IN_CANCER	24	-0.353467	-1.35246	0.0942529	0.334674	1	507
REACTOME_INTRA_GOLGI_TRAFFIC	35	-0.31978	-1.35005	0.069209	0.336677	1	1524
REACTOME_ATTENUATION_PHASE	27	-0.337278	-1.34899	0.0711061	0.335893	1	1488
REACTOME_REGULATION_OF_CHOLESTEROL_BIOSYNTHESIS_BY_SREBP_SREBF	53	-0.286213	-1.3483	0.0515267	0.334467	1	2257
REACTOME_NUCLEAR_EVENTS_STIMULATED_BY_ALK_SIGNALING_IN_CANCER	18	-0.384273	-1.34449	0.109009	0.3388	1	3104
HALLMARK_PROTEIN_SECRETION	96	-0.254442	-1.34247	0.0126582	0.339958	1	2709
BIOCARTA_MPR_PATHWAY	20	-0.367811	-1.34192	0.106448	0.338333	1	352
BIOCARTA_IL7_PATHWAY	16	-0.39163	-1.33865	0.120346	0.342018	1	2257
REACTOME_SYNTHESIS_OF_BILE_ACIDS_AND_BILE_SALTS_VIA_7ALPHA_HYDROXYCHOLESTEROL	21	-0.362646	-1.33706	0.0972678	0.342304	1	3183
REACTOME_ER_TO_GOLGI_ANTEROGRADE_TRANSPORT	136	-0.233341	-1.32816	0.00840336	0.356804	1	1517
REACTOME_ACTIVATION_OF_THE_MRNA_UPON_BINDING_OF_THE_CAP_BINDING_COMPLEX_AND_EIFS_AND_SUBSEQUENT_BINDING_TO_43S	59	-0.274975	-1.32805	0.0487805	0.354334	1	3028
REACTOME_MET_PROMOTES_CELL_MOTILITY	36	-0.305849	-1.32194	0.0781476	0.363561	1	558
REACTOME_RHOV_GTPASE_CYCLE	34	-0.311349	-1.32078	0.0789474	0.363261	1	774
REACTOME_REGULATION_OF_EXPRESSION_OF_SLITS_AND_ROBOS	163	-0.230112	-1.31879	0	0.364681	1	4209
KEGG_MISMATCH_REPAIR	23	-0.343725	-1.31743	0.106996	0.364743	1	967
REACTOME_ORC1_REMOVAL_FROM_CHROMATIN	68	-0.25992	-1.31643	0.0409207	0.364136	1	3913
REACTOME_ONCOGENE_INDUCED_SENESCENCE	30	-0.315777	-1.31559	0.078481	0.363124	1	1234
BIOCARTA_IGF1R_PATHWAY	23	-0.341146	-1.31313	0.118337	0.365262	1	486
REACTOME_TRANSCRIPTION_COUPLED_NUCLEOTIDE_EXCISION_REPAIR_TC_NER	73	-0.259221	-1.31237	0.036036	0.364148	1	1973
REACTOME_MITOTIC_PROMETAPHASE	174	-0.226996	-1.31205	0	0.362156	1	2261
REACTOME_ANTIGEN_PROCESSING_UBIQUITINATION_PROTEASOME_DEGRADATION	224	-0.220865	-1.31131	0	0.361069	1	3549
REACTOME_MRNA_SPLICING	165	-0.227539	-1.31122	0.0117647	0.358747	1	2537
BIOCARTA_PITX2_PATHWAY	16	-0.380113	-1.30012	0.132541	0.378934	1	2257
REACTOME_DEADENYLATION_DEPENDENT_MRNA_DECAY	44	-0.28697	-1.29952	0.0848056	0.377542	1	2483
REACTOME_INITIATION_OF_NUCLEAR_ENVELOPE_NE_REFORMATION	18	-0.36914	-1.29789	0.129954	0.378118	1	2775
REACTOME_ABC_FAMILY_PROTEINS_MEDIATED_TRANSPORT	91	-0.244309	-1.29755	0.0423077	0.37621	1	3856
KEGG_UBIQUITIN_MEDIATED_PROTEOLYSIS	116	-0.239704	-1.29604	0.0127389	0.376795	1	3200
REACTOME_PROCESSING_OF_CAPPED_INTRON_CONTAINING_PRE_MRNA	212	-0.211876	-1.29575	0	0.3747	1	2537
REACTOME_RHOBTB_GTPASE_CYCLE	33	-0.305932	-1.29014	0.107932	0.383711	1	2442
REACTOME_DNA_DAMAGE_BYPASS	42	-0.286533	-1.28841	0.0710744	0.384861	1	3829
REACTOME_RHOD_GTPASE_CYCLE	45	-0.282799	-1.28634	0.0811287	0.3867	1	2676
REACTOME_RHOF_GTPASE_CYCLE	35	-0.301994	-1.28572	0.107955	0.385555	1	2204
REACTOME_DOWNSTREAM_SIGNAL_TRANSDUCTION	28	-0.314883	-1.28374	0.119474	0.386917	1	1492
REACTOME_CLEC7A_DECTIN_1_SIGNALING	95	-0.240205	-1.28128	0.0336134	0.389389	1	3913
PID_A6B1_A6B4_INTEGRIN_PATHWAY	44	-0.282526	-1.28014	0.0904437	0.389202	1	972
REACTOME_NEDDYLATION	171	-0.217259	-1.27946	0.0169492	0.388293	1	3549
BIOCARTA_MTOR_PATHWAY	20	-0.347516	-1.27829	0.124751	0.388273	1	581
REACTOME_AGGREPHAGY	38	-0.2878	-1.27753	0.107246	0.387414	1	2126
REACTOME_RHO_GTPASES_ACTIVATE_ROCKS	19	-0.352979	-1.2771	0.141133	0.385842	1	2795
KEGG_SPLICEOSOME	110	-0.234939	-1.2763	0.039548	0.385144	1	2537
BIOCARTA_BCELLSURVIVAL_PATHWAY	15	-0.380229	-1.27442	0.152306	0.386662	1	1383
REACTOME_SIGNALING_BY_EGFR_IN_CANCER	24	-0.332133	-1.27267	0.129032	0.38788	1	1468
REACTOME_GAB1_SIGNALOSOME	15	-0.379842	-1.27123	0.158784	0.388539	1	1468
BIOCARTA_PYK2_PATHWAY	26	-0.324633	-1.26902	0.129105	0.390716	1	2898
REACTOME_DUAL_INCISION_IN_GG_NER	39	-0.289218	-1.26664	0.105344	0.393266	1	2737
REACTOME_INTERLEUKIN_6_FAMILY_SIGNALING	21	-0.339414	-1.26051	0.144351	0.403639	1	2753
REACTOME_BILE_ACID_AND_BILE_SALT_METABOLISM	39	-0.284943	-1.25909	0.106811	0.404285	1	3183
REACTOME_DUAL_INCISION_IN_TC_NER	60	-0.263634	-1.25761	0.10643	0.404852	1	1973
REACTOME_APC_C_MEDIATED_DEGRADATION_OF_CELL_CYCLE_PROTEINS	81	-0.241782	-1.25142	0.0724638	0.415474	1	3913
REACTOME_TIE2_SIGNALING	18	-0.351993	-1.25083	0.145522	0.414239	1	463
REACTOME_SIGNALING_BY_ALK_IN_CANCER	52	-0.26586	-1.25045	0.102564	0.412627	1	3248
BIOCARTA_WNT_PATHWAY	24	-0.324238	-1.2494	0.155361	0.412621	1	2257
REACTOME_MECP2_REGULATES_NEURONAL_RECEPTORS_AND_CHANNELS	16	-0.366901	-1.23927	0.166227	0.432444	1	67
BIOCARTA_CDMAC_PATHWAY	16	-0.36578	-1.23874	0.174328	0.431289	1	1452
PID_P53_REGULATION_PATHWAY	54	-0.256872	-1.23578	0.106776	0.435593	1	2257
REACTOME_CYTOPROTECTION_BY_HMOX1	109	-0.227898	-1.23573	0.0572917	0.433236	1	3856
REACTOME_RHO_GTPASES_ACTIVATE_PAKS	21	-0.330592	-1.23534	0.160555	0.431717	1	2315
REACTOME_MTOR_SIGNALLING	32	-0.291407	-1.22682	0.150134	0.448862	1	1469
BIOCARTA_GPCR_PATHWAY	29	-0.29991	-1.22568	0.149693	0.448973	1	1568
KEGG_WNT_SIGNALING_PATHWAY	134	-0.216056	-1.22316	0.0178571	0.452652	1	2455
BIOCARTA_GCR_PATHWAY	17	-0.352714	-1.22242	0.191163	0.451809	1	1715
REACTOME_FORMATION_OF_INCISION_COMPLEX_IN_GG_NER	42	-0.27662	-1.22166	0.148148	0.451103	1	2353
REACTOME_DOWNREGULATION_OF_ERBB2_SIGNALING	27	-0.302811	-1.2205	0.171264	0.451367	1	1610
PID_IL6_7_PATHWAY	47	-0.265285	-1.21782	0.138122	0.455246	1	2510
REACTOME_MUSCLE_CONTRACTION	170	-0.207906	-1.21362	0.0925926	0.462393	1	736
REACTOME_DISEASES_ASSOCIATED_WITH_GLYCOSYLATION_PRECURSOR_BIOSYNTHESIS	18	-0.342855	-1.21356	0.201951	0.460082	1	8485
REACTOME_BASE_EXCISION_REPAIR	73	-0.239978	-1.2133	0.101852	0.458211	1	2121
REACTOME_HCMV_INFECTION	123	-0.217451	-1.2116	0.0940171	0.459839	1	2029
REACTOME_HCMV_LATE_EVENTS	82	-0.235891	-1.20975	0.1	0.461821	1	1497
PID_ILK_PATHWAY	41	-0.267824	-1.20922	0.146805	0.460544	1	2315
KEGG_HISTIDINE_METABOLISM	24	-0.314017	-1.20681	0.17984	0.464029	1	2768
REACTOME_INTERLEUKIN_12_FAMILY_SIGNALING	53	-0.25538	-1.20452	0.119843	0.467008	1	1832
PID_NECTIN_PATHWAY	30	-0.290569	-1.19957	0.175676	0.476736	1	587
BIOCARTA_GH_PATHWAY	27	-0.303038	-1.19701	0.199321	0.480543	1	2017
REACTOME_RECYCLING_PATHWAY_OF_L1	43	-0.266793	-1.19692	0.141431	0.478338	1	2029
BIOCARTA_MTA3_PATHWAY	17	-0.348616	-1.1966	0.200384	0.476642	1	1330
REACTOME_RESOLUTION_OF_ABASIC_SITES_AP_SITES	35	-0.281745	-1.19526	0.177353	0.477637	1	2121
BIOCARTA_TPO_PATHWAY	24	-0.31309	-1.19473	0.191898	0.476624	1	1492
PID_TELOMERASE_PATHWAY	64	-0.238848	-1.19335	0.131234	0.477555	1	3377
PID_PS1_PATHWAY	42	-0.265972	-1.19298	0.176948	0.47607	1	2269
BIOCARTA_CK1_PATHWAY	15	-0.360122	-1.18964	0.219328	0.481764	1	661
KEGG_RENAL_CELL_CARCINOMA	70	-0.24044	-1.18801	0.128415	0.48338	1	2315
PID_IFNG_PATHWAY	39	-0.275771	-1.18571	0.18124	0.486746	1	2510
REACTOME_BBSOME_MEDIATED_CARGO_TARGETING_TO_CILIUM	17	-0.343703	-1.18568	0.217892	0.484467	1	2419
REACTOME_IKK_COMPLEX_RECRUITMENT_MEDIATED_BY_RIP1	21	-0.312772	-1.1682	0.227902	0.526702	1	3855
BIOCARTA_FMLP_PATHWAY	33	-0.274068	-1.16736	0.204986	0.526476	1	1866
REACTOME_APOPTOTIC_EXECUTION_PHASE	49	-0.251179	-1.16534	0.189349	0.529347	1	1944
REACTOME_ATF4_ACTIVATES_GENES_IN_RESPONSE_TO_ENDOPLASMIC_RETICULUM_STRESS	24	-0.299762	-1.16525	0.228443	0.527106	1	1450
REACTOME_TRANSPORT_OF_CONNEXONS_TO_THE_PLASMA_MEMBRANE	16	-0.344068	-1.16511	0.239897	0.524925	1	2029
REACTOME_RIPK1_MEDIATED_REGULATED_NECROSIS	26	-0.290574	-1.16156	0.220779	0.531777	1	1370
REACTOME_SCF_SKP2_MEDIATED_DEGRADATION_OF_P27_P21	60	-0.240734	-1.15893	0.16055	0.536068	1	3913
REACTOME_TP53_REGULATES_TRANSCRIPTION_OF_GENES_INVOLVED_IN_G2_CELL_CYCLE_ARREST	17	-0.328847	-1.15488	0.243659	0.544524	1	1855
REACTOME_TRANSPORT_TO_THE_GOLGI_AND_SUBSEQUENT_MODIFICATION	166	-0.200542	-1.15469	0.0697674	0.542449	1	1517
PID_EPHB_FWD_PATHWAY	40	-0.26143	-1.1528	0.214634	0.544998	1	774
REACTOME_HOST_INTERACTIONS_OF_HIV_FACTORS	124	-0.205639	-1.15175	0.115108	0.545274	1	3913
KEGG_ADHERENS_JUNCTION	72	-0.22438	-1.14842	0.19764	0.551672	1	3000
REACTOME_RHO_GTPASE_EFFECTORS	272	-0.182418	-1.14648	0.0666667	0.554465	1	2876
REACTOME_DEUBIQUITINATION	228	-0.19183	-1.14412	0.0714286	0.558407	1	2754
REACTOME_SWITCHING_OF_ORIGINS_TO_A_POST_REPLICATIVE_STATE	83	-0.221946	-1.14393	0.161172	0.556392	1	3913
REACTOME_UB_SPECIFIC_PROCESSING_PROTEASES	166	-0.199776	-1.1427	0.149254	0.557182	1	3856
REACTOME_INTERLEUKIN_12_SIGNALING	45	-0.254816	-1.14153	0.21875	0.558014	1	1832
REACTOME_RESOLUTION_OF_AP_SITES_VIA_THE_MULTIPLE_NUCLEOTIDE_PATCH_REPLACEMENT_PATHWAY	23	-0.297846	-1.13733	0.256891	0.567115	1	1726
PID_ANGIOPOIETIN_RECEPTOR_PATHWAY	49	-0.246821	-1.13522	0.203008	0.570388	1	703
PID_SYNDECAN_1_PATHWAY	45	-0.25195	-1.13375	0.214165	0.571852	1	2618
KEGG_BUTANOATE_METABOLISM	33	-0.271091	-1.13181	0.242003	0.574455	1	2768
REACTOME_TRANSCRIPTIONAL_REGULATION_BY_RUNX3	93	-0.210346	-1.13091	0.184739	0.574541	1	3913
REACTOME_CHROMOSOME_MAINTENANCE	116	-0.205197	-1.12469	0.135802	0.589522	1	1497
REACTOME_PCNA_DEPENDENT_LONG_PATCH_BASE_EXCISION_REPAIR	20	-0.308437	-1.12363	0.288386	0.590047	1	1008
REACTOME_INHIBITION_OF_DNA_RECOMBINATION_AT_TELOMERE	53	-0.236289	-1.1183	0.237154	0.602724	1	1497
REACTOME_DARPP_32_EVENTS	23	-0.290746	-1.11806	0.26997	0.600764	1	1805
REACTOME_APC_C_CDC20_MEDIATED_DEGRADATION_OF_CYCLIN_B	19	-0.31479	-1.11742	0.272553	0.59987	1	3877
REACTOME_BETA_CATENIN_INDEPENDENT_WNT_SIGNALING	133	-0.198603	-1.11591	0.142857	0.6015	1	3494
REACTOME_HDACS_DEACETYLATE_HISTONES	64	-0.226154	-1.11446	0.243736	0.603093	1	1182
REACTOME_ABERRANT_REGULATION_OF_MITOTIC_EXIT_IN_CANCER_DUE_TO_RB1_DEFECTS	15	-0.334436	-1.11307	0.292663	0.604581	1	1026
REACTOME_CELLULAR_RESPONSE_TO_CHEMICAL_STRESS	141	-0.197304	-1.11143	0.201923	0.606848	1	3549
REACTOME_TRANSLESION_SYNTHESIS_BY_POLK	15	-0.334018	-1.11138	0.297837	0.604421	1	967
REACTOME_THE_ROLE_OF_GTSE1_IN_G2_M_PROGRESSION_AFTER_G2_CHECKPOINT	73	-0.220838	-1.11058	0.231884	0.604187	1	3913
REACTOME_SIGNALING_BY_CYTOSOLIC_FGFR1_FUSION_MUTANTS	16	-0.325558	-1.11003	0.293644	0.603202	1	1117
BIOCARTA_CHREBP_PATHWAY	18	-0.311952	-1.10718	0.305582	0.609019	1	352
REACTOME_INHIBITION_OF_THE_PROTEOLYTIC_ACTIVITY_OF_APC_C_REQUIRED_FOR_THE_ONSET_OF_ANAPHASE_BY_MITOTIC_SPINDLE_CHECKPOINT_COMPONENTS	16	-0.326401	-1.10692	0.299543	0.607343	1	754
REACTOME_TRANSCRIPTIONAL_REGULATION_BY_VENTX	31	-0.262844	-1.10453	0.288136	0.611716	1	2505
REACTOME_SIGNALING_BY_ERBB2	48	-0.238119	-1.10212	0.268817	0.616319	1	507
PID_HIF1A_PATHWAY	19	-0.306522	-1.10106	0.303327	0.617072	1	2944
REACTOME_SIGNALING_BY_ALK	25	-0.277623	-1.09842	0.305804	0.622175	1	1488
BIOCARTA_GLEEVEC_PATHWAY	23	-0.29209	-1.09711	0.305435	0.623309	1	3070
BIOCARTA_NGF_PATHWAY	20	-0.302688	-1.09708	0.314872	0.620849	1	1452
REACTOME_FCERI_MEDIATED_NF_KB_ACTIVATION	90	-0.208641	-1.09633	0.247104	0.620558	1	3913
KEGG_RNA_DEGRADATION	46	-0.241676	-1.09617	0.289007	0.618551	1	2939
REACTOME_CELL_CYCLE_MITOTIC	485	-0.172366	-1.09554	0	0.617959	1	2305
REACTOME_EUKARYOTIC_TRANSLATION_INITIATION	116	-0.200594	-1.09388	0.233129	0.62018	1	8168
PID_IGF1_PATHWAY	28	-0.269895	-1.09166	0.299007	0.624268	1	1452
BIOCARTA_VIP_PATHWAY	24	-0.284622	-1.09128	0.316469	0.622901	1	1568
PID_RAC1_PATHWAY	49	-0.232398	-1.09053	0.279468	0.622594	1	2898
REACTOME_BMAL1_CLOCK_NPAS2_ACTIVATES_CIRCADIAN_GENE_EXPRESSION	26	-0.278831	-1.08897	0.306527	0.624438	1	2257
REACTOME_NUCLEOTIDE_EXCISION_REPAIR	101	-0.201873	-1.0881	0.261307	0.624556	1	2070
REACTOME_E2F_MEDIATED_REGULATION_OF_DNA_REPLICATION	21	-0.298943	-1.08781	0.305699	0.622904	1	1805
REACTOME_G1_S_DNA_DAMAGE_CHECKPOINTS	64	-0.224267	-1.0871	0.287841	0.62253	1	3913
REACTOME_DEADENYLATION_OF_MRNA	20	-0.295365	-1.08158	0.32542	0.636071	1	2283
REACTOME_MITOCHONDRIAL_TRANSLATION	57	-0.224624	-1.08145	0.302376	0.634022	1	2484
REACTOME_INTRAFLAGELLAR_TRANSPORT	41	-0.239602	-1.07511	0.318885	0.650775	1	2087
REACTOME_HSF1_ACTIVATION	30	-0.265043	-1.07508	0.319392	0.64842	1	1260
REACTOME_MYOGENESIS	27	-0.270138	-1.0748	0.322468	0.646827	1	1944
PID_VEGFR1_2_PATHWAY	69	-0.213817	-1.07424	0.299435	0.646062	1	703
BIOCARTA_TCR_PATHWAY	43	-0.242921	-1.07159	0.334992	0.651628	1	1568
BIOCARTA_MAPK_PATHWAY	81	-0.206433	-1.07094	0.31746	0.651063	1	2998
REACTOME_SARS_COV_INFECTIONS	141	-0.188669	-1.07006	0.25641	0.651043	1	2744
BIOCARTA_TFF_PATHWAY	24	-0.281332	-1.06939	0.339157	0.650591	1	2754
REACTOME_MET_ACTIVATES_PTK2_SIGNALING	26	-0.273227	-1.06788	0.313131	0.652621	1	558
KEGG_TRYPTOPHAN_METABOLISM	33	-0.248816	-1.0667	0.347945	0.653749	1	1223
REACTOME_HCMV_EARLY_EVENTS	106	-0.195546	-1.06335	0.301205	0.66136	1	2029
REACTOME_NS1_MEDIATED_EFFECTS_ON_HOST_PATHWAYS	38	-0.24635	-1.06195	0.349618	0.663254	1	2002
BIOCARTA_BARRESTIN_SRC_PATHWAY	17	-0.305716	-1.06084	0.350372	0.664137	1	661
REACTOME_PROGRAMMED_CELL_DEATH	191	-0.181001	-1.06004	0.358974	0.664111	1	3572
REACTOME_MITOCHONDRIAL_FATTY_ACID_BETA_OXIDATION	27	-0.263572	-1.05794	0.335301	0.667837	1	975
REACTOME_AUTOPHAGY	126	-0.187	-1.0576	0.316176	0.666382	1	2427
REACTOME_CLASS_I_PEROXISOMAL_MEMBRANE_PROTEIN_IMPORT	18	-0.295681	-1.05665	0.36872	0.666897	1	3386
REACTOME_POST_CHAPERONIN_TUBULIN_FOLDING_PATHWAY	21	-0.281021	-1.05561	0.372812	0.667544	1	2029
BIOCARTA_HIF_PATHWAY	15	-0.312743	-1.05453	0.360071	0.668324	1	1488
BIOCARTA_AKT_PATHWAY	22	-0.277866	-1.05418	0.367495	0.667034	1	2157
REACTOME_TRANSCRIPTIONAL_REGULATION_BY_SMALL_RNAS	85	-0.202215	-1.04974	0.305147	0.677869	1	1182
BIOCARTA_STRESS_PATHWAY	24	-0.270763	-1.04746	0.368078	0.682375	1	1866
BIOCARTA_FCER1_PATHWAY	38	-0.242327	-1.04546	0.381098	0.68579	1	1832
REACTOME_WNT_LIGAND_BIOGENESIS_AND_TRAFFICKING	20	-0.285703	-1.04447	0.375	0.686462	1	1251
REACTOME_DOWNREGULATION_OF_TGF_BETA_RECEPTOR_SIGNALING	26	-0.265657	-1.04332	0.391892	0.68741	1	8322
REACTOME_TRANSPORT_OF_MATURE_MRNAS_DERIVED_FROM_INTRONLESS_TRANSCRIPTS	38	-0.239976	-1.04208	0.371019	0.688651	1	2417
REACTOME_CELL_CYCLE_CHECKPOINTS	251	-0.165153	-1.03805	0.333333	0.698198	1	2999
REACTOME_SIGNALING_BY_NOTCH4	78	-0.199371	-1.03227	0.37931	0.713481	1	3913
REACTOME_TRANSLESION_SYNTHESIS_BY_Y_FAMILY_DNA_POLYMERASES_BYPASSES_LESIONS_ON_DNA_TEMPLATE	34	-0.242389	-1.02682	0.40613	0.727745	1	3829
REACTOME_DNA_REPAIR	281	-0.165905	-1.02503	0.2	0.730864	1	2138
BIOCARTA_CREB_PATHWAY	22	-0.275429	-1.02478	0.398366	0.729192	1	829
REACTOME_GENE_AND_PROTEIN_EXPRESSION_BY_JAK_STAT_SIGNALING_AFTER_INTERLEUKIN_12_STIMULATION	36	-0.233246	-1.02344	0.410184	0.730733	1	1832
REACTOME_RNA_POLYMERASE_III_TRANSCRIPTION_TERMINATION	20	-0.278918	-1.02216	0.422465	0.732179	1	173
REACTOME_SIGNALING_BY_WNT	277	-0.168908	-1.02118	0.375	0.732721	1	3000
REACTOME_INACTIVATION_OF_CSF3_G_CSF_SIGNALING	25	-0.259137	-1.02062	0.414662	0.73204	1	3396
KEGG_ARRHYTHMOGENIC_RIGHT_VENTRICULAR_CARDIOMYOPATHY_ARVC	67	-0.206016	-1.01984	0.409207	0.731952	1	714
REACTOME_PERK_REGULATES_GENE_EXPRESSION	29	-0.250482	-1.01907	0.406514	0.731857	1	1450
PID_FAK_PATHWAY	58	-0.210249	-1.01681	0.40534	0.736331	1	1693
REACTOME_SENESCENCE_ASSOCIATED_SECRETORY_PHENOTYPE_SASP	88	-0.190817	-1.01607	0.431655	0.736084	1	1497
REACTOME_SUMOYLATION_OF_DNA_DAMAGE_RESPONSE_AND_REPAIR_PROTEINS	70	-0.200859	-1.01352	0.404959	0.741467	1	2138
REACTOME_FORMATION_OF_SENESCENCE_ASSOCIATED_HETEROCHROMATIN_FOCI_SAHF	17	-0.289989	-1.01201	0.402194	0.743414	1	494
HALLMARK_ANDROGEN_RESPONSE	100	-0.190638	-1.01066	0.415385	0.744965	1	1676
REACTOME_RESPONSE_OF_EIF2AK4_GCN2_TO_AMINO_ACID_DEFICIENCY	97	-0.192126	-1.01057	0.418919	0.742757	1	9169
REACTOME_SIGNALING_BY_HIPPO	17	-0.291023	-1.00874	0.425094	0.745877	1	1460
REACTOME_FC_EPSILON_RECEPTOR_FCERI_SIGNALING	139	-0.177877	-1.00798	0.412281	0.745738	1	3487
REACTOME_TRANSPORT_OF_MATURE_TRANSCRIPT_TO_CYTOPLASM	73	-0.197043	-1.00449	0.474667	0.754	1	2532
REACTOME_EPHB_MEDIATED_FORWARD_SIGNALING	42	-0.226282	-1.00112	0.442308	0.762001	1	2797
REACTOME_PTEN_REGULATION	125	-0.178438	-1.0011	0.445205	0.759591	1	3856
REACTOME_CHROMATIN_MODIFYING_ENZYMES	215	-0.16961	-1.00079	0.387097	0.758114	1	1934
BIOCARTA_NFAT_PATHWAY	50	-0.21628	-1.00068	0.463687	0.755992	1	2814
REACTOME_HEME_SIGNALING	44	-0.220857	-0.997997	0.459459	0.761837	1	2257
REACTOME_SEMA4D_IN_SEMAPHORIN_SIGNALING	24	-0.261831	-0.996421	0.455038	0.764168	1	493
REACTOME_CLASS_I_MHC_MEDIATED_ANTIGEN_PROCESSING_PRESENTATION	290	-0.160974	-0.996311	0.4375	0.76207	1	3522
REACTOME_GENE_SILENCING_BY_RNA	106	-0.181179	-0.99428	0.474227	0.765834	1	2417
REACTOME_SIGNALING_BY_ERBB4	56	-0.207182	-0.994009	0.476082	0.76422	1	1468
PID_BETA_CATENIN_DEG_PATHWAY	15	-0.292729	-0.989715	0.441026	0.774777	1	4022
KEGG_BIOSYNTHESIS_OF_UNSATURATED_FATTY_ACIDS	20	-0.270147	-0.988607	0.462802	0.775713	1	975
PID_HDAC_CLASSI_PATHWAY	59	-0.204021	-0.988401	0.495392	0.773918	1	3031
REACTOME_SIGNALING_BY_BRAF_AND_RAF1_FUSIONS	61	-0.200687	-0.986114	0.471655	0.778519	1	1608
REACTOME_TCF_DEPENDENT_SIGNALING_IN_RESPONSE_TO_WNT	194	-0.169562	-0.984713	0.54	0.780323	1	3000
REACTOME_DOWNREGULATION_OF_SMAD2_3_SMAD4_TRANSCRIPTIONAL_ACTIVITY	28	-0.243362	-0.982372	0.484299	0.784859	1	3494
REACTOME_TRANSPORT_OF_THE_SLBP_DEPENDANT_MATURE_MRNA	33	-0.234313	-0.977839	0.488981	0.796135	1	2417
REACTOME_MAPK_TARGETS_NUCLEAR_EVENTS_MEDIATED_BY_MAP_KINASES	31	-0.23643	-0.977434	0.491436	0.794913	1	2040
REACTOME_SIGNALING_BY_ROBO_RECEPTORS	207	-0.160107	-0.977159	0.6	0.79333	1	4209
REACTOME_GLOBAL_GENOME_NUCLEOTIDE_EXCISION_REPAIR_GG_NER	78	-0.190695	-0.975285	0.519868	0.796522	1	2364
REACTOME_ENDOSOMAL_SORTING_COMPLEX_REQUIRED_FOR_TRANSPORT_ESCRT	23	-0.260908	-0.972617	0.487395	0.802366	1	1456
REACTOME_TRANSLATION	243	-0.161151	-0.968515	0.607143	0.812214	1	2484
REACTOME_MEIOSIS	94	-0.182235	-0.968285	0.573333	0.810473	1	1237
REACTOME_INFLUENZA_INFECTION	150	-0.167781	-0.967439	0.618557	0.810631	1	2477
REACTOME_CARGO_CONCENTRATION_IN_THE_ER	32	-0.234552	-0.966569	0.51375	0.810725	1	2117
REACTOME_FOXO_MEDIATED_TRANSCRIPTION_OF_CELL_CYCLE_GENES	17	-0.273943	-0.965606	0.495438	0.811146	1	893
REACTOME_CHEMOKINE_RECEPTORS_BIND_CHEMOKINES	52	-0.205464	-0.963156	0.540918	0.816062	1	1856
PID_FANCONI_PATHWAY	41	-0.217574	-0.961068	0.512275	0.819846	1	1174
PID_NCADHERIN_PATHWAY	32	-0.23143	-0.960109	0.522727	0.820325	1	463
KEGG_PANCREATIC_CANCER	70	-0.189752	-0.959748	0.546448	0.818927	1	2315
REACTOME_PIWI_INTERACTING_RNA_PIRNA_BIOGENESIS	21	-0.258023	-0.958784	0.531027	0.8194	1	1442
REACTOME_RUNX1_REGULATES_TRANSCRIPTION_OF_GENES_INVOLVED_IN_DIFFERENTIATION_OF_HSCS	109	-0.175545	-0.957897	0.620112	0.819617	1	3946
REACTOME_SUMOYLATION_OF_INTRACELLULAR_RECEPTORS	30	-0.235086	-0.956228	0.547355	0.822222	1	2176
KEGG_N_GLYCAN_BIOSYNTHESIS	37	-0.221728	-0.955267	0.542098	0.822663	1	1710
REACTOME_C_TYPE_LECTIN_RECEPTORS_CLRS	126	-0.172145	-0.955123	0.616	0.820641	1	3913
REACTOME_RAF_ACTIVATION	33	-0.226966	-0.954786	0.550378	0.819249	1	2686
BIOCARTA_SPRY_PATHWAY	16	-0.283151	-0.952966	0.505128	0.822195	1	2750
REACTOME_MAP3K8_TPL2_DEPENDENT_MAPK1_3_ACTIVATION	16	-0.275669	-0.950168	0.527372	0.828101	1	9350
REACTOME_APC_CDC20_MEDIATED_DEGRADATION_OF_NEK2A	21	-0.256549	-0.948842	0.528613	0.82954	1	754
PID_ERBB1_INTERNALIZATION_PATHWAY	39	-0.213918	-0.948363	0.585075	0.828531	1	1982
BIOCARTA_ALK_PATHWAY	36	-0.220216	-0.947835	0.553398	0.827694	1	2107
REACTOME_BETA_CATENIN_PHOSPHORYLATION_CASCADE	16	-0.274695	-0.947003	0.513632	0.827661	1	2686
REACTOME_ESTROGEN_DEPENDENT_GENE_EXPRESSION	123	-0.172229	-0.946107	0.603774	0.827848	1	1683
REACTOME_MITOTIC_PROPHASE	116	-0.170733	-0.94548	0.644068	0.82732	1	1805
REACTOME_NUCLEAR_PORE_COMPLEX_NPC_DISASSEMBLY	33	-0.224563	-0.945004	0.544828	0.826292	1	2417
REACTOME_EXPORT_OF_VIRAL_RIBONUCLEOPROTEINS_FROM_NUCLEUS	31	-0.228324	-0.943759	0.553828	0.82762	1	2417
REACTOME_RNA_POLYMERASE_I_TRANSCRIPTION_INITIATION	43	-0.20859	-0.943466	0.57363	0.826121	1	2467
REACTOME_NUCLEAR_ENVELOPE_BREAKDOWN	47	-0.204237	-0.941792	0.603704	0.828495	1	887
REACTOME_FORMATION_OF_THE_BETA_CATENIN_TCF_TRANSACTIVATING_COMPLEX	69	-0.185595	-0.939578	0.601064	0.832369	1	2305
REACTOME_INTRINSIC_PATHWAY_OF_FIBRIN_CLOT_FORMATION	23	-0.245849	-0.939136	0.567653	0.831286	1	514
REACTOME_SARS_COV_2_INFECTION	63	-0.188149	-0.937252	0.614362	0.834391	1	1771
HALLMARK_MYOGENESIS	199	-0.154164	-0.934181	0.805556	0.840795	1	2819
KEGG_PATHOGENIC_ESCHERICHIA_COLI_INFECTION	52	-0.201252	-0.934109	0.608787	0.838665	1	2797
PID_AR_TF_PATHWAY	52	-0.196321	-0.933622	0.602794	0.837652	1	3646
PID_AVB3_OPN_PATHWAY	30	-0.225314	-0.931027	0.579692	0.842601	1	2442
REACTOME_METABOLISM_OF_STEROIDS	137	-0.165771	-0.93045	0.679389	0.842017	1	2257
KEGG_NUCLEOTIDE_EXCISION_REPAIR	43	-0.207562	-0.929906	0.605351	0.841269	1	2070
REACTOME_SYNTHESIS_OF_DNA	111	-0.171505	-0.929556	0.666667	0.839976	1	3913
BIOCARTA_AT1R_PATHWAY	27	-0.232953	-0.928936	0.601441	0.839375	1	2941
PID_ERBB2_ERBB3_PATHWAY	43	-0.203819	-0.928086	0.604134	0.839432	1	2750
REACTOME_RHOBTB2_GTPASE_CYCLE	22	-0.247744	-0.927262	0.590426	0.839488	1	1981
BIOCARTA_TNFR2_PATHWAY	17	-0.266687	-0.925002	0.569231	0.843542	1	9466
REACTOME_RHO_GTPASES_ACTIVATE_PKNS	72	-0.185116	-0.924655	0.671598	0.842237	1	2315
REACTOME_COLLAGEN_FORMATION	74	-0.184067	-0.923206	0.678019	0.843973	1	677
REACTOME_RA_BIOSYNTHESIS_PATHWAY	17	-0.263318	-0.91903	0.581395	0.852954	1	760
REACTOME_SIGNAL_REGULATORY_PROTEIN_FAMILY_INTERACTIONS	15	-0.272854	-0.917271	0.570804	0.855418	1	9386
KEGG_MTOR_SIGNALING_PATHWAY	47	-0.197414	-0.916555	0.628159	0.85513	1	1383
REACTOME_ASSEMBLY_OF_THE_ORC_COMPLEX_AT_THE_ORIGIN_OF_REPLICATION	50	-0.198205	-0.914776	0.641791	0.857703	1	1497
REACTOME_NOTCH1_INTRACELLULAR_DOMAIN_REGULATES_TRANSCRIPTION	43	-0.203342	-0.913267	0.644068	0.859515	1	2294
REACTOME_SIGNALING_BY_FGFR1_IN_DISEASE	36	-0.212637	-0.912849	0.628571	0.858293	1	1143
REACTOME_RRNA_MODIFICATION_IN_THE_NUCLEUS_AND_CYTOSOL	53	-0.192333	-0.91178	0.666023	0.858839	1	1381
PID_SMAD2_3PATHWAY	16	-0.269326	-0.911249	0.58463	0.857933	1	3742
REACTOME_SIGNAL_TRANSDUCTION_BY_L1	21	-0.244072	-0.905928	0.597077	0.870018	1	2809
REACTOME_CARBOXYTERMINAL_POST_TRANSLATIONAL_MODIFICATIONS_OF_TUBULIN	29	-0.222155	-0.902343	0.629448	0.877052	1	2029
REACTOME_LAGGING_STRAND_SYNTHESIS	20	-0.245034	-0.901619	0.609127	0.876573	1	967
REACTOME_TRANSCRIPTIONAL_ACTIVATION_OF_MITOCHONDRIAL_BIOGENESIS	50	-0.190432	-0.894968	0.732419	0.891758	1	1893
REACTOME_ENERGY_DEPENDENT_REGULATION_OF_MTOR_BY_LKB1_AMPK	22	-0.239361	-0.894606	0.640706	0.890337	1	244
REACTOME_DEACTIVATION_OF_THE_BETA_CATENIN_TRANSACTIVATING_COMPLEX	38	-0.206226	-0.893556	0.664134	0.890727	1	1993
REACTOME_SIGNALING_BY_PDGF	55	-0.188567	-0.891596	0.712446	0.893621	1	1659
PID_HDAC_CLASSII_PATHWAY	32	-0.213382	-0.889758	0.637908	0.895913	1	2105
KEGG_COLORECTAL_CANCER	61	-0.183434	-0.889641	0.712366	0.893896	1	2107
KEGG_HYPERTROPHIC_CARDIOMYOPATHY_HCM	75	-0.177061	-0.889197	0.718033	0.892726	1	1913
REACTOME_SYNTHESIS_OF_PC	21	-0.241078	-0.889053	0.647749	0.890842	1	958
REACTOME_HIV_INFECTION	215	-0.145389	-0.888556	0.969697	0.889876	1	3487
REACTOME_VIRAL_MESSENGER_RNA_SYNTHESIS	42	-0.200912	-0.888383	0.679862	0.888026	1	724
REACTOME_FOXO_MEDIATED_TRANSCRIPTION_OF_CELL_DEATH_GENES	16	-0.261943	-0.887744	0.624782	0.887351	1	2592
REACTOME_RNA_POLYMERASE_I_PROMOTER_ESCAPE	70	-0.175451	-0.886923	0.73639	0.887053	1	1182
PID_TRKR_PATHWAY	60	-0.184562	-0.886331	0.72	0.886279	1	630
PID_ECADHERIN_KERATINOCYTE_PATHWAY	19	-0.246959	-0.886136	0.621137	0.884534	1	463
REACTOME_SIGNALING_BY_NTRK3_TRKC	17	-0.256176	-0.885887	0.617674	0.882903	1	931
REACTOME_REGULATED_NECROSIS	51	-0.189284	-0.87953	0.733826	0.896627	1	1456
REACTOME_SIGNALING_BY_CSF3_G_CSF	30	-0.212004	-0.879107	0.676662	0.895414	1	3396
REACTOME_ABC_TRANSPORTERS_IN_LIPID_HOMEOSTASIS	15	-0.262638	-0.878853	0.631043	0.89379	1	3026
REACTOME_CELLULAR_SENESCENCE	169	-0.154025	-0.87406	0.828125	0.903247	1	1497
REACTOME_VEGFR2_MEDIATED_VASCULAR_PERMEABILITY	25	-0.225463	-0.873816	0.683864	0.901601	1	588
PID_BETA_CATENIN_NUC_PATHWAY	71	-0.171896	-0.872763	0.784483	0.901957	1	2294
PID_AR_PATHWAY	58	-0.18057	-0.869528	0.731441	0.907275	1	1696
PID_NFKAPPAB_ATYPICAL_PATHWAY	16	-0.256097	-0.868776	0.654497	0.906829	1	1053
REACTOME_SIGNALING_BY_MET	72	-0.174098	-0.868026	0.804533	0.906428	1	558
REACTOME_RNA_POLYMERASE_I_TRANSCRIPTION	88	-0.16584	-0.866244	0.78626	0.90833	1	1182
REACTOME_TRANSCRIPTIONAL_REGULATION_BY_E2F6	31	-0.207014	-0.862843	0.714475	0.913836	1	2906
REACTOME_EPIGENETIC_REGULATION_OF_GENE_EXPRESSION	118	-0.154739	-0.862793	0.803922	0.911698	1	2835
REACTOME_CITRIC_ACID_CYCLE_TCA_CYCLE	21	-0.231755	-0.861272	0.690155	0.913049	1	9917
PID_SYNDECAN_2_PATHWAY	32	-0.207123	-0.860303	0.709191	0.913063	1	3244
REACTOME_SIGNALING_BY_NTRK2_TRKB	24	-0.222712	-0.858732	0.695604	0.91452	1	463
REACTOME_RAP1_SIGNALLING	16	-0.252569	-0.858431	0.644934	0.912988	1	1641
REACTOME_APOPTOSIS	166	-0.14712	-0.857419	0.915493	0.913084	1	2498
REACTOME_TRANSCRIPTIONAL_ACTIVITY_OF_SMAD2_SMAD3_SMAD4_HETEROTRIMER	46	-0.190698	-0.856567	0.780797	0.9128	1	2107
REACTOME_INTERACTIONS_OF_REV_WITH_HOST_CELLULAR_PROTEINS	35	-0.201726	-0.856095	0.722304	0.911688	1	2417
REACTOME_DNA_REPLICATION	163	-0.150389	-0.854967	0.95	0.91203	1	3877
REACTOME_ASSEMBLY_OF_COLLAGEN_FIBRILS_AND_OTHER_MULTIMERIC_STRUCTURES	54	-0.179526	-0.85082	0.779559	0.918916	1	596
REACTOME_GLYCOLYSIS	68	-0.169015	-0.849497	0.803371	0.91968	1	2002
REACTOME_MITOTIC_G1_PHASE_AND_G1_S_TRANSITION	143	-0.151056	-0.847968	0.929293	0.920773	1	1927
REACTOME_G_BETA_GAMMA_SIGNALLING_THROUGH_CDC42	16	-0.248536	-0.847736	0.682342	0.919095	1	588
REACTOME_NUCLEAR_IMPORT_OF_REV_PROTEIN	32	-0.203684	-0.847564	0.736908	0.917227	1	3479
BIOCARTA_CASPASE_PATHWAY	22	-0.225729	-0.847364	0.702407	0.915493	1	1719
REACTOME_RECRUITMENT_OF_NUMA_TO_MITOTIC_CENTROSOMES	82	-0.160858	-0.846214	0.858086	0.915902	1	2357
REACTOME_NONSENSE_MEDIATED_DECAY_NMD	112	-0.153796	-0.845623	0.85119	0.914978	1	10433
REACTOME_SHC1_EVENTS_IN_ERBB2_SIGNALING	20	-0.227455	-0.844058	0.711111	0.916182	1	1468
REACTOME_TNFR2_NON_CANONICAL_NF_KB_PATHWAY	94	-0.164046	-0.84404	0.847926	0.914055	1	3913
REACTOME_POSITIVE_EPIGENETIC_REGULATION_OF_RRNA_EXPRESSION	83	-0.163779	-0.842121	0.835125	0.915927	1	2835
REACTOME_SNRNP_ASSEMBLY	48	-0.180731	-0.840937	0.773063	0.916164	1	3073
REACTOME_ESTROGEN_DEPENDENT_NUCLEAR_EVENTS_DOWNSTREAM_OF_ESR_MEMBRANE_SIGNALING	22	-0.222464	-0.840446	0.733059	0.915104	1	1747
REACTOME_DISEASES_OF_SIGNAL_TRANSDUCTION_BY_GROWTH_FACTOR_RECEPTORS_AND_SECOND_MESSENGERS	392	-0.129035	-0.840265	1	0.91332	1	2340
PID_HDAC_CLASSIII_PATHWAY	23	-0.222662	-0.838776	0.741062	0.914299	1	1745
REACTOME_DNA_METHYLATION	45	-0.186705	-0.838438	0.767825	0.912865	1	1497
REACTOME_MYD88_INDEPENDENT_TLR4_CASCADE	92	-0.160139	-0.838053	0.887273	0.911564	1	2104
REACTOME_DISEASES_OF_PROGRAMMED_CELL_DEATH	83	-0.16363	-0.833926	0.878571	0.917994	1	1889
REACTOME_RHOH_GTPASE_CYCLE	34	-0.196879	-0.827439	0.781382	0.928903	1	2126
REACTOME_INTERACTIONS_OF_VPR_WITH_HOST_CELLULAR_PROTEINS	35	-0.194795	-0.825798	0.787024	0.929986	1	3479
BIOCARTA_ERAD_PATHWAY	19	-0.228608	-0.824656	0.716929	0.930124	1	3172
BIOCARTA_CTCF_PATHWAY	24	-0.211936	-0.818573	0.769921	0.93989	1	1383
REACTOME_DEFECTIVE_INTRINSIC_PATHWAY_FOR_APOPTOSIS	24	-0.213079	-0.818288	0.758229	0.93829	1	2284
REACTOME_REGULATION_OF_TP53_ACTIVITY_THROUGH_PHOSPHORYLATION	82	-0.159184	-0.81768	0.901695	0.937294	1	1469
REACTOME_B_WICH_COMPLEX_POSITIVELY_REGULATES_RRNA_EXPRESSION	70	-0.164358	-0.815715	0.876712	0.938899	1	2119
PID_IL27_PATHWAY	25	-0.205284	-0.813378	0.792669	0.941213	1	2505
PID_WNT_SIGNALING_PATHWAY	24	-0.212815	-0.813159	0.746352	0.939459	1	132
PID_MYC_PATHWAY	24	-0.209117	-0.812348	0.792291	0.938797	1	2158
REACTOME_FGFR1_MUTANT_RECEPTOR_ACTIVATION	29	-0.199451	-0.81188	0.777372	0.937555	1	2750
KEGG_FOCAL_ADHESION	191	-0.138091	-0.810668	1	0.937716	1	2442
REACTOME_SMAD2_SMAD3_SMAD4_HETEROTRIMER_REGULATES_TRANSCRIPTION	32	-0.19449	-0.809092	0.833113	0.938629	1	2107
BIOCARTA_MITOCHONDRIA_PATHWAY	19	-0.224486	-0.808736	0.757634	0.937152	1	776
REACTOME_RNA_POLYMERASE_I_TRANSCRIPTION_TERMINATION	29	-0.199323	-0.806763	0.786967	0.938638	1	1954
BIOCARTA_NTHI_PATHWAY	23	-0.211804	-0.805405	0.778867	0.938974	1	2257
REACTOME_DEFECTS_OF_CONTACT_ACTIVATION_SYSTEM_CAS_AND_KALLIKREIN_KININ_SYSTEM_KKS	16	-0.238423	-0.805246	0.748208	0.937146	1	514
REACTOME_HEDGEHOG_OFF_STATE	102	-0.148147	-0.804555	0.935644	0.936284	1	3913
REACTOME_RNA_POLYMERASE_II_TRANSCRIPTION_TERMINATION	56	-0.167245	-0.80343	0.87152	0.936165	1	2474
REACTOME_TGF_BETA_RECEPTOR_SIGNALING_ACTIVATES_SMADS	32	-0.191514	-0.797244	0.822478	0.944569	1	3808
REACTOME_PRC2_METHYLATES_HISTONES_AND_DNA	52	-0.170474	-0.795691	0.863158	0.945083	1	1497
PID_DNA_PK_PATHWAY	15	-0.235877	-0.795031	0.767089	0.944124	1	1015
REACTOME_SIGNALLING_TO_ERKS	34	-0.189085	-0.793537	0.833333	0.944505	1	1460
BIOCARTA_NDKDYNAMIN_PATHWAY	15	-0.238968	-0.792907	0.765812	0.943455	1	674
REACTOME_COLLAGEN_BIOSYNTHESIS_AND_MODIFYING_ENZYMES	53	-0.165866	-0.790579	0.897287	0.945184	1	1712
REACTOME_TERMINATION_OF_TRANSLESION_DNA_SYNTHESIS	29	-0.192335	-0.790485	0.821128	0.943277	1	3829
REACTOME_CROSSLINKING_OF_COLLAGEN_FIBRILS	16	-0.230434	-0.78982	0.775093	0.942334	1	596
REACTOME_SUMOYLATION_OF_DNA_REPLICATION_PROTEINS	44	-0.173457	-0.787937	0.860233	0.94328	1	2002
BIOCARTA_CERAMIDE_PATHWAY	21	-0.210441	-0.787337	0.802659	0.942212	1	3371
REACTOME_RNA_POLYMERASE_III_TRANSCRIPTION	36	-0.182132	-0.78733	0.853691	0.940186	1	238
KEGG_SYSTEMIC_LUPUS_ERYTHEMATOSUS	101	-0.146185	-0.786339	0.94	0.939692	1	1182
BIOCARTA_41BB_PATHWAY	18	-0.22091	-0.786167	0.777778	0.937965	1	1357
REACTOME_DNA_REPLICATION_PRE_INITIATION	125	-0.140206	-0.783076	0.968354	0.940924	1	3856
REACTOME_POLYMERASE_SWITCHING_ON_THE_C_STRAND_OF_THE_TELOMERE	23	-0.20559	-0.782192	0.823129	0.940213	1	690
PID_ERBB4_PATHWAY	36	-0.181751	-0.777558	0.858345	0.94532	1	3214
REACTOME_OXIDATIVE_STRESS_INDUCED_SENESCENCE	102	-0.145062	-0.773997	0.979695	0.948563	1	1497
REACTOME_GRB2_SOS_PROVIDES_LINKAGE_TO_MAPK_SIGNALING_FOR_INTEGRINS	15	-0.228853	-0.768927	0.804688	0.953843	1	9953
PID_SMAD2_3NUCLEAR_PATHWAY	79	-0.150056	-0.768652	0.92691	0.952231	1	3059
REACTOME_ACTIVATED_PKN1_STIMULATES_TRANSCRIPTION_OF_AR_ANDROGEN_RECEPTOR_REGULATED_GENES_KLK2_AND_KLK3	48	-0.165202	-0.76442	0.925781	0.956264	1	1683
PID_LIS1_PATHWAY	28	-0.184625	-0.749448	0.869888	0.974334	1	1187
PID_RXR_VDR_PATHWAY	25	-0.193783	-0.743001	0.874429	0.980462	1	1164
REACTOME_CELL_EXTRACELLULAR_MATRIX_INTERACTIONS	17	-0.209485	-0.738205	0.848684	0.984145	1	10203
PID_REELIN_PATHWAY	27	-0.18647	-0.735915	0.892899	0.984712	1	2147
REACTOME_SUMOYLATION_OF_RNA_BINDING_PROTEINS	44	-0.158897	-0.721831	0.940246	0.998354	1	2002
REACTOME_NEGATIVE_EPIGENETIC_REGULATION_OF_RRNA_EXPRESSION	86	-0.139801	-0.720236	0.985507	0.998025	1	1182
REACTOME_DOWNSTREAM_SIGNALING_OF_ACTIVATED_FGFR3	25	-0.184586	-0.718258	0.906388	0.99803	1	463
REACTOME_RRNA_PROCESSING	182	-0.120807	-0.71787	1	0.996397	1	2477
REACTOME_ENDOGENOUS_STEROLS	23	-0.18774	-0.716256	0.892147	0.995948	1	2196
REACTOME_ERCC6_CSB_AND_EHMT2_G9A_POSITIVELY_REGULATE_RRNA_EXPRESSION	55	-0.151169	-0.715621	0.956018	0.994595	1	2467
PID_TGFBR_PATHWAY	51	-0.152067	-0.714472	0.94518	0.993702	1	1164
REACTOME_REGULATION_OF_GLUCOKINASE_BY_GLUCOKINASE_REGULATORY_PROTEIN	30	-0.172308	-0.711899	0.909554	0.99419	1	724
KEGG_PPAR_SIGNALING_PATHWAY	63	-0.14444	-0.711346	0.96837	0.992674	1	1202
KEGG_AMINOACYL_TRNA_BIOSYNTHESIS	30	-0.171527	-0.707462	0.921053	0.994366	1	2700
REACTOME_PI_3K_CASCADE_FGFR1	20	-0.190292	-0.703595	0.894164	0.995957	1	1393
PID_RETINOIC_ACID_PATHWAY	30	-0.169795	-0.701084	0.917553	0.996193	1	2760
REACTOME_NUCLEOTIDE_LIKE_PURINERGIC_RECEPTORS	15	-0.208986	-0.700586	0.876325	0.994606	1	10209
REACTOME_SUMOYLATION_OF_SUMOYLATION_PROTEINS	33	-0.166024	-0.69933	0.934363	0.993719	1	724
REACTOME_TRNA_PROCESSING_IN_THE_NUCLEUS	51	-0.148408	-0.697623	0.963855	0.993206	1	2105
REACTOME_RETROGRADE_TRANSPORT_AT_THE_TRANS_GOLGI_NETWORK	36	-0.162223	-0.693953	0.956091	0.994355	1	10815
BIOCARTA_CD40_PATHWAY	15	-0.208496	-0.692224	0.892027	0.993799	1	1196
REACTOME_RHOC_GTPASE_CYCLE	59	-0.144403	-0.691668	0.971678	0.992221	1	2801
REACTOME_SIGNALING_BY_NOTCH	201	-0.118237	-0.686493	1	0.994311	1	2305
REACTOME_PROLACTIN_RECEPTOR_SIGNALING	15	-0.204413	-0.685461	0.89899	0.993046	1	3104
PID_WNT_CANONICAL_PATHWAY	18	-0.194401	-0.684497	0.903134	0.991763	1	1981
REACTOME_MITOCHONDRIAL_TRNA_AMINOACYLATION	15	-0.203299	-0.680182	0.927257	0.99294	1	2473
REACTOME_SIGNALING_BY_TGF_BETA_RECEPTOR_COMPLEX	74	-0.134162	-0.679833	0.982507	0.991204	1	3033
REACTOME_PI_3K_CASCADE_FGFR4	18	-0.191273	-0.678442	0.914449	0.990248	1	1143
PID_LYMPH_ANGIOGENESIS_PATHWAY	25	-0.173423	-0.672852	0.943807	0.992206	1	10669
REACTOME_RHO_GTPASES_ACTIVATE_CIT	19	-0.187158	-0.669081	0.911597	0.992915	1	2873
REACTOME_PI_3K_CASCADE_FGFR3	18	-0.189604	-0.667121	0.938343	0.992228	1	1143
BIOCARTA_IGF1MTOR_PATHWAY	19	-0.182463	-0.663873	0.942495	0.992326	1	2792
REACTOME_SIRT1_NEGATIVELY_REGULATES_RRNA_EXPRESSION	49	-0.142536	-0.658101	0.993031	0.993996	1	1497
REACTOME_CIRCADIAN_CLOCK	66	-0.131673	-0.656976	0.989691	0.992701	1	2261
REACTOME_CYTOSOLIC_TRNA_AMINOACYLATION	23	-0.169203	-0.643318	0.958203	0.998391	1	10723
REACTOME_APOPTOTIC_CLEAVAGE_OF_CELLULAR_PROTEINS	35	-0.149153	-0.63725	0.972	0.999481	1	10983
BIOCARTA_TGFB_PATHWAY	19	-0.174507	-0.631396	0.960152	1	1	10654
REACTOME_HDR_THROUGH_HOMOLOGOUS_RECOMBINATION_HRR	56	-0.13264	-0.630771	0.985106	0.998619	1	2197
BIOCARTA_RELA_PATHWAY	15	-0.187559	-0.625902	0.959147	0.998844	1	2257
REACTOME_PLATELET_SENSITIZATION_BY_LDL	17	-0.180011	-0.623695	0.951376	0.997848	1	2686
REACTOME_MICRORNA_MIRNA_BIOGENESIS	22	-0.162213	-0.604751	0.974304	1	1	217
REACTOME_SEMA4D_INDUCED_CELL_MIGRATION_AND_GROWTH_CONE_COLLAPSE	20	-0.163065	-0.598965	0.973503	1	1	493
REACTOME_SCAVENGING_BY_CLASS_A_RECEPTORS	17	-0.174171	-0.598098	0.971804	1	1	1743
KEGG_SPHINGOLIPID_METABOLISM	30	-0.147349	-0.589561	0.993711	1	1	1259
REACTOME_ANCHORING_FIBRIL_FORMATION	15	-0.173289	-0.581815	0.977431	1	1	10669
BIOCARTA_CTLA4_PATHWAY	20	-0.158933	-0.577072	0.983822	1	1	3346
BIOCARTA_BAD_PATHWAY	25	-0.147956	-0.574462	0.985604	0.999844	1	463
REACTOME_SUMOYLATION_OF_UBIQUITINYLATION_PROTEINS	37	-0.127081	-0.550404	0.99697	1	1	724
REACTOME_LONG_TERM_POTENTIATION	21	-0.141417	-0.526789	0.996812	1	1	2594
REACTOME_POSTMITOTIC_NUCLEAR_PORE_COMPLEX_NPC_REFORMATION	26	-0.133612	-0.523134	0.992866	1	1	724
REACTOME_TRNA_AMINOACYLATION	35	-0.1191	-0.496161	1	1	1	2700
REACTOME_SELENOAMINO_ACID_METABOLISM	110	-0.0817762	-0.436478	1	1	1	11856
REACTOME_CELLULAR_RESPONSE_TO_STARVATION	135	-0.0626103	-0.349731	1	1	1	10091
