# Supplementary material for: A Signature of Exaggerated Adipose Tissue Dysfunction in Type 2 Diabetes Is Linked to Low Plasma Adiponectin and Increased Transcriptional Activation of Proteasomal Degradation in Muscle
Source: Cells. 2022 Jun 23;11(13):2005. doi: 10.3390/cells11132005 (PMC9265693; doi:10.3390/cells11132005)
Supplement: Supplementary file 1 [file cells-11-02005-s001.zip › Supplementary Material S4.xlsx]

## Sheet: UP IN MUSCLE IN T2D
SUPPLEMENTARY MATERIAL 4
Clusters of pathways upregulated in skeletal muscle of patients with T2D
The Database for Annotation, Visualization, and Integrated Discovery (DAVID) Bioinformatics Resources version 6.8 were applied to identify changes in expression of biological pathways in skeletal muscle of patients with T2D compared with obese controls.
Using the Functional Annotation Clustering tool in DAVID, significantly upregulated genes (P<0.05) were uploaded, and regulated clusters of pathways were identified using the annotation categories defined by Biocarta, KEGG and Reactome
Column1	Column2	Column3	Column4	Column5	Column6	Column7	Column8	Column9	Column10	Column11	Column12	Column13
Annotation Cluster 1	Enrichment Score: 4.4500402093828875
Category	Term	Count	%	PValue	Genes	List Total	Pop Hits	Pop Total	Fold Enrichment	Bonferroni	Benjamini	FDR
REACTOME_PATHWAY	R-HSA-180585:R-HSA-180585	13	2.152317880794702	9.616410063942364E-7	PSMD12, CUL5, PSMA5, PSMB6, PSMB4, PSMA1, PSMA2, PSMB3, PSMD2, PSMC2, UBC, PSMD1, TCEB1	361	54	9075	6.051862111418899	6.402481718067454E-4	3.2396136998267855E-4	3.0307630415171125E-4
REACTOME_PATHWAY	R-HSA-4608870:R-HSA-4608870	14	2.3178807947019866	1.0165822251126274E-6	PSMD12, FZD7, WNT5A, SCRIB, PSMA5, PSMB6, PSMB4, PSMA1, PSMA2, PSMB3, PSMD2, PSMC2, UBC, PSMD1	361	64	9075	5.499047783933517	6.768149633851195E-4	3.2396136998267855E-4	3.0307630415171125E-4
REACTOME_PATHWAY	R-HSA-450408:R-HSA-450408	13	2.152317880794702	1.4570976161139965E-6	HSPA8, PSMD12, PSMA5, PSMB6, PSMB4, PSMA1, PSMA2, PSMB3, PSMD2, PSMC2, UBC, PSMD1, EIF4G1	361	56	9075	5.835724178868223	9.699570066372676E-4	3.2396136998267855E-4	3.0307630415171125E-4
REACTOME_PATHWAY	R-HSA-5358346:R-HSA-5358346	13	2.152317880794702	3.163808496130371E-6	PSMD12, VCP, PSMA5, PSMB6, PSMB4, PSMA1, PSMA2, PSMB3, PSMD2, PSMC2, UBC, PSMD1, P4HB	361	60	9075	5.446675900277009	0.002104881415239679	4.5742493158616645E-4	4.279357680806115E-4
REACTOME_PATHWAY	R-HSA-5678895:R-HSA-5678895	13	2.152317880794702	3.7999869352922507E-6	PSMD12, VCP, PSMA5, PSMB6, PSMB4, PSMA1, PSMA2, PSMB3, PSMD2, PSMC2, UBC, PSMD1, CFTR	361	61	9075	5.357386131420008	0.0025275963428518233	4.5742493158616645E-4	4.279357680806115E-4
REACTOME_PATHWAY	R-HSA-174178:R-HSA-174178	14	2.3178807947019866	4.11476700077511E-6	PSMD12, PSMA5, PSMB6, PSMB4, PSMA1, PSMA2, PSMB3, PSMD2, PSMC2, CDC16, UBC, PSMD1, ANAPC5, SKP2	361	72	9075	4.8880424746075715	0.002736688881487148	4.5742493158616645E-4	4.279357680806115E-4
REACTOME_PATHWAY	R-HSA-174084:R-HSA-174084	13	2.152317880794702	5.418249199898858E-6	PSMD12, PSMA5, PSMB6, PSMB4, PSMA1, PSMA2, PSMB3, PSMD2, PSMC2, CDC16, UBC, PSMD1, ANAPC5	361	63	9075	5.187310381216199	0.00360206070158664	5.162817451903627E-4	4.829982143909839E-4
REACTOME_PATHWAY	R-HSA-5687128:R-HSA-5687128	15	2.4834437086092715	8.263094391737357E-6	PSMD12, CDC42, PSMA5, PSMB6, PSMB4, SEPT7, PSMA1, PSMA2, PSMB3, PSMD2, PSMC2, UBC, PSMD1, RAC1, PRKACB	361	88	9075	4.284972299168975	0.0054881284968397726	6.34309790553295E-4	5.93417255330219E-4
REACTOME_PATHWAY	R-HSA-5632684:R-HSA-5632684	13	2.152317880794702	8.977844319092344E-6	PSMD12, CUL3, PSMA5, PSMB6, PSMB4, PSMA1, PSMA2, PSMB3, PSMD2, PSMC2, UBC, SPOP, PSMD1	361	66	9075	4.9515235457063715	0.005961430890220165	6.34309790553295E-4	5.93417255330219E-4
REACTOME_PATHWAY	R-HSA-5362768:R-HSA-5362768	12	1.9867549668874174	9.818419392021816E-6	PSMA5, PSMB6, PSMD12, VCP, PSMB4, PSMA1, PSMA2, PSMB3, PSMD2, UBC, PSMC2, PSMD1	361	56	9075	5.386822318955283	0.006517766032092864	6.34309790553295E-4	5.93417255330219E-4
REACTOME_PATHWAY	R-HSA-174154:R-HSA-174154	13	2.152317880794702	1.0552117857860307E-5	PSMD12, PSMA5, PSMB6, PSMB4, PSMA1, PSMA2, PSMB3, PSMD2, PSMC2, CDC16, UBC, PSMD1, ANAPC5	361	67	9075	4.877620209203291	0.007003110701907955	6.34309790553295E-4	5.93417255330219E-4
REACTOME_PATHWAY	R-HSA-4641258:R-HSA-4641258	12	1.9867549668874174	1.1740495149194498E-5	PSMA5, PSMB6, PSMD12, PSMB4, PSMA1, PSMA2, PSMB3, CUL3, PSMD2, UBC, PSMC2, PSMD1	361	57	9075	5.29231666423677	0.007788725125798646	6.34309790553295E-4	5.93417255330219E-4
REACTOME_PATHWAY	R-HSA-5658442:R-HSA-5658442	13	2.152317880794702	1.236285948604623E-5	PSMD12, CUL3, RASAL2, PSMA5, PSMB6, PSMB4, PSMA1, PSMA2, PSMB3, PSMD2, PSMC2, UBC, PSMD1	361	68	9075	4.80589050024442	0.008199911121651304	6.34309790553295E-4	5.93417255330219E-4
REACTOME_PATHWAY	R-HSA-5610780:R-HSA-5610780	12	1.9867549668874174	1.9596899122770835E-5	PSMA5, PSMB6, PSMD12, PSMB4, PSMA1, PSMA2, PSMB3, PSMD2, UBC, PSMC2, PSMD1, PRKACB	361	60	9075	5.027700831024931	0.012966859096219752	7.063259017656079E-4	6.607906487282448E-4
REACTOME_PATHWAY	R-HSA-5610783:R-HSA-5610783	12	1.9867549668874174	1.9596899122770835E-5	PSMA5, PSMB6, PSMD12, PSMB4, PSMA1, PSMA2, PSMB3, PSMD2, UBC, PSMC2, PSMD1, PRKACB	361	60	9075	5.027700831024931	0.012966859096219752	7.063259017656079E-4	6.607906487282448E-4
REACTOME_PATHWAY	R-HSA-5610785:R-HSA-5610785	12	1.9867549668874174	1.9596899122770835E-5	PSMA5, PSMB6, PSMD12, PSMB4, PSMA1, PSMA2, PSMB3, PSMD2, UBC, PSMC2, PSMD1, PRKACB	361	60	9075	5.027700831024931	0.012966859096219752	7.063259017656079E-4	6.607906487282448E-4
REACTOME_PATHWAY	R-HSA-187577:R-HSA-187577	12	1.9867549668874174	1.9596899122770835E-5	PSMA5, PSMB6, PSMD12, PSMB4, PSMA1, PSMA2, PSMB3, PSMD2, UBC, PSMC2, PSMD1, SKP2	361	60	9075	5.027700831024931	0.012966859096219752	7.063259017656079E-4	6.607906487282448E-4
REACTOME_PATHWAY	R-HSA-211733:R-HSA-211733	11	1.8211920529801324	2.1167601935851097E-5	PSMA5, PSMB6, PSMD12, PSMB4, PSMA1, PSMA2, PSMB3, PSMD2, UBC, PSMC2, PSMD1	361	50	9075	5.530470914127424	0.013998863849586152	7.063259017656079E-4	6.607906487282448E-4
REACTOME_PATHWAY	R-HSA-174184:R-HSA-174184	13	2.152317880794702	2.2605524149247596E-5	PSMD12, PSMA5, PSMB6, PSMB4, PSMA1, PSMA2, PSMB3, PSMD2, PSMC2, CDC16, UBC, PSMD1, ANAPC5	361	72	9075	4.538896583564174	0.014942682602918533	7.063259017656079E-4	6.607906487282448E-4
REACTOME_PATHWAY	R-HSA-382556:R-HSA-382556	14	2.3178807947019866	2.359850500837089E-5	PSMD12, VCP, EIF2S2, PSMA5, PSMB6, PSMB4, PSMA1, PSMA2, PSMB3, PSMD2, PSMC2, UBC, PSMD1, CFTR	361	84	9075	4.189750692520775	0.015593925561316446	7.063259017656079E-4	6.607906487282448E-4
REACTOME_PATHWAY	R-HSA-350562:R-HSA-350562	11	1.8211920529801324	2.541502495108634E-5	PSMA5, PSMB6, PSMD12, PSMB4, PSMA1, PSMA2, PSMB3, PSMD2, PSMC2, PSMD1, AZIN1	361	51	9075	5.422030307968063	0.01678417131937293	7.063259017656079E-4	6.607906487282448E-4
REACTOME_PATHWAY	R-HSA-69017:R-HSA-69017	11	1.8211920529801324	2.541502495108634E-5	PSMA5, PSMB6, PSMD12, PSMB4, PSMA1, PSMA2, PSMB3, PSMD2, UBC, PSMC2, PSMD1	361	51	9075	5.422030307968063	0.01678417131937293	7.063259017656079E-4	6.607906487282448E-4
REACTOME_PATHWAY	R-HSA-69229:R-HSA-69229	11	1.8211920529801324	2.541502495108634E-5	PSMA5, PSMB6, PSMD12, PSMB4, PSMA1, PSMA2, PSMB3, PSMD2, UBC, PSMC2, PSMD1	361	51	9075	5.422030307968063	0.01678417131937293	7.063259017656079E-4	6.607906487282448E-4
REACTOME_PATHWAY	R-HSA-69481:R-HSA-69481	11	1.8211920529801324	2.541502495108634E-5	PSMA5, PSMB6, PSMD12, PSMB4, PSMA1, PSMA2, PSMB3, PSMD2, UBC, PSMC2, PSMD1	361	51	9075	5.422030307968063	0.01678417131937293	7.063259017656079E-4	6.607906487282448E-4
REACTOME_PATHWAY	R-HSA-349425:R-HSA-349425	11	1.8211920529801324	3.0372570724872266E-5	PSMA5, PSMB6, PSMD12, PSMB4, PSMA1, PSMA2, PSMB3, PSMD2, UBC, PSMC2, PSMD1	361	52	9075	5.317760494353292	0.02002521701760207	7.791732566726846E-4	7.289416973969343E-4
REACTOME_PATHWAY	R-HSA-180534:R-HSA-180534	11	1.8211920529801324	3.0372570724872266E-5	PSMA5, PSMB6, PSMD12, PSMB4, PSMA1, PSMA2, PSMB3, PSMD2, UBC, PSMC2, PSMD1	361	52	9075	5.317760494353292	0.02002521701760207	7.791732566726846E-4	7.289416973969343E-4
REACTOME_PATHWAY	R-HSA-983168:R-HSA-983168	29	4.801324503311259	3.4375123279918055E-5	PSMD12, CUL5, RNF14, CUL3, UBE2D3, UBE3A, RNF7, PSMB6, NPEPPS, PSMB4, PSMB3, PSMD2, UBC, PSMD1, TCEB1, SKP2, RNF111, MYLIP, FBXW12, UBE2E3, RNF41, PSMA5, PSMA1, PSMA2, PSMC2, CDC16, ANAPC5, UBE2V1, ASB1	361	308	9075	2.3669370795409574	0.022634141409321407	8.49192860285383E-4	7.944472935803283E-4
REACTOME_PATHWAY	R-HSA-69601:R-HSA-69601	11	1.8211920529801324	3.6135191092980787E-5	PSMA5, PSMB6, PSMD12, PSMB4, PSMA1, PSMA2, PSMB3, PSMD2, UBC, PSMC2, PSMD1	361	53	9075	5.217425390686249	0.023779183840589524	8.607918735363638E-4	8.052985443578575E-4
REACTOME_PATHWAY	R-HSA-174113:R-HSA-174113	11	1.8211920529801324	5.0503075399312866E-5	PSMA5, PSMB6, PSMD12, PSMB4, PSMA1, PSMA2, PSMB3, PSMD2, UBC, PSMC2, PSMD1	361	55	9075	5.027700831024931	0.0330765002625063	0.0011228517097113895	0.0010504639683057077
REACTOME_PATHWAY	R-HSA-4641257:R-HSA-4641257	11	1.8211920529801324	5.0503075399312866E-5	PSMA5, PSMB6, PSMD12, PSMB4, PSMA1, PSMA2, PSMB3, PSMD2, UBC, PSMC2, PSMD1	361	55	9075	5.027700831024931	0.0330765002625063	0.0011228517097113895	0.0010504639683057077
KEGG_PATHWAY	hsa03050:Proteasome	10	1.6556291390728477	5.9207551292235276E-5	PSMA5, PSMB6, PSMD12, PSMB4, PSMA1, PSMA2, PSMB3, PSMD2, PSMC2, PSMD1	284	44	6879	5.504961587708067	0.014343212038860909	0.008146259161742437	0.007278215152704309
REACTOME_PATHWAY	R-HSA-195253:R-HSA-195253	12	1.9867549668874174	6.595891837527185E-5	PSMA5, PSMB6, PSMD12, PSMB4, PSMA1, APC, PSMA2, PSMB3, PSMD2, UBC, PSMC2, PSMD1	361	68	9075	4.436206615610233	0.04297913804847542	0.0014191805985905265	0.0013276891956828913
REACTOME_PATHWAY	R-HSA-5668541:R-HSA-5668541	12	1.9867549668874174	7.572982731532734E-5	PSMA5, PSMB6, PSMD12, PSMB4, PSMA1, PSMA2, PSMB3, PSMD2, UBC, PSMC2, PSMD1, BIRC3	361	69	9075	4.371913766108635	0.049187098839634014	0.001578493588103854	0.001476731632648883
REACTOME_PATHWAY	R-HSA-5676590:R-HSA-5676590	11	1.8211920529801324	9.419217517399324E-5	PSMA5, PSMB6, PSMD12, PSMB4, PSMA1, PSMA2, PSMB3, PSMD2, UBC, PSMC2, PSMD1	361	59	9075	4.686839757735105	0.06080762005029694	0.001800656563767716	0.0016845722575578033
REACTOME_PATHWAY	R-HSA-68827:R-HSA-68827	11	1.8211920529801324	9.419217517399324E-5	PSMA5, PSMB6, PSMD12, PSMB4, PSMA1, PSMA2, PSMB3, PSMD2, UBC, PSMC2, PSMD1	361	59	9075	4.686839757735105	0.06080762005029694	0.001800656563767716	0.0016845722575578033
REACTOME_PATHWAY	R-HSA-5607761:R-HSA-5607761	11	1.8211920529801324	1.0911123038452395E-4	PSMA5, PSMB6, PSMD12, PSMB4, PSMA1, PSMA2, PSMB3, PSMD2, UBC, PSMC2, PSMD1	361	60	9075	4.608725761772853	0.07009425197114938	0.0020215886296243743	0.0018912613266650817
REACTOME_PATHWAY	R-HSA-1236978:R-HSA-1236978	10	1.6556291390728477	1.3037840737881108E-4	PSMA5, PSMB6, PSMD12, PSMB4, PSMA1, PSMA2, PSMB3, PSMD2, PSMC2, PSMD1	361	50	9075	5.02770083102493	0.08317409755405225	0.0023503350735585675	0.0021988142217399488
REACTOME_PATHWAY	R-HSA-1169091:R-HSA-1169091	11	1.8211920529801324	2.8042872746966935E-4	PSMA5, PSMB6, PSMD12, PSMB4, PSMA1, PSMA2, PSMB3, PSMD2, UBC, PSMC2, PSMD1	361	67	9075	4.127217100095092	0.17038349289889276	0.004922262137428144	0.00460493489318615
REACTOME_PATHWAY	R-HSA-5607764:R-HSA-5607764	12	1.9867549668874174	2.9451836640385166E-4	PSMA5, PSMB6, PSMD12, PSMB4, PSMA1, PSMA2, PSMB3, PSMD2, UBC, PSMC2, PSMD1, UBE2V1	361	80	9075	3.7707756232686984	0.1781341711346568	0.005037019240804335	0.004712293862461627
REACTOME_PATHWAY	R-HSA-1236974:R-HSA-1236974	12	1.9867549668874174	4.5317666305433324E-4	PSMA5, PSMB6, PSMD12, PSMB4, PSMA1, PSMA2, PSMB3, PSMD2, UBC, PSMC2, PSMD1, VAMP3	361	84	9075	3.591214879303522	0.2605762158471914	0.007378980330228393	0.006903273952117716
REACTOME_PATHWAY	R-HSA-68949:R-HSA-68949	11	1.8211920529801324	4.5358050005901663E-4	PSMA5, PSMB6, PSMD12, PSMB4, PSMA1, PSMA2, PSMB3, PSMD2, UBC, PSMC2, PSMD1	361	71	9075	3.8946978268502983	0.2607751513397103	0.007378980330228393	0.006903273952117716
REACTOME_PATHWAY	R-HSA-202424:R-HSA-202424	12	1.9867549668874174	0.0021284785444380776	PSMA5, PSMB6, PSMD12, PSMB4, PSMA1, PSMA2, PSMB3, PSMD2, UBC, PSMC2, PSMD1, UBE2V1	361	101	9075	2.9867529689257015	0.7580628953893571	0.03154878198089328	0.029514902482874677
REACTOME_PATHWAY	R-HSA-2467813:R-HSA-2467813	16	2.6490066225165565	0.006720169047469672	PSMD12, PSMA5, PSMB6, STAG1, PSMB4, PSMA1, TUBB3, PSMA2, PSMB3, PSMD2, PSMC2, CDC16, UBC, PSMD1, ANAPC5, PAFAH1B1	361	185	9075	2.174140899902673	0.9887876429966364	0.0845726934841938	0.079120480860775
REACTOME_PATHWAY	R-HSA-2871837:R-HSA-2871837	12	1.9867549668874174	0.020132812928904474	PSMA5, PSMB6, PSMD12, PSMB4, PSMA1, PSMA2, PSMB3, PSMD2, UBC, PSMC2, PSMD1, UBE2V1	361	137	9075	2.2019127727116485	0.9999986897174702	0.20982165974342631	0.1962949260568186
Annotation Cluster 2	Enrichment Score: 1.9453336525296927
Category	Term	Count	%	PValue	Genes	List Total	Pop Hits	Pop Total	Fold Enrichment	Bonferroni	Benjamini	FDR
KEGG_PATHWAY	hsa04722:Neurotrophin signaling pathway	14	2.3178807947019866	0.001235587250427469	YWHAE, MAP2K2, BAD, PTPN11, MAPK14, MAPK12, CDC42, RAPGEF1, RAC1, CALM1, CALM2, CAMK2G, SOS2, ATF4	284	120	6879	2.8258802816901407	0.2604176892853497	0.0599036715833474	0.05352049346381039
KEGG_PATHWAY	hsa04015:Rap1 signaling pathway	16	2.6490066225165565	0.026095657996457643	ITGB1, MAP2K2, ANGPT1, EGF, GNAI3, MAPK14, MAPK12, CDC42, P2RY1, RAPGEF1, GNAS, RAC1, CALM1, FGF13, CALM2, MET	284	210	6879	1.8454728370221327	0.9984224697132928	0.20539808229469889	0.18351140139444408
KEGG_PATHWAY	hsa04014:Ras signaling pathway	16	2.6490066225165565	0.04524362270967801	RALBP1, MAP2K2, ANGPT1, BAD, EGF, PTPN11, RASAL2, CDC42, RAC1, CALM1, FGF13, CALM2, MET, RAB5A, PRKACB, SOS2	284	226	6879	1.7148198928081764	0.9999875895773197	0.2851219192500877	0.25474007539557014
Annotation Cluster 3	Enrichment Score: 1.42910326400013
Category	Term	Count	%	PValue	Genes	List Total	Pop Hits	Pop Total	Fold Enrichment	Bonferroni	Benjamini	FDR
REACTOME_PATHWAY	R-HSA-111447:R-HSA-111447	5	0.8278145695364238	0.0023473874321896203	YWHAE, PPP3R1, YWHAB, BAD, YWHAZ	361	15	9075	8.379501385041552	0.7909533429036518	0.03331292377171227	0.031165313993326022
REACTOME_PATHWAY	R-HSA-5625740:R-HSA-5625740	5	0.8278145695364238	0.02348306056887849	YWHAE, MYL6, YWHAB, RAC1, YWHAZ	361	28	9075	4.489018599129402	0.9999998661142525	0.2409723292221839	0.2254373814612335
REACTOME_PATHWAY	R-HSA-75035:R-HSA-75035	3	0.49668874172185434	0.07966907889712864	YWHAE, YWHAB, YWHAZ	361	12	9075	6.284626038781163	1.0	0.5261314418255921	0.4922129230872106
REACTOME_PATHWAY	R-HSA-5628897:R-HSA-5628897	5	0.8278145695364238	0.43747946730490245	YWHAE, YWHAB, PRDX1, RRAGD, YWHAZ	361	85	9075	1.4787355385367442	1.0	1.0	0.9369369369369369
Annotation Cluster 4	Enrichment Score: 1.1883006616029521
Category	Term	Count	%	PValue	Genes	List Total	Pop Hits	Pop Total	Fold Enrichment	Bonferroni	Benjamini	FDR
REACTOME_PATHWAY	R-HSA-5607763:R-HSA-5607763	6	0.9933774834437087	9.448722598481268E-5	PPP3CA, PPP3R1, AHCYL1, NFATC3, CALM1, CALM2	361	13	9075	11.602386533134457	0.060992174236828345	0.001800656563767716	0.0016845722575578033
KEGG_PATHWAY	hsa04912:GnRH signaling pathway	12	1.9867549668874174	0.0011860612680371036	CDC42, MAP2K2, GNA11, GNAS, CALM1, MAPK14, CAMK2G, CALM2, PRKACB, SOS2, MAPK12, ATF4	284	91	6879	3.1940876025383065	0.25141513964984596	0.0599036715833474	0.05352049346381039
REACTOME_PATHWAY	R-HSA-5578775:R-HSA-5578775	9	1.490066225165563	0.0015213355153963026	AHCYL1, PLN, ASPH, FXYD1, ATP2B2, CASQ1, CALM1, CAMK2G, CALM2	361	56	9075	4.0401167392164625	0.6372280763128007	0.023598390436496135	0.022077054921099834
KEGG_PATHWAY	hsa04261:Adrenergic signaling in cardiomyocytes	14	2.3178807947019866	0.004305236041299013	GNAI3, PPP2R3B, ATP2B2, PPP2R2A, PPP2R3A, MAPK14, MAPK12, PLN, GNAS, CALM1, CALM2, CAMK2G, PRKACB, ATF4	284	138	6879	2.4572872014696876	0.6510216462443321	0.09494110097039841	0.08482442627683137
KEGG_PATHWAY	hsa04924:Renin secretion	9	1.490066225165563	0.004437632601185586	GUCY1A3, PPP3CA, PPP3R1, GNAI3, GNAS, CALM1, CALM2, PRKACB, KCNJ2	284	64	6879	3.4061949823943665	0.662163078656082	0.09494110097039841	0.08482442627683137
REACTOME_PATHWAY	R-HSA-5218920:R-HSA-5218920	6	0.9933774834437087	0.005168750997222789	JUP, CTNNA1, TRIB3, RAC1, CALM1, CALM2	361	29	9075	5.201069825198204	0.9682960931974302	0.07182410239890835	0.06719376296389626
KEGG_PATHWAY	hsa05031:Amphetamine addiction	9	1.490066225165563	0.005365511418090522	PPP3CA, ARC, PPP3R1, GNAS, CALM1, CAMK2G, CALM2, PRKACB, ATF4	284	66	6879	3.3029769526248396	0.7309100646216596	0.09494110097039841	0.08482442627683137
KEGG_PATHWAY	hsa04022:cGMP-PKG signaling pathway	15	2.4834437086092715	0.005375022588954541	GUCY1A3, MAP2K2, BAD, SRF, NFATC3, GNAI3, ATP2B2, PPP3CA, PPP3R1, PLN, GNA11, VDAC1, CALM1, CALM2, ATF4	284	158	6879	2.2995409163843825	0.7315371883958404	0.09494110097039841	0.08482442627683137
KEGG_PATHWAY	hsa04114:Oocyte meiosis	12	1.9867549668874174	0.005741178205235379	YWHAE, PPP3CA, AR, PPP3R1, YWHAB, CDC16, ANAPC5, CALM1, CAMK2G, CALM2, YWHAZ, PRKACB	284	111	6879	2.618576322801675	0.7546045277447198	0.09494110097039841	0.08482442627683137
KEGG_PATHWAY	hsa04728:Dopaminergic synapse	13	2.152317880794702	0.006225645965272027	GNAI3, PPP2R3B, PPP2R2A, PPP2R3A, MAPK14, MAPK12, PPP3CA, GNAS, CALM1, CALM2, CAMK2G, PRKACB, ATF4	284	128	6879	2.4600297095070425	0.7821189245769841	0.09494110097039841	0.08482442627683137
KEGG_PATHWAY	hsa04915:Estrogen signaling pathway	11	1.8211920529801324	0.007262897385756582	HSPA8, MAP2K2, GNAI3, GNAS, HSPA2, CALM1, CALM2, PRKACB, SOS2, HSP90B1, ATF4	284	99	6879	2.69131455399061	0.8311279166114404	0.10424393894850624	0.09313597824087852
KEGG_PATHWAY	hsa04921:Oxytocin signaling pathway	14	2.3178807947019866	0.008618007550545679	GUCY1A3, MAP2K2, KCNJ12, NFATC3, GNAI3, PPP3CA, MYL6, PPP3R1, GNAS, CALM1, CALM2, CAMK2G, PRKACB, KCNJ2	284	150	6879	2.2607042253521126	0.8789930365608801	0.11067336012279715	0.09888029715889252
REACTOME_PATHWAY	R-HSA-5626467:R-HSA-5626467	6	0.9933774834437087	0.01030381451465952	CDC42, TUBB3, CTNNA1, RAC1, CALM1, CALM2	361	34	9075	4.436206615610233	0.9989901357426071	0.12727119039403517	0.11906630105828778
REACTOME_PATHWAY	R-HSA-5627123:R-HSA-5627123	5	0.8278145695364238	0.013793244170701113	CDC42, MYL6, RAC1, CALM1, CALM2	361	24	9075	5.237188365650969	0.9999039117704666	0.16428739039031504	0.15369614933066952
KEGG_PATHWAY	hsa04925:Aldosterone synthesis and secretion	9	1.490066225165563	0.017730907823950617	ATF1, NR4A1, GNA11, GNAS, CALM1, CAMK2G, CALM2, PRKACB, ATF4	284	81	6879	2.69131455399061	0.987287327969543	0.1577841750639618	0.14097110722927736
KEGG_PATHWAY	hsa04720:Long-term potentiation	8	1.3245033112582782	0.0181063807450448	PPP3CA, PPP3R1, MAP2K2, CALM1, CAMK2G, CALM2, PRKACB, ATF4	284	66	6879	2.935979513444302	0.9884196195718592	0.1577841750639618	0.14097110722927736
REACTOME_PATHWAY	R-HSA-180024:R-HSA-180024	5	0.8278145695364238	0.01823951918634788	PPP3CA, PPP3R1, CALM1, CALM2, PRKACB	361	26	9075	4.834327722139356	0.9999952609222937	0.1994386770048203	0.18658131102100128
BIOCARTA	h_fmlpPathway:fMLP induced chemokine gene expression in HMC-1 cells	7	1.1589403973509933	0.02496801950080299	PPP3CA, MAP2K2, NFATC3, RAC1, CALM1, MAPK14, CALM2	103	37	1625	2.9847808974022563	0.9934724042842313	1.0	1.0
KEGG_PATHWAY	hsa04971:Gastric acid secretion	8	1.3245033112582782	0.029765035047636904	GNAI3, GNAS, CALM1, CAMK2G, CALM2, PRKACB, CFTR, KCNJ2	284	73	6879	2.654447231333205	0.9993719866901338	0.2269583922382314	0.20277430126202642
KEGG_PATHWAY	hsa04020:Calcium signaling pathway	14	2.3178807947019866	0.03272917017646705	PTGER3, ATP2B2, HTR5A, PPP3CA, PPP3R1, PLN, PHKG1, GNA11, GNAS, VDAC1, CALM1, CALM2, CAMK2G, PRKACB	284	179	6879	1.8944448815799826	0.9997023306141006	0.23221277074013458	0.20746878697274318
KEGG_PATHWAY	hsa04024:cAMP signaling pathway	15	2.4834437086092715	0.033281884207506746	MAP2K2, BAD, PTGER3, GNAI3, ATP2B2, PLN, ACOX1, FXYD1, GNAS, RAC1, CALM1, CALM2, CAMK2G, PRKACB, CFTR	284	198	6879	1.8349871959026889	0.9997410802747544	0.23221277074013458	0.20746878697274318
KEGG_PATHWAY	hsa04922:Glucagon signaling pathway	9	1.490066225165563	0.05045305844634414	PPP3CA, PPP3R1, PHKG1, GNAS, CALM1, CAMK2G, CALM2, PRKACB, ATF4	284	99	6879	2.201984635083227	0.9999967340375864	0.3002572258758041	0.26826260344641517
KEGG_PATHWAY	hsa04916:Melanogenesis	9	1.490066225165563	0.0529774922566922	MAP2K2, FZD7, WNT5A, GNAI3, GNAS, CALM1, CAMK2G, CALM2, PRKACB	284	100	6879	2.179964788732394	0.9999982942576627	0.3077740026341166	0.27497841218949765
BIOCARTA	h_bcrPathway:BCR Signaling Pathway	6	0.9933774834437087	0.05737770239681957	PPP3CA, NFATC3, RAC1, CALM1, MAPK14, CALM2	103	34	1625	2.7841233580810965	0.999992180048928	1.0	1.0
BIOCARTA	h_gpcrPathway:Signaling Pathway from G-Protein Families	6	0.9933774834437087	0.05737770239681957	PPP3CA, NFATC3, GNAS, CALM1, CALM2, PRKACB	103	34	1625	2.7841233580810965	0.999992180048928	1.0	1.0
REACTOME_PATHWAY	R-HSA-936837:R-HSA-936837	6	0.9933774834437087	0.0746354357956823	PLN, FXYD1, ATP2B2, CALM1, CAMK2G, CALM2	361	57	9075	2.646158332118385	1.0	0.5247922224569636	0.4909600401996181
BIOCARTA	h_biopeptidesPathway:Bioactive Peptide Induced Signaling Pathway	6	0.9933774834437087	0.08504008353586277	MAP2K2, GNA11, CALM1, MAPK14, CAMK2G, CALM2	103	38	1625	2.491057741440981	0.9999999791545333	1.0	1.0
BIOCARTA	h_pyk2Pathway:Links between Pyk2 and Map Kinases	5	0.8278145695364238	0.09383295290220212	MAP2K2, RAC1, CALM1, MAPK14, CALM2	103	28	1625	2.8172676837725383	0.9999999969489823	1.0	1.0
REACTOME_PATHWAY	R-HSA-418359:R-HSA-418359	3	0.49668874172185434	0.1043436726484074	ATP2B2, CALM1, CALM2	361	14	9075	5.386822318955283	1.0	0.6051933013607629	0.5661778411530975
BIOCARTA	h_calcineurinPathway:Effects of calcineurin in Keratinocyte Differentiation	4	0.6622516556291391	0.11198034569469417	PPP3CA, NFATC3, CALM1, CALM2	103	19	1625	3.3214103219213076	0.9999999999455381	1.0	1.0
BIOCARTA	h_gcrpathway:Corticosteroids and cardioprotection	4	0.6622516556291391	0.11198034569469417	GNAS, CALM1, NR3C1, CALM2	103	19	1625	3.3214103219213076	0.9999999999455381	1.0	1.0
BIOCARTA	h_nfatPathway:NFAT and Hypertrophy of the heart (Transcription in the broken heart)	7	1.1589403973509933	0.11792809816255374	PPP3CA, RPS6KB1, NFATC3, CALM1, MAPK14, CALM2, PRKACB	103	54	1625	2.045127651923768	0.9999999999857014	1.0	1.0
KEGG_PATHWAY	hsa05214:Glioma	6	0.9933774834437087	0.12816062608461926	MAP2K2, EGF, CALM1, CAMK2G, CALM2, SOS2	284	65	6879	2.235861321776815	0.9999999999999971	0.5486174169236333	0.49015818397275435
REACTOME_PATHWAY	R-HSA-442729:R-HSA-442729	3	0.49668874172185434	0.1444738974405318	CALM1, CAMK2G, CALM2	361	17	9075	4.436206615610233	1.0	0.747008446456083	0.6988504806425724
BIOCARTA	h_nos1Pathway:Nitric Oxide Signaling Pathway	4	0.6622516556291391	0.15578188887076883	PPP3CA, CALM1, CALM2, PRKACB	103	22	1625	2.868490732568402	0.9999999999999977	1.0	1.0
REACTOME_PATHWAY	R-HSA-442982:R-HSA-442982	3	0.49668874172185434	0.17271798595838714	CALM1, CAMK2G, CALM2	361	19	9075	3.969237498177577	1.0	0.8056146617779316	0.7536784841820529
BIOCARTA	h_pgc1aPathway:Regulation of PGC-1a	4	0.6622516556291391	0.18750638710858894	PPP3CA, CALM1, CAMK2G, CALM2	103	24	1625	2.629449838187702	1.0	1.0	1.0
BIOCARTA	h_CaCaMPathway:Ca++/ Calmodulin-dependent Protein Kinase Activation	3	0.49668874172185434	0.19425746211392844	CALM1, CAMK2G, CALM2	103	13	1625	3.6407766990291264	1.0	1.0	1.0
KEGG_PATHWAY	hsa04713:Circadian entrainment	7	1.1589403973509933	0.19592886299930543	GUCY1A3, GNAI3, GNAS, CALM1, CAMK2G, CALM2, PRKACB	284	95	6879	1.7847664936990362	1.0	0.6520910456694928	0.5826059342456944
REACTOME_PATHWAY	R-HSA-5218921:R-HSA-5218921	3	0.49668874172185434	0.20175258066559174	AHCYL1, CALM1, CALM2	361	21	9075	3.591214879303522	1.0	0.8911852404235078	0.8337325187770148
KEGG_PATHWAY	hsa04270:Vascular smooth muscle contraction	8	1.3245033112582782	0.2060135251626429	GUCY1A3, MYL6, MAP2K2, GNA11, GNAS, CALM1, CALM2, PRKACB	284	117	6879	1.6561935716865295	1.0	0.6624899659928666	0.5918967728952659
KEGG_PATHWAY	hsa04750:Inflammatory mediator regulation of TRP channels	7	1.1589403973509933	0.21542150531749601	GNAS, CALM1, MAPK14, CAMK2G, CALM2, PRKACB, MAPK12	284	98	6879	1.7301307847082494	1.0	0.6738826576598593	0.602075489220694
BIOCARTA	h_vipPathway:Neuropeptides VIP and PACAP inhibit the apoptosis of activated T cells	4	0.6622516556291391	0.22074029584110802	PPP3CA, CALM1, CALM2, PRKACB	103	26	1625	2.4271844660194173	1.0	1.0	1.0
REACTOME_PATHWAY	R-HSA-4086398:R-HSA-4086398	5	0.8278145695364238	0.22246150842908902	PPP3CA, PPP3R1, WNT5A, CALM1, CALM2	361	61	9075	2.060533127469234	1.0	0.939125481786091	0.8785821598718453
BIOCARTA	h_ndkDynaminPathway:Endocytotic role of NDK, Phosphins and Dynamin	3	0.49668874172185434	0.2656369753831621	PPP3CA, CALM1, CALM2	103	16	1625	2.958131067961165	1.0	1.0	1.0
REACTOME_PATHWAY	R-HSA-2871809:R-HSA-2871809	6	0.9933774834437087	0.2703331229818225	PPP3CA, PPP3R1, AHCYL1, NFATC3, CALM1, CALM2	361	88	9075	1.7139889196675901	1.0	1.0	0.9369369369369369
BIOCARTA	h_hdacPathway:Control of skeletal myogenesis by HDAC & calcium/calmodulin-dependent kinase (CaMK)	4	0.6622516556291391	0.2725179534043407	PPP3CA, CALM1, MAPK14, CALM2	103	29	1625	2.176096417810512	1.0	1.0	1.0
REACTOME_PATHWAY	R-HSA-5576892:R-HSA-5576892	4	0.6622516556291391	0.2748748405430025	CALM1, FGF13, CAMK2G, CALM2	361	46	9075	2.1859568830543177	1.0	1.0	0.9369369369369369
KEGG_PATHWAY	hsa04970:Salivary secretion	6	0.9933774834437087	0.2792436707139433	GUCY1A3, GNAS, ATP2B2, CALM1, CALM2, PRKACB	284	86	6879	1.6898951850638715	1.0	0.7406027788500235	0.6616860893004308
BIOCARTA	h_ccr5Pathway:Pertussis toxin-insensitive CCR5 Signaling in Macrophage	3	0.49668874172185434	0.2895958623116116	CALM1, MAPK14, CALM2	103	17	1625	2.7841233580810965	1.0	1.0	1.0
BIOCARTA	h_tcrPathway:T Cell Receptor Signaling Pathway	5	0.8278145695364238	0.29679849223493193	PPP3CA, NFATC3, RAC1, CALM1, CALM2	103	44	1625	1.7928067078552514	1.0	1.0	1.0
REACTOME_PATHWAY	R-HSA-5673001:R-HSA-5673001	7	1.1589403973509933	0.31259602913067835	ANGPT1, PTPRA, EGF, CALM1, CAMK2G, CALM2, SPTBN1	361	116	9075	1.5169786990161427	1.0	1.0	0.9369369369369369
BIOCARTA	h_mef2dPathway:Role of MEF2D in T-cell Apoptosis	3	0.49668874172185434	0.31346907535951196	PPP3CA, CALM1, CALM2	103	18	1625	2.6294498381877025	1.0	1.0	1.0
BIOCARTA	h_at1rPathway:Angiotensin II mediated activation of JNK Pathway via Pyk2 dependent signaling	4	0.6622516556291391	0.34319808407853103	MAP2K2, RAC1, CALM1, CALM2	103	33	1625	1.9123271550456014	1.0	1.0	1.0
BIOCARTA	h_fcer1Pathway:Fc Epsilon Receptor I Signaling in Mast Cells	4	0.6622516556291391	0.4477749381430921	PPP3CA, NFATC3, CALM1, CALM2	103	39	1625	1.6181229773462782	1.0	1.0	1.0
BIOCARTA	h_no1Pathway:Actions of Nitric Oxide in the Heart	3	0.49668874172185434	0.5718916665001326	CALM1, CALM2, PRKACB	103	30	1625	1.5776699029126213	1.0	1.0	1.0
KEGG_PATHWAY	hsa04724:Glutamatergic synapse	5	0.8278145695364238	0.6965465891836796	PPP3CA, PPP3R1, GNAI3, GNAS, PRKACB	284	114	6879	1.0623610081541883	1.0	1.0	0.897119341563786
REACTOME_PATHWAY	R-HSA-983695:R-HSA-983695	4	0.6622516556291391	0.7200144409003563	AHCYL1, CALM1, CALM2, NCK1	361	93	9075	1.0812259851666517	1.0	1.0	0.9369369369369369
REACTOME_PATHWAY	R-HSA-114608:R-HSA-114608	5	0.8278145695364238	0.764091470484221	EGF, CALM1, CALM2, VCL, SOD1	361	130	9075	0.9668655444278713	1.0	1.0	0.9369369369369369
KEGG_PATHWAY	hsa05010:Alzheimer's disease	6	0.9933774834437087	0.827902993719648	PPP3CA, PPP3R1, BAD, FAS, CALM1, CALM2	284	168	6879	0.8650653923541247	1.0	1.0	0.897119341563786
KEGG_PATHWAY	hsa04740:Olfactory transduction	4	0.6622516556291391	0.9999942246000966	CALM1, CAMK2G, CALM2, PRKACB	284	399	6879	0.2428253732923859	1.0	1.0	0.9999942246000966
Annotation Cluster 5	Enrichment Score: 1.1087358384475312
Category	Term	Count	%	PValue	Genes	List Total	Pop Hits	Pop Total	Fold Enrichment	Bonferroni	Benjamini	FDR
KEGG_PATHWAY	hsa04540:Gap junction	10	1.6556291390728477	0.009841931717847866	GUCY1A3, MAP2K2, TUBB3, EGF, GNA11, GNAI3, GNAS, CSNK1D, PRKACB, SOS2	284	88	6879	2.7524807938540334	0.9104830078035284	0.12007156695774396	0.10727705572454174
KEGG_PATHWAY	hsa04270:Vascular smooth muscle contraction	8	1.3245033112582782	0.2060135251626429	GUCY1A3, MYL6, MAP2K2, GNA11, GNAS, CALM1, CALM2, PRKACB	284	117	6879	1.6561935716865295	1.0	0.6624899659928666	0.5918967728952659
KEGG_PATHWAY	hsa04730:Long-term depression	5	0.8278145695364238	0.23271072731122705	GUCY1A3, MAP2K2, GNA11, GNAI3, GNAS	284	60	6879	2.018485915492958	1.0	0.7070422486079626	0.6317016811333437
Annotation Cluster 6	Enrichment Score: 1.0852821020620798
Category	Term	Count	%	PValue	Genes	List Total	Pop Hits	Pop Total	Fold Enrichment	Bonferroni	Benjamini	FDR
REACTOME_PATHWAY	R-HSA-5696395:R-HSA-5696395	7	1.1589403973509933	0.006582353827563497	CUL4A, UBE2I, PARP2, SUMO3, UBC, GTF2H1, RNF111	361	43	9075	4.092314629904013	0.9877022541189309	0.08443134621124716	0.07898824593076197
REACTOME_PATHWAY	R-HSA-6781823:R-HSA-6781823	7	1.1589403973509933	0.01940535380185092	CUL4A, COPS3, COPS5, UBC, POLR2E, TCEA1, GTF2H1	361	54	9075	3.2586949830717145	0.9999978520763513	0.20876404815862198	0.19530549632830602
REACTOME_PATHWAY	R-HSA-5696394:R-HSA-5696394	5	0.8278145695364238	0.06233837913690224	CUL4A, COPS3, COPS5, PARP2, UBC	361	38	9075	3.3076979151479806	1.0	0.45691976795949224	0.42746317122447247
REACTOME_PATHWAY	R-HSA-5696400:R-HSA-5696400	5	0.8278145695364238	0.0780995848748276	CUL4A, RFC1, PARP2, UBC, GTF2H1	361	41	9075	3.065671238429836	1.0	0.5261314418255921	0.4922129230872106
REACTOME_PATHWAY	R-HSA-6781827:R-HSA-6781827	5	0.8278145695364238	0.10187599793392715	CUL4A, UBC, POLR2E, TCEA1, GTF2H1	361	45	9075	2.7931671283471835	1.0	0.6051933013607629	0.5661778411530975
REACTOME_PATHWAY	R-HSA-6782210:R-HSA-6782210	6	0.9933774834437087	0.11475895263038148	CUL4A, RFC1, UBC, POLR2E, TCEA1, GTF2H1	361	65	9075	2.3204773066268913	1.0	0.6432287512980205	0.6017612305996475
REACTOME_PATHWAY	R-HSA-6782135:R-HSA-6782135	6	0.9933774834437087	0.12038157257715575	CUL4A, RFC1, UBC, POLR2E, TCEA1, GTF2H1	361	66	9075	2.285318559556787	1.0	0.6691209075746907	0.6259841774012099
REACTOME_PATHWAY	R-HSA-110314:R-HSA-110314	3	0.49668874172185434	0.33524169681615	CUL4A, RFC1, UBC	361	30	9075	2.5138504155124655	1.0	1.0	0.9369369369369369
KEGG_PATHWAY	hsa03420:Nucleotide excision repair	3	0.49668874172185434	0.5820731503053705	CUL4A, RFC1, GTF2H1	284	47	6879	1.546074318249925	1.0	1.0	0.897119341563786
Annotation Cluster 7	Enrichment Score: 1.0805581181405766
Category	Term	Count	%	PValue	Genes	List Total	Pop Hits	Pop Total	Fold Enrichment	Bonferroni	Benjamini	FDR
REACTOME_PATHWAY	R-HSA-167246:R-HSA-167246	6	0.9933774834437087	0.034571389669286356	POLR2E, SUPT4H1, TCEA1, GTF2H1, TCEB1, SSRP1	361	46	9075	3.278935324581477	0.9999999999333762	0.3247762944987887	0.30383869230471394
REACTOME_PATHWAY	R-HSA-167200:R-HSA-167200	6	0.9933774834437087	0.04052974934881551	POLR2E, SUPT4H1, TCEA1, GTF2H1, TCEB1, SSRP1	361	48	9075	3.1423130193905817	0.9999999999989211	0.3703197645980814	0.3464460766254915
REACTOME_PATHWAY	R-HSA-167152:R-HSA-167152	6	0.9933774834437087	0.04707391164535751	POLR2E, SUPT4H1, TCEA1, GTF2H1, TCEB1, SSRP1	361	50	9075	3.0166204986149587	0.9999999999999887	0.40425263166450925	0.3781913675542035
REACTOME_PATHWAY	R-HSA-167238:R-HSA-167238	5	0.8278145695364238	0.052865384552809244	POLR2E, SUPT4H1, TCEA1, TCEB1, SSRP1	361	36	9075	3.4914589104339795	0.9999999999999998	0.42483387345450324	0.39744578266208397
REACTOME_PATHWAY	R-HSA-167243:R-HSA-167243	5	0.8278145695364238	0.052865384552809244	POLR2E, SUPT4H1, TCEA1, TCEB1, SSRP1	361	36	9075	3.4914589104339795	0.9999999999999998	0.42483387345450324	0.39744578266208397
REACTOME_PATHWAY	R-HSA-75955:R-HSA-75955	6	0.9933774834437087	0.06193762366557403	POLR2E, SUPT4H1, TCEA1, GTF2H1, TCEB1, SSRP1	361	54	9075	2.793167128347184	1.0	0.45691976795949224	0.42746317122447247
REACTOME_PATHWAY	R-HSA-167287:R-HSA-167287	5	0.8278145695364238	0.06233837913690224	POLR2E, SUPT4H1, TCEA1, TCEB1, SSRP1	361	38	9075	3.3076979151479806	1.0	0.45691976795949224	0.42746317122447247
REACTOME_PATHWAY	R-HSA-167290:R-HSA-167290	5	0.8278145695364238	0.06233837913690224	POLR2E, SUPT4H1, TCEA1, TCEB1, SSRP1	361	38	9075	3.3076979151479806	1.0	0.45691976795949224	0.42746317122447247
REACTOME_PATHWAY	R-HSA-112382:R-HSA-112382	6	0.9933774834437087	0.07025636621877107	POLR2E, SUPT4H1, TCEA1, GTF2H1, TCEB1, SSRP1	361	56	9075	2.6934111594776415	1.0	0.5038816803002183	0.47139755398401234
REACTOME_PATHWAY	R-HSA-6781827:R-HSA-6781827	5	0.8278145695364238	0.10187599793392715	CUL4A, UBC, POLR2E, TCEA1, GTF2H1	361	45	9075	2.7931671283471835	1.0	0.6051933013607629	0.5661778411530975
REACTOME_PATHWAY	R-HSA-674695:R-HSA-674695	6	0.9933774834437087	0.19686386065118328	POLR2E, SUPT4H1, TCEA1, GTF2H1, TCEB1, SSRP1	361	78	9075	1.9337310888557426	1.0	0.881263054055968	0.8244499935995864
REACTOME_PATHWAY	R-HSA-113418:R-HSA-113418	3	0.49668874172185434	0.37876580225153944	POLR2E, SUPT4H1, GTF2H1	361	33	9075	2.285318559556787	1.0	1.0	0.9369369369369369
REACTOME_PATHWAY	R-HSA-167158:R-HSA-167158	3	0.49668874172185434	0.37876580225153944	POLR2E, SUPT4H1, GTF2H1	361	33	9075	2.285318559556787	1.0	1.0	0.9369369369369369
Annotation Cluster 8	Enrichment Score: 1.071591817554234
Category	Term	Count	%	PValue	Genes	List Total	Pop Hits	Pop Total	Fold Enrichment	Bonferroni	Benjamini	FDR
REACTOME_PATHWAY	R-HSA-166208:R-HSA-166208	6	0.9933774834437087	0.0017800094745630346	RPS6KB1, YWHAB, RRAGD, EIF4E, EIF4B, EIF4G1	361	23	9075	6.557870649162954	0.6947251169040219	0.026983325443944182	0.025243770730166672
BIOCARTA	h_eifPathway:Eukaryotic protein translation	5	0.8278145695364238	0.014823308845812498	EIF5, EIF2S2, EIF4G3, EIF4E, EIF4G1	103	16	1625	4.930218446601941	0.9487951042254551	1.0	1.0
KEGG_PATHWAY	hsa03013:RNA transport	14	2.3178807947019866	0.024634206139506905	EIF5B, UBE2I, RBM8A, EIF2S2, FXR1, FXR2, EIF5, SUMO3, EEF1A2, EIF4G3, EIF4E, EIF4B, KPNB1, EIF4G1	284	172	6879	1.9715443825745167	0.9977255569222859	0.20035820993465614	0.17900856461375017
REACTOME_PATHWAY	R-HSA-72662:R-HSA-72662	3	0.49668874172185434	0.02887180911164529	EIF4E, EIF4B, EIF4G1	361	7	9075	10.773644637910566	0.9999999966411554	0.2831984805509913	0.26494130714215675
REACTOME_PATHWAY	R-HSA-72702:R-HSA-72702	7	1.1589403973509933	0.033187310995267186	EIF5, FAU, EIF2S2, RPS21, EIF4E, EIF4B, EIF4G1	361	61	9075	2.8847463784569274	0.9999999998270185	0.3162276633406173	0.2958411723006675
BIOCARTA	h_eif4Pathway:Regulation of eIF4e and p70 S6 Kinase	5	0.8278145695364238	0.05888382715869609	RPS6KB1, MAPK14, EIF4G3, EIF4E, EIF4G1	103	24	1625	3.286812297734628	0.9999943114168892	1.0	1.0
REACTOME_PATHWAY	R-HSA-429947:R-HSA-429947	4	0.6622516556291391	0.06094969565401059	CNOT8, EIF4E, EIF4B, EIF4G1	361	23	9075	4.371913766108635	1.0	0.45691976795949224	0.42746317122447247
BIOCARTA	h_iresPathway:Internal Ribosome entry pathway	3	0.49668874172185434	0.06661066258588584	EIF4G3, EIF4E, EIF4G1	103	7	1625	6.761442441054092	0.9999988971809834	1.0	1.0
BIOCARTA	h_mtorPathway:mTOR Signaling Pathway	5	0.8278145695364238	0.07532191685417783	RPS6KB1, EIF4G3, EIF4E, EIF4B, EIF4G1	103	26	1625	3.0339805825242716	0.999999829343732	1.0	1.0
REACTOME_PATHWAY	R-HSA-72649:R-HSA-72649	6	0.9933774834437087	0.09358883983560617	FAU, EIF2S2, RPS21, EIF4E, EIF4B, EIF4G1	361	61	9075	2.472639752963081	1.0	0.5748467670417338	0.5377876801110073
REACTOME_PATHWAY	R-HSA-72706:R-HSA-72706	8	1.3245033112582782	0.17187745992391584	EIF5B, EIF5, FAU, EIF2S2, RPS21, EIF4E, EIF4B, EIF4G1	361	115	9075	1.7487655064434542	1.0	0.8056146617779316	0.7536784841820529
KEGG_PATHWAY	hsa04150:mTOR signaling pathway	5	0.8278145695364238	0.21503967524437273	RPS6KB1, CAB39, RRAGD, EIF4E, EIF4B	284	58	6879	2.0880888780961633	1.0	0.6738826576598593	0.602075489220694
REACTOME_PATHWAY	R-HSA-156827:R-HSA-156827	6	0.9933774834437087	0.47471305226982907	FAU, EIF2S2, RPS21, EIF4E, EIF4B, EIF4G1	361	114	9075	1.3230791660591925	1.0	1.0	0.9369369369369369
REACTOME_PATHWAY	R-HSA-72695:R-HSA-72695	3	0.49668874172185434	0.6377572497508712	FAU, EIF2S2, RPS21	361	54	9075	1.396583564173592	1.0	1.0	0.9369369369369369
REACTOME_PATHWAY	R-HSA-975957:R-HSA-975957	5	0.8278145695364238	0.674910734426138	RBM8A, PPP2R2A, FAU, RPS21, EIF4G1	361	115	9075	1.0929784415271588	1.0	1.0	0.9369369369369369
REACTOME_PATHWAY	R-HSA-975956:R-HSA-975956	3	0.49668874172185434	0.9025091779995937	FAU, RPS21, EIF4G1	361	97	9075	0.7774795099523089	1.0	1.0	0.9369369369369369
Annotation Cluster 9	Enrichment Score: 1.0574238274372962
Category	Term	Count	%	PValue	Genes	List Total	Pop Hits	Pop Total	Fold Enrichment	Bonferroni	Benjamini	FDR
KEGG_PATHWAY	hsa05211:Renal cell carcinoma	8	1.3245033112582782	0.0181063807450448	CDC42, MAP2K2, RAPGEF1, PTPN11, TCEB1, RAC1, MET, SOS2	284	66	6879	2.935979513444302	0.9884196195718592	0.1577841750639618	0.14097110722927736
KEGG_PATHWAY	hsa05120:Epithelial cell signaling in Helicobacter pylori infection	7	1.1589403973509933	0.05649525646160496	CDC42, PTPN11, RAC1, MAPK14, ATP6V0D1, MET, MAPK12	284	67	6879	2.5306390582299767	0.9999993120490723	0.32057773434027004	0.28641781182860193
REACTOME_PATHWAY	R-HSA-114604:R-HSA-114604	3	0.49668874172185434	0.6574835397578241	CDC42, PTPN11, RAC1	361	56	9075	1.3467055797388208	1.0	1.0	0.9369369369369369
Annotation Cluster 10	Enrichment Score: 0.9544292246107615
Category	Term	Count	%	PValue	Genes	List Total	Pop Hits	Pop Total	Fold Enrichment	Bonferroni	Benjamini	FDR
KEGG_PATHWAY	hsa04670:Leukocyte transendothelial migration	10	1.6556291390728477	0.04674129823771929	CDC42, ITGB1, ACTN3, GNAI3, CTNNA1, PTPN11, RAC1, MAPK14, VCL, MAPK12	284	115	6879	2.1062461726883037	0.9999915388396013	0.2851219192500877	0.25474007539557014
KEGG_PATHWAY	hsa04520:Adherens junction	7	1.1589403973509933	0.07095193934588954	CDC42, CSNK2A1, ACTN3, CTNNA1, RAC1, MET, VCL	284	71	6879	2.388067843681809	0.9999999841029629	0.36067235834160516	0.3222400578625817
KEGG_PATHWAY	hsa05100:Bacterial invasion of epithelial cells	7	1.1589403973509933	0.10089777281785964	CDC42, ITGB1, CAV3, CTNNA1, RAC1, MET, VCL	284	78	6879	2.1737540628385696	0.999999999994637	0.4734433955299568	0.422994509121027
KEGG_PATHWAY	hsa05131:Shigellosis	6	0.9933774834437087	0.12214797693016684	CDC42, ITGB1, RAC1, MAPK14, VCL, MAPK12	284	64	6879	2.2707966549295775	0.9999999999999843	0.5326846550232863	0.4759231753896575
BIOCARTA	h_agrPathway:Agrin in Postsynaptic Differentiation	4	0.6622516556291391	0.41344807795664495	CDC42, ITGB1, LAMA2, RAC1	103	37	1625	1.7055890842298607	1.0	1.0	1.0
Annotation Cluster 11	Enrichment Score: 0.946676591578121
Category	Term	Count	%	PValue	Genes	List Total	Pop Hits	Pop Total	Fold Enrichment	Bonferroni	Benjamini	FDR
REACTOME_PATHWAY	R-HSA-380270:R-HSA-380270	7	1.1589403973509933	0.08867362258166214	YWHAE, PCM1, TUBGCP3, CSNK1D, CEP76, CEP290, PAFAH1B1	361	78	9075	2.256019603665033	1.0	0.5687048679035447	0.5320417354899729
REACTOME_PATHWAY	R-HSA-5620912:R-HSA-5620912	8	1.3245033112582782	0.09394047617323685	YWHAE, PCM1, CSNK1D, CEP76, CEP290, RAB11A, PAFAH1B1, TTBK2	361	98	9075	2.0521227881734414	1.0	0.5748467670417338	0.5377876801110073
REACTOME_PATHWAY	R-HSA-2565942:R-HSA-2565942	7	1.1589403973509933	0.13612744780252212	YWHAE, PCM1, UBC, CSNK1D, CEP76, CEP290, PAFAH1B1	361	88	9075	1.9996537396121883	1.0	0.726376061474258	0.6795482194301904
REACTOME_PATHWAY	R-HSA-380259:R-HSA-380259	6	0.9933774834437087	0.14411219173519246	YWHAE, PCM1, CSNK1D, CEP76, CEP290, PAFAH1B1	361	70	9075	2.1547289275821133	1.0	0.747008446456083	0.6988504806425724
Annotation Cluster 12	Enrichment Score: 0.9222411882632945
Category	Term	Count	%	PValue	Genes	List Total	Pop Hits	Pop Total	Fold Enrichment	Bonferroni	Benjamini	FDR
KEGG_PATHWAY	hsa05014:Amyotrophic lateral sclerosis (ALS)	8	1.3245033112582782	0.00404891409028378	PPP3CA, PPP3R1, BAD, RAC1, MAPK14, RAB5A, MAPK12, SOD1	284	50	6879	3.875492957746479	0.628401193993673	0.09494110097039841	0.08482442627683137
KEGG_PATHWAY	hsa04370:VEGF signaling pathway	8	1.3245033112582782	0.012059090611807826	CDC42, PPP3CA, PPP3R1, MAP2K2, BAD, RAC1, MAPK14, MAPK12	284	61	6879	3.176633571923343	0.9481968067360527	0.12260075455337956	0.1095367397239211
KEGG_PATHWAY	hsa04660:T cell receptor signaling pathway	10	1.6556291390728477	0.02142206963643599	CDC42, PPP3CA, PPP3R1, MAP2K2, NFATC3, NCK2, MAPK14, SOS2, MAPK12, NCK1	284	100	6879	2.422183098591549	0.994926802772193	0.18024086176863383	0.16103486830148434
BIOCARTA	h_fmlpPathway:fMLP induced chemokine gene expression in HMC-1 cells	7	1.1589403973509933	0.02496801950080299	PPP3CA, MAP2K2, NFATC3, RAC1, CALM1, MAPK14, CALM2	103	37	1625	2.9847808974022563	0.9934724042842313	1.0	1.0
REACTOME_PATHWAY	R-HSA-4420097:R-HSA-4420097	7	1.1589403973509933	0.035566115381642255	CDC42, NCK2, RAC1, MAPK14, PRKACB, MAPK12, NCK1	361	62	9075	2.8382182110624607	0.999999999966468	0.3294805411049359	0.3082396666408995
KEGG_PATHWAY	hsa04670:Leukocyte transendothelial migration	10	1.6556291390728477	0.04674129823771929	CDC42, ITGB1, ACTN3, GNAI3, CTNNA1, PTPN11, RAC1, MAPK14, VCL, MAPK12	284	115	6879	2.1062461726883037	0.9999915388396013	0.2851219192500877	0.25474007539557014
KEGG_PATHWAY	hsa05120:Epithelial cell signaling in Helicobacter pylori infection	7	1.1589403973509933	0.05649525646160496	CDC42, PTPN11, RAC1, MAPK14, ATP6V0D1, MET, MAPK12	284	67	6879	2.5306390582299767	0.9999993120490723	0.32057773434027004	0.28641781182860193
REACTOME_PATHWAY	R-HSA-376172:R-HSA-376172	3	0.49668874172185434	0.06812868891430673	RAC1, MAPK14, MAPK12	361	11	9075	6.855955678670361	1.0	0.4939329946287238	0.46209023785355874
REACTOME_PATHWAY	R-HSA-375170:R-HSA-375170	4	0.6622516556291391	0.11446285172662289	CDC42, CTNNA1, MAPK14, MAPK12	361	30	9075	3.3518005540166205	1.0	0.6432287512980205	0.6017612305996475
KEGG_PATHWAY	hsa05131:Shigellosis	6	0.9933774834437087	0.12214797693016684	CDC42, ITGB1, RAC1, MAPK14, VCL, MAPK12	284	64	6879	2.2707966549295775	0.9999999999999843	0.5326846550232863	0.4759231753896575
KEGG_PATHWAY	hsa04662:B cell receptor signaling pathway	6	0.9933774834437087	0.15350598369338347	PPP3CA, PPP3R1, MAP2K2, NFATC3, RAC1, SOS2	284	69	6879	2.1062461726883037	1.0	0.5762378464797779	0.5148354530024246
KEGG_PATHWAY	hsa04068:FoxO signaling pathway	9	1.490066225165563	0.18628178411046303	CDKN2D, MAP2K2, EGF, CCNG2, SKP2, MAPK14, SOS2, ATG12, MAPK12	284	134	6879	1.6268393945764137	1.0	0.6401796524359574	0.5719637878321259
KEGG_PATHWAY	hsa04071:Sphingolipid signaling pathway	8	1.3245033112582782	0.2239245638628644	MAP2K2, GNAI3, PPP2R2A, PPP2R3B, PPP2R3A, RAC1, MAPK14, MAPK12	284	120	6879	1.6147887323943664	1.0	0.6916151086397331	0.6179184167354993
BIOCARTA	h_p38mapkPathway:p38 MAPK Signaling Pathway	5	0.8278145695364238	0.23966013935319722	CDC42, MAX, HSPB2, RAC1, MAPK14	103	40	1625	1.9720873786407767	1.0	1.0	1.0
KEGG_PATHWAY	hsa04664:Fc epsilon RI signaling pathway	5	0.8278145695364238	0.3062380338264321	MAP2K2, RAC1, MAPK14, SOS2, MAPK12	284	68	6879	1.7810169842584922	1.0	0.7783550026421816	0.695415535147523
KEGG_PATHWAY	hsa05132:Salmonella infection	5	0.8278145695364238	0.4472266860021491	CDC42, DYNC1LI1, RAC1, MAPK14, MAPK12	284	83	6879	1.4591464449346683	1.0	1.0	0.8944533720042982
KEGG_PATHWAY	hsa05160:Hepatitis C	7	1.1589403973509933	0.4686364460700527	IFNA1, BAD, EGF, PPP2R2A, MAPK14, SOS2, MAPK12	284	133	6879	1.274833209785026	1.0	1.0	0.897119341563786
KEGG_PATHWAY	hsa04917:Prolactin signaling pathway	4	0.6622516556291391	0.5643849467184449	MAP2K2, MAPK14, SOS2, MAPK12	284	71	6879	1.3646101963896051	1.0	1.0	0.897119341563786
KEGG_PATHWAY	hsa04620:Toll-like receptor signaling pathway	5	0.8278145695364238	0.6405729213810016	MAP2K2, IFNA1, RAC1, MAPK14, MAPK12	284	106	6879	1.1425391974488441	1.0	1.0	0.897119341563786
BIOCARTA	h_mapkPathway:MAPKinase Signaling Pathway	6	0.9933774834437087	0.6500891400056625	MAP2K2, RPS6KB1, MAX, RAC1, MAPK14, MAPK12	103	87	1625	1.088048208905256	1.0	1.0	1.0
KEGG_PATHWAY	hsa04380:Osteoclast differentiation	5	0.8278145695364238	0.7940965240798245	PPP3CA, PPP3R1, RAC1, MAPK14, MAPK12	284	131	6879	0.924497365874637	1.0	1.0	0.897119341563786
Annotation Cluster 13	Enrichment Score: 0.8871468857201861
Category	Term	Count	%	PValue	Genes	List Total	Pop Hits	Pop Total	Fold Enrichment	Bonferroni	Benjamini	FDR
KEGG_PATHWAY	hsa04971:Gastric acid secretion	8	1.3245033112582782	0.029765035047636904	GNAI3, GNAS, CALM1, CAMK2G, CALM2, PRKACB, CFTR, KCNJ2	284	73	6879	2.654447231333205	0.9993719866901338	0.2269583922382314	0.20277430126202642
KEGG_PATHWAY	hsa04976:Bile secretion	6	0.9933774834437087	0.15350598369338347	AQP8, GNAS, KCNN2, AQP4, PRKACB, CFTR	284	69	6879	2.1062461726883037	1.0	0.5762378464797779	0.5148354530024246
BIOCARTA	h_cftrPathway:Cystic fibrosis transmembrane conductance regulator (CFTR) and beta 2 adrenergic receptor (b2AR) pathway	3	0.49668874172185434	0.17103608578468973	GNAS, PRKACB, CFTR	103	12	1625	3.9441747572815538	0.9999999999999999	1.0	1.0
KEGG_PATHWAY	hsa05110:Vibrio cholerae infection	4	0.6622516556291391	0.36182035951454977	GNAS, ATP6V0D1, PRKACB, CFTR	284	52	6879	1.8632177681473459	1.0	0.8741006705103974	0.7809587957838797
Annotation Cluster 14	Enrichment Score: 0.7819923638189018
Category	Term	Count	%	PValue	Genes	List Total	Pop Hits	Pop Total	Fold Enrichment	Bonferroni	Benjamini	FDR
KEGG_PATHWAY	hsa04962:Vasopressin-regulated water reabsorption	6	0.9933774834437087	0.033309208917642254	DYNC1LI1, GNAS, AQP4, RAB5A, PRKACB, RAB11A	284	44	6879	3.30297695262484	0.9997428598650707	0.23221277074013458	0.20746878697274318
REACTOME_PATHWAY	R-HSA-432040:R-HSA-432040	4	0.6622516556291391	0.2424591030923683	GNAS, AQP4, PRKACB, RAB11A	361	43	9075	2.3384655028022934	1.0	0.9982729738432694	0.9339165452446778
KEGG_PATHWAY	hsa04961:Endocrine and other factor-regulated calcium reabsorption	3	0.49668874172185434	0.5582388993039171	GNAS, PRKACB, RAB11A	284	45	6879	1.6147887323943662	1.0	1.0	0.897119341563786
Annotation Cluster 15	Enrichment Score: 0.7495767485102744
Category	Term	Count	%	PValue	Genes	List Total	Pop Hits	Pop Total	Fold Enrichment	Bonferroni	Benjamini	FDR
BIOCARTA	h_il6Pathway:IL 6 signaling pathway	5	0.8278145695364238	0.038288412864218954	CEBPB, CSNK2A1, SRF, PTPN11, IL6ST	103	21	1625	3.7563569116967175	0.9995774044864355	1.0	1.0
BIOCARTA	h_igf1Pathway:IGF-1 Signaling Pathway	3	0.49668874172185434	0.3837966636495591	CSNK2A1, SRF, PTPN11	103	21	1625	2.253814147018031	1.0	1.0	1.0
BIOCARTA	h_insulinPathway:Insulin Signaling Pathway	3	0.49668874172185434	0.3837966636495591	CSNK2A1, SRF, PTPN11	103	21	1625	2.253814147018031	1.0	1.0	1.0
Annotation Cluster 16	Enrichment Score: 0.6590345319627526
Category	Term	Count	%	PValue	Genes	List Total	Pop Hits	Pop Total	Fold Enrichment	Bonferroni	Benjamini	FDR
REACTOME_PATHWAY	R-HSA-4420097:R-HSA-4420097	7	1.1589403973509933	0.035566115381642255	CDC42, NCK2, RAC1, MAPK14, PRKACB, MAPK12, NCK1	361	62	9075	2.8382182110624607	0.999999999966468	0.3294805411049359	0.3082396666408995
REACTOME_PATHWAY	R-HSA-418885:R-HSA-418885	3	0.49668874172185434	0.1043436726484074	CDC42, RAC1, NCK1	361	14	9075	5.386822318955283	1.0	0.6051933013607629	0.5661778411530975
REACTOME_PATHWAY	R-HSA-5663213:R-HSA-5663213	4	0.6622516556291391	0.170130130134179	CDC42, ACTR2, RAC1, NCK1	361	36	9075	2.7931671283471835	1.0	0.8056146617779316	0.7536784841820529
BIOCARTA	h_salmonellaPathway:How does salmonella hijack a cell	3	0.49668874172185434	0.19425746211392844	CDC42, ACTR2, RAC1	103	13	1625	3.6407766990291264	1.0	1.0	1.0
BIOCARTA	h_cdc42racPathway:Role of PI3K subunit p85 in regulation of Actin Organization and Cell Migration	3	0.49668874172185434	0.2656369753831621	CDC42, ACTR2, RAC1	103	16	1625	2.958131067961165	1.0	1.0	1.0
BIOCARTA	h_actinYPathway:Y branching of actin filaments	3	0.49668874172185434	0.3837966636495591	ACTR2, RAC1, NCK1	103	21	1625	2.253814147018031	1.0	1.0	1.0
REACTOME_PATHWAY	R-HSA-3928662:R-HSA-3928662	3	0.49668874172185434	0.5008713657332189	CDC42, ACTR2, RAC1	361	42	9075	1.795607439651761	1.0	1.0	0.9369369369369369
REACTOME_PATHWAY	R-HSA-2029482:R-HSA-2029482	4	0.6622516556291391	0.8529946783854352	CDC42, ACTR2, RAC1, NCK1	361	118	9075	0.8521526832245645	1.0	1.0	0.9369369369369369
Annotation Cluster 17	Enrichment Score: 0.6546260186569111
Category	Term	Count	%	PValue	Genes	List Total	Pop Hits	Pop Total	Fold Enrichment	Bonferroni	Benjamini	FDR
KEGG_PATHWAY	hsa05213:Endometrial cancer	6	0.9933774834437087	0.0613453625137185	MAP2K2, APC, BAD, EGF, CTNNA1, SOS2	284	52	6879	2.7948266522210186	0.9999998043758096	0.34018791939425713	0.3039383869997871
KEGG_PATHWAY	hsa04012:ErbB signaling pathway	8	1.3245033112582782	0.06618151771021644	MAP2K2, RPS6KB1, BAD, EGF, NCK2, CAMK2G, SOS2, NCK1	284	87	6879	2.227294803302574	0.9999999445321242	0.35885089602872916	0.3206126857961596
KEGG_PATHWAY	hsa05215:Prostate cancer	7	1.1589403973509933	0.15333622467717115	AR, MAP2K2, BAD, EGF, SOS2, HSP90B1, ATF4	284	88	6879	1.9267365556978233	1.0	0.5762378464797779	0.5148354530024246
KEGG_PATHWAY	hsa05221:Acute myeloid leukemia	5	0.8278145695364238	0.19776531712927242	MAP2K2, JUP, RPS6KB1, BAD, SOS2	284	56	6879	2.162663480885312	1.0	0.6520910456694928	0.5826059342456944
KEGG_PATHWAY	hsa05218:Melanoma	5	0.8278145695364238	0.33450255825490827	MAP2K2, BAD, EGF, FGF13, MET	284	71	6879	1.7057627454870066	1.0	0.8268280470405328	0.7387234190771974
KEGG_PATHWAY	hsa05223:Non-small cell lung cancer	4	0.6622516556291391	0.40693940587167976	MAP2K2, BAD, EGF, SOS2	284	56	6879	1.7301307847082494	1.0	0.9367284437046213	0.8369131177360962
KEGG_PATHWAY	hsa05220:Chronic myeloid leukemia	4	0.6622516556291391	0.5739687626393354	MAP2K2, BAD, PTPN11, SOS2	284	72	6879	1.3456572769953052	1.0	1.0	0.897119341563786
KEGG_PATHWAY	hsa05231:Choline metabolism in cancer	5	0.8278145695364238	0.6023668278450263	MAP2K2, RPS6KB1, EGF, RAC1, SOS2	284	101	6879	1.1991005438572027	1.0	1.0	0.897119341563786
Annotation Cluster 18	Enrichment Score: 0.6453783736498514
Category	Term	Count	%	PValue	Genes	List Total	Pop Hits	Pop Total	Fold Enrichment	Bonferroni	Benjamini	FDR
KEGG_PATHWAY	hsa05414:Dilated cardiomyopathy	7	1.1589403973509933	0.13107801367406927	ITGB1, PLN, DES, SGCB, LMNA, GNAS, PRKACB	284	84	6879	2.0184859154929575	0.9999999999999987	0.5514316437322914	0.4926725341542604
KEGG_PATHWAY	hsa05412:Arrhythmogenic right ventricular cardiomyopathy (ARVC)	6	0.9933774834437087	0.14058122795708994	ITGB1, DES, JUP, SGCB, LMNA, CTNNA1	284	67	6879	2.1691191927685516	0.9999999999999999	0.555897142025011	0.4966622006616901
KEGG_PATHWAY	hsa05410:Hypertrophic cardiomyopathy (HCM)	4	0.6622516556291391	0.6286482269366385	ITGB1, DES, SGCB, LMNA	284	78	6879	1.2421451787648972	1.0	1.0	0.897119341563786
Annotation Cluster 19	Enrichment Score: 0.6148551149405614
Category	Term	Count	%	PValue	Genes	List Total	Pop Hits	Pop Total	Fold Enrichment	Bonferroni	Benjamini	FDR
KEGG_PATHWAY	hsa04915:Estrogen signaling pathway	11	1.8211920529801324	0.007262897385756582	HSPA8, MAP2K2, GNAI3, GNAS, HSPA2, CALM1, CALM2, PRKACB, SOS2, HSP90B1, ATF4	284	99	6879	2.69131455399061	0.8311279166114404	0.10424393894850624	0.09313597824087852
KEGG_PATHWAY	hsa04971:Gastric acid secretion	8	1.3245033112582782	0.029765035047636904	GNAI3, GNAS, CALM1, CAMK2G, CALM2, PRKACB, CFTR, KCNJ2	284	73	6879	2.654447231333205	0.9993719866901338	0.2269583922382314	0.20277430126202642
KEGG_PATHWAY	hsa04911:Insulin secretion	7	1.1589403973509933	0.1364890360465302	GNA11, GNAS, KCNN2, CAMK2G, PRKACB, ATF4, GIP	284	85	6879	1.994739022369511	0.9999999999999997	0.5550554132558895	0.4959101643023931
KEGG_PATHWAY	hsa04713:Circadian entrainment	7	1.1589403973509933	0.19592886299930543	GUCY1A3, GNAI3, GNAS, CALM1, CAMK2G, CALM2, PRKACB	284	95	6879	1.7847664936990362	1.0	0.6520910456694928	0.5826059342456944
KEGG_PATHWAY	hsa04725:Cholinergic synapse	7	1.1589403973509933	0.3061777645922818	KCNJ12, GNA11, GNAI3, CAMK2G, PRKACB, KCNJ2, ATF4	284	111	6879	1.5275028549676437	1.0	0.7783550026421816	0.695415535147523
KEGG_PATHWAY	hsa05030:Cocaine addiction	4	0.6622516556291391	0.32763779778446456	GNAI3, GNAS, PRKACB, ATF4	284	49	6879	1.9772923253808568	1.0	0.8241610583444263	0.7363406177011678
KEGG_PATHWAY	hsa04923:Regulation of lipolysis in adipocytes	4	0.6622516556291391	0.40693940587167976	PTGER3, GNAI3, GNAS, PRKACB	284	56	6879	1.7301307847082494	1.0	0.9367284437046213	0.8369131177360962
KEGG_PATHWAY	hsa04918:Thyroid hormone synthesis	4	0.6622516556291391	0.5546716063608165	GNAS, PRKACB, HSP90B1, ATF4	284	70	6879	1.3841046277665998	1.0	1.0	0.897119341563786
KEGG_PATHWAY	hsa04726:Serotonergic synapse	5	0.8278145695364238	0.6763142774508074	GNAI3, GNAS, KCNN2, HTR5A, PRKACB	284	111	6879	1.0910734678340315	1.0	1.0	0.897119341563786
KEGG_PATHWAY	hsa04724:Glutamatergic synapse	5	0.8278145695364238	0.6965465891836796	PPP3CA, PPP3R1, GNAI3, GNAS, PRKACB	284	114	6879	1.0623610081541883	1.0	1.0	0.897119341563786
KEGG_PATHWAY	hsa05032:Morphine addiction	4	0.6622516556291391	0.7298581461213385	GABRA5, GNAI3, GNAS, PRKACB	284	91	6879	1.064695867512769	1.0	1.0	0.897119341563786
REACTOME_PATHWAY	R-HSA-418594:R-HSA-418594	7	1.1589403973509933	0.9299414725627204	CXCR3, PTGER3, RGS10, GNAI3, GNAS, HTR5A, RGS6	361	246	9075	0.7153232889669616	1.0	1.0	0.9369369369369369
Annotation Cluster 20	Enrichment Score: 0.5971292758242043
Category	Term	Count	%	PValue	Genes	List Total	Pop Hits	Pop Total	Fold Enrichment	Bonferroni	Benjamini	FDR
REACTOME_PATHWAY	R-HSA-168638:R-HSA-168638	5	0.8278145695364238	0.052865384552809244	UBC, UBE2V1, MAPK14, MAPK12, BIRC3	361	36	9075	3.4914589104339795	0.9999999999999998	0.42483387345450324	0.39744578266208397
KEGG_PATHWAY	hsa04668:TNF signaling pathway	6	0.9933774834437087	0.45135154028363017	CEBPB, FAS, MAPK14, MAPK12, ATF4, BIRC3	284	107	6879	1.358233513228906	1.0	1.0	0.8944966889257399
KEGG_PATHWAY	hsa04621:NOD-like receptor signaling pathway	3	0.49668874172185434	0.6775258160399031	MAPK14, MAPK12, BIRC3	284	56	6879	1.297598088531187	1.0	1.0	0.897119341563786
Annotation Cluster 21	Enrichment Score: 0.5953513909074193
Category	Term	Count	%	PValue	Genes	List Total	Pop Hits	Pop Total	Fold Enrichment	Bonferroni	Benjamini	FDR
REACTOME_PATHWAY	R-HSA-174048:R-HSA-174048	3	0.49668874172185434	0.23128497052511113	CDC16, UBC, ANAPC5	361	23	9075	3.278935324581477	1.0	0.9662951680500791	0.9040002771562958
REACTOME_PATHWAY	R-HSA-179409:R-HSA-179409	3	0.49668874172185434	0.2610629701606593	CDC16, UBC, ANAPC5	361	25	9075	3.0166204986149587	1.0	1.0	0.9369369369369369
REACTOME_PATHWAY	R-HSA-2559582:R-HSA-2559582	7	1.1589403973509933	0.2710523271888864	CDKN2D, CEBPB, CDC16, UBC, HIST1H2AJ, H2AFV, ANAPC5	361	110	9075	1.5997229916897506	1.0	1.0	0.9369369369369369
Annotation Cluster 22	Enrichment Score: 0.584674089965616
Category	Term	Count	%	PValue	Genes	List Total	Pop Hits	Pop Total	Fold Enrichment	Bonferroni	Benjamini	FDR
BIOCARTA	h_rasPathway:Ras Signaling Pathway	4	0.6622516556291391	0.17142856711478516	CDC42, RALBP1, BAD, RAC1	103	23	1625	2.743773744195863	0.9999999999999999	1.0	1.0
KEGG_PATHWAY	hsa05212:Pancreatic cancer	5	0.8278145695364238	0.27825251552731567	CDC42, RALBP1, BAD, EGF, RAC1	284	65	6879	1.8632177681473459	1.0	0.7406027788500235	0.6616860893004308
REACTOME_PATHWAY	R-HSA-194840:R-HSA-194840	7	1.1589403973509933	0.36936474080383425	CDC42, RALBP1, ARHGEF4, ARHGAP17, RAC1, SOS2, ARHGAP12	361	124	9075	1.4191091055312304	1.0	1.0	0.9369369369369369
Annotation Cluster 23	Enrichment Score: 0.5830386563998281
Category	Term	Count	%	PValue	Genes	List Total	Pop Hits	Pop Total	Fold Enrichment	Bonferroni	Benjamini	FDR
REACTOME_PATHWAY	R-HSA-400253:R-HSA-400253	5	0.8278145695364238	0.12855593331560639	NCOR1, CHD9, CARM1, UBC, CSNK1D	361	49	9075	2.5651534852168014	1.0	0.7033195866345983	0.6579781440179749
REACTOME_PATHWAY	R-HSA-400206:R-HSA-400206	3	0.49668874172185434	0.18715577039223183	NCOR1, CHD9, CARM1	361	20	9075	3.7707756232686984	1.0	0.8434655327812071	0.7890891940861665
REACTOME_PATHWAY	R-HSA-1368108:R-HSA-1368108	4	0.6622516556291391	0.2424591030923683	NCOR1, CHD9, CARM1, NR3C1	361	43	9075	2.3384655028022934	1.0	0.9982729738432694	0.9339165452446778
REACTOME_PATHWAY	R-HSA-1368082:R-HSA-1368082	3	0.49668874172185434	0.2908704146834501	NCOR1, CHD9, CARM1	361	27	9075	2.793167128347184	1.0	1.0	0.9369369369369369
REACTOME_PATHWAY	R-HSA-381340:R-HSA-381340	5	0.8278145695364238	0.3834096623721429	CEBPB, NCOR1, CHD9, CARM1, MED4	361	79	9075	1.5910445667800415	1.0	1.0	0.9369369369369369
REACTOME_PATHWAY	R-HSA-2151201:R-HSA-2151201	3	0.49668874172185434	0.4880582027428934	NCOR1, CHD9, CARM1	361	41	9075	1.8394027430579016	1.0	1.0	0.9369369369369369
Annotation Cluster 24	Enrichment Score: 0.4007634589903102
Category	Term	Count	%	PValue	Genes	List Total	Pop Hits	Pop Total	Fold Enrichment	Bonferroni	Benjamini	FDR
REACTOME_PATHWAY	R-HSA-193648:R-HSA-193648	4	0.6622516556291391	0.2857840731691418	BAD, ARHGEF4, RAC1, SOS2	361	47	9075	2.1394471621382682	1.0	1.0	0.9369369369369369
REACTOME_PATHWAY	R-HSA-194840:R-HSA-194840	7	1.1589403973509933	0.36936474080383425	CDC42, RALBP1, ARHGEF4, ARHGAP17, RAC1, SOS2, ARHGAP12	361	124	9075	1.4191091055312304	1.0	1.0	0.9369369369369369
REACTOME_PATHWAY	R-HSA-416482:R-HSA-416482	4	0.6622516556291391	0.594588034904171	CDC42, ARHGEF4, RAC1, SOS2	361	77	9075	1.305896319746735	1.0	1.0	0.9369369369369369
Annotation Cluster 25	Enrichment Score: 0.38381749300379003
Category	Term	Count	%	PValue	Genes	List Total	Pop Hits	Pop Total	Fold Enrichment	Bonferroni	Benjamini	FDR
KEGG_PATHWAY	hsa05222:Small cell lung cancer	6	0.9933774834437087	0.2712646110613134	ITGB1, LAMA2, MAX, LAMB2, SKP2, BIRC3	284	85	6879	1.7097763048881522	1.0	0.7354285010995608	0.6570631690151812
REACTOME_PATHWAY	R-HSA-3000157:R-HSA-3000157	3	0.49668874172185434	0.33524169681615	ITGB1, LAMA2, LAMB2	361	30	9075	2.5138504155124655	1.0	1.0	0.9369369369369369
REACTOME_PATHWAY	R-HSA-3000171:R-HSA-3000171	3	0.49668874172185434	0.47504173853935056	COL2A1, LAMA2, LAMB2	361	40	9075	1.8853878116343492	1.0	1.0	0.9369369369369369
KEGG_PATHWAY	hsa04512:ECM-receptor interaction	5	0.8278145695364238	0.48368411259928207	ITGB1, COL2A1, LAMA2, LAMB2, GP1BB	284	87	6879	1.3920592520641089	1.0	1.0	0.897119341563786
REACTOME_PATHWAY	R-HSA-3000178:R-HSA-3000178	4	0.6622516556291391	0.5765908853600858	ITGB1, COL2A1, LAMA2, LAMB2	361	75	9075	1.340720221606648	1.0	1.0	0.9369369369369369
Annotation Cluster 26	Enrichment Score: 0.29801833677120193
Category	Term	Count	%	PValue	Genes	List Total	Pop Hits	Pop Total	Fold Enrichment	Bonferroni	Benjamini	FDR
REACTOME_PATHWAY	R-HSA-2559580:R-HSA-2559580	7	1.1589403973509933	0.36222211927909254	CDKN2D, RBBP4, UBC, HIST1H2AJ, H2AFV, RBBP7, MAPK14	361	123	9075	1.4306465779339232	1.0	1.0	0.9369369369369369
REACTOME_PATHWAY	R-HSA-3214858:R-HSA-3214858	5	0.8278145695364238	0.36521952857624285	CARM1, HIST1H2AJ, H2AFV, RBBP7, SMARCA2	361	77	9075	1.632370399683419	1.0	1.0	0.9369369369369369
REACTOME_PATHWAY	R-HSA-5617472:R-HSA-5617472	6	0.9933774834437087	0.5350151630082325	NCOR1, RBBP4, HIST1H2AJ, POLR2E, H2AFV, RBBP7	361	122	9075	1.2363198764815404	1.0	1.0	0.9369369369369369
REACTOME_PATHWAY	R-HSA-212300:R-HSA-212300	4	0.6622516556291391	0.5581033214821474	RBBP4, HIST1H2AJ, H2AFV, RBBP7	361	73	9075	1.3774522824725839	1.0	1.0	0.9369369369369369
REACTOME_PATHWAY	R-HSA-606279:R-HSA-606279	4	0.6622516556291391	0.5674075165469039	RBBP4, HIST1H2AJ, H2AFV, RBBP7	361	74	9075	1.3588380624391703	1.0	1.0	0.9369369369369369
REACTOME_PATHWAY	R-HSA-3214815:R-HSA-3214815	4	0.6622516556291391	0.7267503307939339	NCOR1, RBBP4, HIST1H2AJ, RBBP7	361	94	9075	1.0697235810691341	1.0	1.0	0.9369369369369369
Annotation Cluster 27	Enrichment Score: 0.1389805668527383
Category	Term	Count	%	PValue	Genes	List Total	Pop Hits	Pop Total	Fold Enrichment	Bonferroni	Benjamini	FDR
KEGG_PATHWAY	hsa04723:Retrograde endocannabinoid signaling	5	0.8278145695364238	0.6023668278450263	GABRA5, GNAI3, MAPK14, PRKACB, MAPK12	284	101	6879	1.1991005438572027	1.0	1.0	0.897119341563786
KEGG_PATHWAY	hsa05032:Morphine addiction	4	0.6622516556291391	0.7298581461213385	GABRA5, GNAI3, GNAS, PRKACB	284	91	6879	1.064695867512769	1.0	1.0	0.897119341563786
KEGG_PATHWAY	hsa04727:GABAergic synapse	3	0.49668874172185434	0.8708809533688772	GABRA5, GNAI3, PRKACB	284	85	6879	0.8548881524440761	1.0	1.0	0.897119341563786
Annotation Cluster 28	Enrichment Score: 0.13557594682879168
Category	Term	Count	%	PValue	Genes	List Total	Pop Hits	Pop Total	Fold Enrichment	Bonferroni	Benjamini	FDR
REACTOME_PATHWAY	R-HSA-5617472:R-HSA-5617472	6	0.9933774834437087	0.5350151630082325	NCOR1, RBBP4, HIST1H2AJ, POLR2E, H2AFV, RBBP7	361	122	9075	1.2363198764815404	1.0	1.0	0.9369369369369369
REACTOME_PATHWAY	R-HSA-73777:R-HSA-73777	4	0.6622516556291391	0.6990362272421393	HIST1H2AJ, POLR2E, H2AFV, GTF2H1	361	90	9075	1.1172668513388735	1.0	1.0	0.9369369369369369
REACTOME_PATHWAY	R-HSA-5578749:R-HSA-5578749	4	0.6622516556291391	0.7979630200231644	IPO8, HIST1H2AJ, POLR2E, H2AFV	361	106	9075	0.9486227983065907	1.0	1.0	0.9369369369369369
REACTOME_PATHWAY	R-HSA-427413:R-HSA-427413	4	0.6622516556291391	0.7979630200231644	HIST1H2AJ, POLR2E, H2AFV, GTF2H1	361	106	9075	0.9486227983065907	1.0	1.0	0.9369369369369369
REACTOME_PATHWAY	R-HSA-5250924:R-HSA-5250924	3	0.49668874172185434	0.8816352805966561	HIST1H2AJ, POLR2E, H2AFV	361	91	9075	0.8287418952238897	1.0	1.0	0.9369369369369369
Annotation Cluster 29	Enrichment Score: 0.06491183649407005
Category	Term	Count	%	PValue	Genes	List Total	Pop Hits	Pop Total	Fold Enrichment	Bonferroni	Benjamini	FDR
REACTOME_PATHWAY	R-HSA-5368286:R-HSA-5368286	3	0.49668874172185434	0.8611685550805551	GADD45GIP1, MRPS35, MRPL23	361	86	9075	0.8769245635508601	1.0	1.0	0.9369369369369369
REACTOME_PATHWAY	R-HSA-5389840:R-HSA-5389840	3	0.49668874172185434	0.8611685550805551	GADD45GIP1, MRPS35, MRPL23	361	86	9075	0.8769245635508601	1.0	1.0	0.9369369369369369
REACTOME_PATHWAY	R-HSA-5419276:R-HSA-5419276	3	0.49668874172185434	0.8611685550805551	GADD45GIP1, MRPS35, MRPL23	361	86	9075	0.8769245635508601	1.0	1.0	0.9369369369369369

## Sheet: DOWN IN MUSCLE IN T2D
SUPPLEMENTARY MATERIAL 4B
Clusters of pathways downregulated in skeletal muscle of patients with T2D
The Database for Annotation, Visualization, and Integrated Discovery (DAVID) Bioinformatics Resources version 6.8 were applied to identify changes in expression of biological pathways in skeletal muscle of patients with T2D compared with obese controls.
Using the Functional Annotation Clustering tool in DAVID, significantly downregulated genes (P<0.05) were uploaded, and regulated clusters of pathways were identified using the annotation categories defined by Biocarta, KEGG and Reactome
Column1	Column2	Column3	Column4	Column5	Column6	Column7	Column8	Column9	Column10	Column11	Column12	Column13
Annotation Cluster 1	Enrichment Score: 2.496372007224662
Category	Term	Count	%	PValue	Genes	List Total	Pop Hits	Pop Total	Fold Enrichment	Bonferroni	Benjamini	FDR
REACTOME_PATHWAY	R-HSA-629597:R-HSA-629597	7	0.3389830508474576	2.8510389980543284E-4	CHRNB2, CHRNA1, CHRNA3, CHRNB4, CHRNB3, CHRNA2, CHRNA4	1183	9	9075	5.96646942800789	0.2679805082603367	0.10406292342898299	0.10387285416244603
REACTOME_PATHWAY	R-HSA-629594:R-HSA-629594	7	0.3389830508474576	0.002210967503948144	CHRNB2, CHRNA1, CHRNA3, CHRNB4, CHRNB3, CHRNA2, CHRNA4	1183	12	9075	4.474852071005917	0.9112095641862414	0.3458584881176025	0.3452267831164745
REACTOME_PATHWAY	R-HSA-629587:R-HSA-629587	4	0.1937046004842615	0.05143970401069699	CHRNB2, CHRNA3, CHRNB4, CHRNA4	1183	7	9075	4.383528559352735	1.0	1.0	0.9990859232175503
Annotation Cluster 2	Enrichment Score: 2.4375602809154646
Category	Term	Count	%	PValue	Genes	List Total	Pop Hits	Pop Total	Fold Enrichment	Bonferroni	Benjamini	FDR
KEGG_PATHWAY	hsa04724:Glutamatergic synapse	32	1.549636803874092	7.580796815622633E-5	CACNA1A, SLC1A3, ADCY3, ITPR2, PLD1, GRM1, ADCY6, GNAI2, PLD2, GLS, GRM2, PPP3CC, GNGT2, GRM7, GRM6, GRM8, SLC17A7, DLGAP1, SLC38A3, PRKACA, KCNJ3, SLC38A1, PLA2G4B, PRKCA, GRIN1, GNG13, PLCB3, PLCB4, ADCY9, GNAQ, PLCB1, PLCB2	932	114	6879	2.071831940365936	0.021671067073512518	0.010720774927289782	0.009459507288785102
KEGG_PATHWAY	hsa04911:Insulin secretion	26	1.2590799031476998	9.438553523339668E-5	CAMK2B, GLP1R, SNAP25, ADCY3, CACNA1F, ADCY6, INS, KCNMB1, CREB3L1, KCNN1, KCNMB4, PRKACA, TRPM4, ABCC8, PRKCA, ATP1B1, CREB3, PLCB3, PLCB4, ADCY9, GNAQ, KCNMA1, PLCB1, PLCB2, STX1A, VAMP2	932	85	6879	2.2576874526634687	0.026910003325313125	0.010720774927289782	0.009459507288785102
KEGG_PATHWAY	hsa04725:Cholinergic synapse	31	1.5012106537530265	1.1128832104453061E-4	CHRM2, CAMK2B, CHRNA3, CHRNA4, CACNA1A, ADCY3, PIK3R3, ITPR2, CACNA1F, ADCY6, GNAI2, NRAS, GNGT2, CREB3L1, AKT3, PRKACA, KCNJ3, CHRNB2, KCNJ6, CHRNB4, KCNJ14, PRKCA, GNG13, CREB3, PLCB3, PLCB4, ADCY9, KCNQ1, GNAQ, PLCB1, PLCB2	932	111	6879	2.0613327920194875	0.03165235091063623	0.010720774927289782	0.009459507288785102
KEGG_PATHWAY	hsa04921:Oxytocin signaling pathway	37	1.791767554479419	3.305983381233019E-4	CAMK2B, CDKN1A, NPR1, SRC, PRKAG2, ADCY3, ITPR2, CACNA1F, ELK1, EGFR, ADCY6, GNAI2, TRPM2, NRAS, RGS2, PPP3CC, MAPK7, PRKACA, CACNG4, KCNJ3, KCNJ5, KCNJ6, PLA2G4B, KCNJ14, PRKCA, NFATC1, NFATC4, CACNB1, PLCB3, PLCB4, ADCY9, GNAQ, CAMK1, PLCB1, CALM1, PLCB2, CAMK1G	932	150	6879	1.8206223175965666	0.09113500516141948	0.01910858394352685	0.016860515244288398
KEGG_PATHWAY	hsa04915:Estrogen signaling pathway	27	1.3075060532687652	5.096244757191395E-4	SRC, ADCY3, PIK3R3, ITPR2, GRM1, EGFR, ADCY6, GNAI2, NRAS, CREB3L1, AKT3, PRKACA, KCNJ3, GABBR2, KCNJ5, KCNJ6, GABBR1, HSPA1L, ESR1, CREB3, PLCB3, PLCB4, ADCY9, GNAQ, PLCB1, CALM1, PLCB2	932	99	6879	2.0129730784237223	0.13698138269833504	0.02104021049754733	0.01856489161548294
KEGG_PATHWAY	hsa04726:Serotonergic synapse	29	1.4043583535108959	6.389967386991717E-4	CACNA1A, ITPR2, ALOX12, CACNA1F, HTR4, SLC6A4, GNAI2, NRAS, GNGT2, CYP2D6, ALOX5, PRKACA, KCNJ3, CYP2J2, KCNJ5, KCNJ6, PLA2G4B, HTR1D, HTR1B, PRKCA, HTR3A, HTR3B, GNG13, CYP2C9, PLCB3, PLCB4, GNAQ, PLCB1, PLCB2	932	111	6879	1.9283435796311335	0.16867052654062464	0.023083757185507578	0.0203680210460361
KEGG_PATHWAY	hsa04912:GnRH signaling pathway	25	1.2106537530266344	7.736904343892222E-4	CAMK2B, SRC, ADCY3, ITPR2, CACNA1F, PLD1, ELK1, EGFR, ADCY6, PLD2, NRAS, MAPK7, GNRHR, PRKACA, PLA2G4B, PRKCA, MAPK10, PLCB3, MMP14, PLCB4, ADCY9, GNAQ, PLCB1, CALM1, PLCB2	932	91	6879	2.0277201339433097	0.20043150447778135	0.02384664253717537	0.021041155179860625
KEGG_PATHWAY	hsa04925:Aldosterone synthesis and secretion	23	1.1138014527845037	8.251433403866911E-4	CAMK2B, SCARB1, NPR1, ADCY3, ITPR2, PRKCA, CACNA1F, ADCY6, LIPE, CREB3, NR4A1, PLCB3, MC2R, ADCY9, PLCB4, CREB3L1, GNAQ, CAMK1, CALM1, PLCB1, PRKACA, PLCB2, CAMK1G	932	81	6879	2.0958114767127642	0.21224241052216686	0.02384664253717537	0.021041155179860625
KEGG_PATHWAY	hsa04750:Inflammatory mediator regulation of TRP channels	26	1.2590799031476998	0.001027355041946484	CAMK2B, SRC, ADCY3, PIK3R3, ITPR2, ALOX12, PLA2G6, ADCY6, HRH1, PLCG2, PLCG1, PRKACA, CYP2J2, PRKCH, TRPA1, PLA2G4B, PRKCA, TRPV1, MAPK10, PLCB3, PLCB4, ADCY9, GNAQ, PLCB1, CALM1, PLCB2	932	98	6879	1.9581983007795394	0.256999250410784	0.024742133926877824	0.021831294641362787
KEGG_PATHWAY	hsa04971:Gastric acid secretion	21	1.0169491525423728	0.0012468421201874236	CAMK2B, ADCY3, ITPR2, PRKCA, SSTR2, ATP1B1, ADCY6, GNAI2, ATP4B, PLCB3, ADCY9, PLCB4, KCNQ1, GNAQ, GAST, CALM1, PLCB1, PRKACA, KCNK2, PLCB2, CFTR	932	73	6879	2.1232729731318716	0.3027157984002433	0.02685545570969524	0.023695990332084037
KEGG_PATHWAY	hsa04924:Renin secretion	18	0.8716707021791767	0.0040105428247855564	PDE1C, NPR1, PDE3B, ITPR2, CACNA1F, ADCY6, GNAI2, PLCB3, PLCB4, PPP3CC, GNAQ, KCNMA1, CLCA2, PRKG2, CALM1, PLCB1, PRKACA, PLCB2	932	64	6879	2.0758784871244638	0.6869452904725869	0.057952343818151286	0.05113442101601585
KEGG_PATHWAY	hsa04970:Salivary secretion	22	1.0653753026634383	0.004420335467259392	ATP2B4, ADCY3, ITPR2, PRKCA, ATP1B1, STATH, ADCY6, HTN1, CST2, PLCB3, ADCY9, PLCB4, PRB1, GNAQ, KCNMA1, PRKG2, NOS1, CALM1, PLCB1, PRKACA, PLCB2, VAMP2	932	86	6879	1.8881375386765147	0.7220485265375092	0.06083223571609354	0.05367550210243547
KEGG_PATHWAY	hsa04961:Endocrine and other factor-regulated calcium reabsorption	14	0.6779661016949152	0.0052533185990956835	CLTB, PRKCA, KLK2, ATP1B1, ESR1, ADCY6, PLCB3, ADCY9, PLCB4, GNAQ, TRPV5, PLCB1, PRKACA, PLCB2	932	45	6879	2.296280400572246	0.7817711321912802	0.06575312207312832	0.05801746065276028
KEGG_PATHWAY	hsa04270:Vascular smooth muscle contraction	27	1.3075060532687652	0.006451219490403962	RAMP2, CALCRL, RAMP3, NPR1, ADCY3, ITPR2, CACNA1F, PLA2G6, ADCY6, KCNMB1, KCNMB4, PRKACA, PTGIR, ARHGEF12, PRKCH, PLA2G4B, PLA2G2A, PRKCA, AVPR1A, PLCB3, PLCB4, ADCY9, GNAQ, KCNMA1, PLCB1, CALM1, PLCB2	932	117	6879	1.7032849125123803	0.8459444854679489	0.07002053937414726	0.06178282885954169
KEGG_PATHWAY	hsa04916:Melanogenesis	24	1.162227602905569	0.006541711291010297	CAMK2B, TCF7L2, EDN1, TCF7, FZD8, ADCY3, PRKCA, TYR, ADCY6, GNAI2, CREB3, PLCB3, NRAS, ADCY9, PLCB4, EDNRB, WNT11, CREB3L1, GNAQ, CALM1, PLCB1, PRKACA, WNT2, PLCB2	932	100	6879	1.7714163090128754	0.8499468021309038	0.07002053937414726	0.06178282885954169
KEGG_PATHWAY	hsa04713:Circadian entrainment	23	1.1138014527845037	0.0071019289505618415	CAMK2B, KCNJ5, KCNJ6, ADCY3, PRKCA, ADCY6, GNAI2, GNG13, GRIN1, PER2, PLCB3, GNGT2, ADCY9, PLCB4, GNAQ, NOS1AP, PRKG2, NOS1, CALM1, PLCB1, PRKACA, PLCB2, KCNJ3	932	95	6879	1.7869550485656198	0.8725180332934228	0.07330205238258472	0.06467828151404535
KEGG_PATHWAY	hsa04723:Retrograde endocannabinoid signaling	24	1.162227602905569	0.007418974246587054	KCNJ5, KCNJ6, CACNA1A, ADCY3, ITPR2, PRKCA, CACNA1F, ADCY6, GRM1, GNAI2, GNG13, MAPK10, RIMS1, PLCB3, GNGT2, ADCY9, PLCB4, CNR1, GNAQ, SLC17A7, PLCB1, PRKACA, PLCB2, KCNJ3	932	101	6879	1.7538775336761143	0.8837574782283999	0.07393391576771235	0.06523580803033444
KEGG_PATHWAY	hsa04261:Adrenergic signaling in cardiomyocytes	30	1.4527845036319613	0.009396370288541374	CAMK2B, CREM, ADCY3, CACNA1F, ADCY6, GNAI2, CREB3L1, AKT3, TNNI3, PRKACA, CACNG4, TPM1, ATP2B4, PPP2R5A, PRKCA, PPP2R5D, ATP1B1, CACNB1, MYL4, CREB3, PLCB3, ACTC1, PLCB4, ADCY9, PPP2R2B, KCNQ1, GNAQ, PLCB1, CALM1, PLCB2	932	138	6879	1.6045437581638364	0.9346756006607977	0.09051836711294857	0.07986914745260168
KEGG_PATHWAY	hsa04918:Thyroid hormone synthesis	18	0.8716707021791767	0.01045260747213178	GPX5, ADCY3, ITPR2, PRKCA, ATP1B1, ADCY6, TSHR, SLC5A5, CREB3, PLCB3, ADCY9, PLCB4, CREB3L1, GNAQ, CANX, PLCB1, PRKACA, PLCB2	932	70	6879	1.8979460453709385	0.9520070944842318	0.09357698226178772	0.0825679255251068
KEGG_PATHWAY	hsa04540:Gap junction	21	1.0169491525423728	0.012304239882172779	SRC, TUBB, ADCY3, ITPR2, PRKCA, EGFR, ADCY6, GRM1, GNAI2, PLCB3, NRAS, TUBB2A, ADCY9, PLCB4, MAPK7, GNAQ, PRKG2, PLCB1, DRD2, PRKACA, PLCB2	932	88	6879	1.7613514436207571	0.9720680176663592	0.09357698226178772	0.0825679255251068
KEGG_PATHWAY	hsa04022:cGMP-PKG signaling pathway	32	1.549636803874092	0.01951905244387659	NPR1, PDE3B, ATP2A3, ADCY3, ITPR2, IRS2, CACNA1F, ADCY6, GNAI2, INS, RGS2, PPP3CC, EDNRB, KCNMB1, CREB3L1, AKT3, KCNMB4, PRKG2, KCNJ8, ATP2B4, NFATC1, ATP1B1, NFATC4, CREB3, PLCB3, PLCB4, ADCY9, GNAQ, KCNMA1, PLCB1, CALM1, PLCB2	932	158	6879	1.4948660835551693	0.996643265837613	0.13430967038762703	0.118508532694965
KEGG_PATHWAY	hsa04972:Pancreatic secretion	21	1.0169491525423728	0.022105302712153413	PRSS1, CPB1, PLA2G2A, ATP2A3, ATP2B4, ADCY3, ITPR2, PRKCA, ATP1B1, SLC4A4, ADCY6, PLCB3, ADCY9, PLCB4, KCNQ1, GNAQ, KCNMA1, CLCA2, PLCB1, PLCB2, CFTR	932	93	6879	1.666655129447598	0.9984353603235959	0.1485681972979613	0.13108958585114233
KEGG_PATHWAY	hsa04611:Platelet activation	27	1.3075060532687652	0.024550570450840668	SRC, ITGB3, COL11A2, ADCY3, PIK3R3, ITPR2, RASGRP2, PRKCZ, ADCY6, GNAI2, AKT3, PLCG2, PRKG2, PRKACA, PTGIR, ARHGEF12, FCER1G, SYK, PLA2G4B, COL1A1, PLCB3, PLCB4, ADCY9, GNAQ, LCP2, PLCB1, PLCB2	932	130	6879	1.5329564212611424	0.9992411160366345	0.16125261046120348	0.1422817151128266
KEGG_PATHWAY	hsa04728:Dopaminergic synapse	26	1.2590799031476998	0.03522096047178151	CAMK2B, CACNA1A, ITPR2, GNAI2, PPP3CC, GNGT2, CREB3L1, AKT3, DRD2, PRKACA, KCNJ3, KCNJ5, KCNJ6, PPP2R5A, PRKCA, PPP2R5D, GNG13, MAPK10, CREB3, PLCB3, PLCB4, PPP2R2B, GNAQ, PLCB1, CALM1, PLCB2	932	128	6879	1.499245574034335	0.9999684025952944	0.21205953284051784	0.18711135250633928
KEGG_PATHWAY	hsa04720:Long-term potentiation	15	0.7263922518159807	0.055464194493724306	CAMK2B, ITPR2, PRKCA, GRM1, GRIN1, RPS6KA6, PLCB3, NRAS, PLCB4, PPP3CC, GNAQ, CALM1, PLCB1, PRKACA, PLCB2	932	66	6879	1.6774775653531016	0.9999999311149365	0.3142971021311044	0.27732097246862153
KEGG_PATHWAY	hsa05032:Morphine addiction	19	0.9200968523002421	0.06012246356135238	GABBR2, KCNJ5, KCNJ6, GABBR1, PDE1C, PDE3B, PDE4C, CACNA1A, ADCY3, PRKCA, ADCY6, GNAI2, GNG13, GNGT2, ADCY9, PDE4B, PRKACA, PDE8A, KCNJ3	932	91	6879	1.5410673017969154	0.9999999834957045	0.3341421532544392	0.2948313116950934
KEGG_PATHWAY	hsa04922:Glucagon signaling pathway	20	0.9685230024213075	0.07028647661780688	CAMK2B, CPT1A, PDE3B, ITPR2, PRKAG2, ACACA, LDHB, CREB3, PLCB3, G6PC3, PLCB4, PPP3CC, CREB3L1, GNAQ, AKT3, CALM1, PLCB1, PRKACA, PPARGC1A, PLCB2	932	99	6879	1.4910911692027573	0.9999999992873049	0.35022054728527907	0.30901812995759914
Annotation Cluster 3	Enrichment Score: 1.6728990657646041
Category	Term	Count	%	PValue	Genes	List Total	Pop Hits	Pop Total	Fold Enrichment	Bonferroni	Benjamini	FDR
REACTOME_PATHWAY	R-HSA-434316:R-HSA-434316	6	0.29055690072639223	0.001480022677183245	GNA14, GNA15, PLCB3, GNAQ, PLCB1, PLCB2	1183	8	9075	5.753381234150465	0.802169401554523	0.2701041385859422	0.2696107976935478
KEGG_PATHWAY	hsa05143:African trypanosomiasis	10	0.48426150121065376	0.027373092399394314	PLCB3, PLCB4, GNAQ, FAS, PRKCA, PLCB1, SELE, PLCB2, MYD88, ICAM1	932	33	6879	2.2366367538041354	0.999671545702159	0.17579608229833238	0.15511419026323445
KEGG_PATHWAY	hsa05142:Chagas disease (American trypanosomiasis)	18	0.8716707021791767	0.23643434832460675	SMAD3, PIK3R3, CFLAR, RELA, GNAI2, MAPK10, GNA14, GNA15, PLCB3, PLCB4, PPP2R2B, GNAQ, AKT3, FAS, IKBKG, PLCB1, PLCB2, MYD88	932	104	6879	1.2774636843842855	1.0	0.7192581754295931	0.6346395665555233
Annotation Cluster 4	Enrichment Score: 1.5452648225332002
Category	Term	Count	%	PValue	Genes	List Total	Pop Hits	Pop Total	Fold Enrichment	Bonferroni	Benjamini	FDR
REACTOME_PATHWAY	R-HSA-210500:R-HSA-210500	9	0.4358353510895884	0.00866193943026976	RIMS1, SNAP25, PPFIA1, SLC1A3, SLC17A7, PPFIA4, STX1A, VAMP2, GLS	1183	24	9075	2.876690617075232	0.9999264423608429	0.7296018212419528	0.7282692151757575
REACTOME_PATHWAY	R-HSA-888590:R-HSA-888590	6	0.29055690072639223	0.019400848730576178	RIMS1, SNAP25, GAD1, GAD2, STX1A, VAMP2	1183	13	9075	3.5405422979387478	0.999999999508283	1.0	0.9990859232175503
REACTOME_PATHWAY	R-HSA-181429:R-HSA-181429	7	0.3389830508474576	0.02229387452971642	RIMS1, SNAP25, PPFIA1, PPFIA4, SYN2, STX1A, VAMP2	1183	18	9075	2.983234714003945	0.9999999999805947	1.0	0.9990859232175503
REACTOME_PATHWAY	R-HSA-181430:R-HSA-181430	7	0.3389830508474576	0.02229387452971642	RIMS1, SNAP25, SLC22A2, PPFIA1, PPFIA4, STX1A, VAMP2	1183	18	9075	2.983234714003945	0.9999999999805947	1.0	0.9990859232175503
BIOCARTA	h_botulinPathway:Blockade of Neurotransmitter Relase by Botulinum Toxin	4	0.1937046004842615	0.0440540152631554	CHRNA1, SNAP25, STX1A, VAMP2	295	5	1625	4.406779661016949	0.9999954469180178	1.0	1.0
REACTOME_PATHWAY	R-HSA-264642:R-HSA-264642	6	0.29055690072639223	0.06004234606069755	RIMS1, SNAP25, PPFIA1, PPFIA4, STX1A, VAMP2	1183	17	9075	2.70747352195316	1.0	1.0	0.9990859232175503
REACTOME_PATHWAY	R-HSA-212676:R-HSA-212676	7	0.3389830508474576	0.06900747136588525	RIMS1, SNAP25, PPFIA1, PPFIA4, SYN2, STX1A, VAMP2	1183	23	9075	2.3347054283509134	1.0	1.0	0.9990859232175503
Annotation Cluster 5	Enrichment Score: 1.2491400409819622
Category	Term	Count	%	PValue	Genes	List Total	Pop Hits	Pop Total	Fold Enrichment	Bonferroni	Benjamini	FDR
KEGG_PATHWAY	hsa05215:Prostate cancer	21	1.0169491525423728	0.012304239882172779	RB1, TCF7L2, CDKN1A, PDPK1, TCF7, PTEN, PIK3R3, TGFA, EGFR, RELA, INS, CREB3, NRAS, CCNE1, CREB3L1, AKT3, CDK2, MDM2, IKBKG, FGFR2, FGFR1	932	88	6879	1.7613514436207571	0.9720680176663592	0.09357698226178772	0.0825679255251068
KEGG_PATHWAY	hsa05214:Glioma	14	0.6779661016949152	0.09305909918179153	RB1, CAMK2B, CDKN1A, PTEN, PIK3R3, TGFA, PRKCA, EGFR, NRAS, AKT3, MDM2, PLCG2, PLCG1, CALM1	932	65	6879	1.5897325850115551	0.99999999999945	0.4202199947427774	0.37078234830245066
KEGG_PATHWAY	hsa05218:Melanoma	14	0.6779661016949152	0.15623065132349773	RB1, CDKN1A, PTEN, PIK3R3, FGF1, EGFR, FGF6, FGF7, NRAS, AKT3, MDM2, MET, FGF23, FGFR1	932	71	6879	1.4553889862781841	1.0	0.5439838341263957	0.47998573599387856
Annotation Cluster 6	Enrichment Score: 1.2437339639532166
Category	Term	Count	%	PValue	Genes	List Total	Pop Hits	Pop Total	Fold Enrichment	Bonferroni	Benjamini	FDR
REACTOME_PATHWAY	R-HSA-1855204:R-HSA-1855204	10	0.48426150121065376	0.007124488247508164	PLCB3, PLCB4, PTEN, PLCG2, PLCH2, PLCG1, CALM1, PLCB1, PLCB2, PLCD1	1183	28	9075	2.7397053495954595	0.9995992158411744	0.6731734910423818	0.6719439504194733
KEGG_PATHWAY	hsa00562:Inositol phosphate metabolism	14	0.6779661016949152	0.15623065132349773	MTMR3, PTEN, INPP4A, ALDH6A1, PLCB3, PLCB4, INPP5E, PLCG2, PIP5K1A, PLCH2, PLCG1, PLCB1, PLCB2, PLCD1	932	71	6879	1.4553889862781841	1.0	0.5439838341263957	0.47998573599387856
KEGG_PATHWAY	hsa04070:Phosphatidylinositol signaling system	18	0.8716707021791767	0.16683155216825418	DGKG, DGKE, MTMR3, PTEN, PIK3R3, ITPR2, PRKCA, INPP4A, PLCB3, PLCB4, INPP5E, PLCG2, PIP5K1A, PLCG1, CALM1, PLCB1, PLCB2, PLCD1	932	98	6879	1.3556757466935274	1.0	0.5672272773720642	0.5004946565047625
Annotation Cluster 7	Enrichment Score: 1.110769635036484
Category	Term	Count	%	PValue	Genes	List Total	Pop Hits	Pop Total	Fold Enrichment	Bonferroni	Benjamini	FDR
REACTOME_PATHWAY	R-HSA-399997:R-HSA-399997	8	0.387409200968523	5.240710943875602E-5	GNA14, GNA15, MARCKS, PLCB3, GNAQ, PRKCA, PLCB1, PLCB2	1183	10	9075	6.136939983093829	0.055722203446064045	0.05738578483543784	0.05728097061656033
BIOCARTA	h_pkcPathway:Activation of PKC through G protein coupled receptor	4	0.1937046004842615	0.11640198195364643	GNAQ, PRKCA, PLCB1, RELA	295	7	1625	3.1476997578692494	0.9999999999999979	1.0	1.0
BIOCARTA	h_ccr3Pathway:CCR3 signaling in Eosinophils	5	0.24213075060532688	0.6207003740200526	GNAQ, PRKCA, PLCB1, PTK2, NOX1	295	23	1625	1.1974944731024317	1.0	1.0	1.0
BIOCARTA	h_myosinPathway:PKC-catalyzed phosphorylation of inhibitory phosphoprotein of myosin phosphatase	3	0.14527845036319612	0.785230816636274	GNAQ, PRKCA, PLCB1	295	15	1625	1.101694915254237	1.0	1.0	1.0
BIOCARTA	h_par1pathway:Thrombin signaling and protease-activated receptors	3	0.14527845036319612	0.9395543356172497	GNAQ, PRKCA, PLCB1	295	23	1625	0.718496683861459	1.0	1.0	1.0
Annotation Cluster 8	Enrichment Score: 1.1038212965363818
Category	Term	Count	%	PValue	Genes	List Total	Pop Hits	Pop Total	Fold Enrichment	Bonferroni	Benjamini	FDR
KEGG_PATHWAY	hsa04012:ErbB signaling pathway	19	0.9200968523002421	0.041026119006485964	CAMK2B, STAT5A, CDKN1A, SRC, PIK3R3, TGFA, PRKCA, NRG2, ELK1, EGFR, PTK2, MAPK10, NRAS, AKT3, PLCG2, PLCG1, PAK3, CRK, PAK4	932	87	6879	1.6119209708450495	0.9999944772034248	0.24197037536478458	0.21350327238069225
KEGG_PATHWAY	hsa05214:Glioma	14	0.6779661016949152	0.09305909918179153	RB1, CAMK2B, CDKN1A, PTEN, PIK3R3, TGFA, PRKCA, EGFR, NRAS, AKT3, MDM2, PLCG2, PLCG1, CALM1	932	65	6879	1.5897325850115551	0.99999999999945	0.4202199947427774	0.37078234830245066
KEGG_PATHWAY	hsa05223:Non-small cell lung cancer	12	0.5811138014527845	0.12785473920557486	RB1, NRAS, PDPK1, AKT3, PLCG2, PIK3R3, RARB, TGFA, PRKCA, PLCG1, FHIT, EGFR	932	56	6879	1.5816217044757817	1.0	0.49056543132818287	0.4328518511719261
Annotation Cluster 9	Enrichment Score: 1.0915270675613955
Category	Term	Count	%	PValue	Genes	List Total	Pop Hits	Pop Total	Fold Enrichment	Bonferroni	Benjamini	FDR
REACTOME_PATHWAY	R-HSA-112043:R-HSA-112043	7	0.3389830508474576	0.012083044746890223	GNAZ, PLCB3, PLCB4, ITPR2, PLCB1, PLCB2, GNAI2	1183	16	9075	3.3561390532544375	0.9999983244383593	0.9450667141317709	0.9433405648822152
REACTOME_PATHWAY	R-HSA-4086398:R-HSA-4086398	14	0.6779661016949152	0.047724500181073486	TCF7L2, PDE6G, TCF7, ITPR2, NFATC1, PRKCA, GNG13, PLCB3, GNGT2, WNT11, PRKG2, CALM1, PLCB1, PLCB2	1183	61	9075	1.7605975361334756	1.0	1.0	0.9990859232175503
REACTOME_PATHWAY	R-HSA-418217:R-HSA-418217	5	0.24213075060532688	0.2583203183003199	PLCB3, GNGT2, PLCB1, PLCB2, GNG13	1183	20	9075	1.917793744716822	1.0	1.0	0.9990859232175503
REACTOME_PATHWAY	R-HSA-500657:R-HSA-500657	5	0.24213075060532688	0.2889451373195825	PLCB3, GNGT2, PLCB1, PLCB2, GNG13	1183	21	9075	1.8264702330636398	1.0	1.0	0.9990859232175503
Annotation Cluster 10	Enrichment Score: 1.0836572098351014
Category	Term	Count	%	PValue	Genes	List Total	Pop Hits	Pop Total	Fold Enrichment	Bonferroni	Benjamini	FDR
REACTOME_PATHWAY	R-HSA-434316:R-HSA-434316	6	0.29055690072639223	0.001480022677183245	GNA14, GNA15, PLCB3, GNAQ, PLCB1, PLCB2	1183	8	9075	5.753381234150465	0.802169401554523	0.2701041385859422	0.2696107976935478
REACTOME_PATHWAY	R-HSA-418592:R-HSA-418592	6	0.29055690072639223	0.21920680308003587	GNA14, GNA15, GNGT2, SRC, GNAQ, GNG13	1183	25	9075	1.8410819949281487	1.0	1.0	0.9990859232175503
REACTOME_PATHWAY	R-HSA-428930:R-HSA-428930	5	0.24213075060532688	0.35133038577653053	GNA14, GNA15, GNGT2, GNAQ, GNG13	1183	23	9075	1.6676467345363668	1.0	1.0	0.9990859232175503
REACTOME_PATHWAY	R-HSA-456926:R-HSA-456926	6	0.29055690072639223	0.4060065593121722	GNA14, GNA15, GNGT2, SRC, GNAQ, GNG13	1183	32	9075	1.4383453085376163	1.0	1.0	0.9990859232175503
Annotation Cluster 11	Enrichment Score: 1.08212658168561
Category	Term	Count	%	PValue	Genes	List Total	Pop Hits	Pop Total	Fold Enrichment	Bonferroni	Benjamini	FDR
REACTOME_PATHWAY	R-HSA-3928664:R-HSA-3928664	7	0.3389830508474576	0.029086233333347474	EFNB3, SRC, EPHB2, PAK3, ARHGEF7, GIT1, EPHB3	1183	19	9075	2.8262223606353163	0.9999999999999906	1.0	0.9990859232175503
REACTOME_PATHWAY	R-HSA-2682334:R-HSA-2682334	7	0.3389830508474576	0.11283585800830578	EFNA1, EFNB3, SRC, EPHB2, EPHA1, EPHA2, EPHB3	1183	26	9075	2.0653163404642694	1.0	1.0	0.9990859232175503
REACTOME_PATHWAY	R-HSA-3928662:R-HSA-3928662	9	0.4358353510895884	0.1727768832923594	EFNB3, SRC, ARPC3, ITSN1, ARPC4, EPHB2, PTK2, EPHB3, GRIN1	1183	42	9075	1.6438232097572756	1.0	1.0	0.9990859232175503
Annotation Cluster 12	Enrichment Score: 1.0543332180452947
Category	Term	Count	%	PValue	Genes	List Total	Pop Hits	Pop Total	Fold Enrichment	Bonferroni	Benjamini	FDR
REACTOME_PATHWAY	R-HSA-69656:R-HSA-69656	9	0.4358353510895884	2.2279574594574105E-4	RB1, CCNA2, CDKN1A, WEE1, FZR1, CDK2, MNAT1, CDC25A, CDC25B	1183	15	9075	4.602704987320372	0.21632877468689993	0.10406292342898299	0.10387285416244603
REACTOME_PATHWAY	R-HSA-69202:R-HSA-69202	8	0.387409200968523	9.305187396022519E-4	RB1, CDKN1A, WEE1, CCNE1, CDK2, PKMYT1, MNAT1, CDC25A	1183	14	9075	4.383528559352735	0.6388498298554497	0.20378360397289316	0.20341139647705225
REACTOME_PATHWAY	R-HSA-69273:R-HSA-69273	8	0.387409200968523	0.01807318080612137	CCNA2, WEE1, PLK1, CDK2, PKMYT1, MNAT1, CDC25A, CDC25B	1183	22	9075	2.7895181741335584	0.9999999978394741	1.0	0.9990859232175503
BIOCARTA	h_rbPathway:RB Tumor Suppressor/Checkpoint Signaling in response to DNA damage	7	0.3389830508474576	0.018361800009468025	RB1, WEE1, CDK2, ATM, MYT1, CDC25A, CDC25B	295	13	1625	2.9661016949152543	0.9936504059105741	1.0	1.0
BIOCARTA	h_p53Pathway:p53 Signaling Pathway	8	0.387409200968523	0.022015392673793852	RB1, CDKN1A, CCNE1, CDK2, MDM2, BAX, TIMP3, ATM	295	17	1625	2.59222333000997	0.9977057470590617	1.0	1.0
REACTOME_PATHWAY	R-HSA-69563:R-HSA-69563	4	0.1937046004842615	0.05143970401069699	CCNA2, CDKN1A, CCNE1, CDK2	1183	7	9075	4.383528559352735	1.0	1.0	0.9990859232175503
BIOCARTA	H_cdc25Pathway:cdc25 and chk1 Regulatory Pathway in response to DNA damage	5	0.24213075060532688	0.062017678350485606	WEE1, ATM, MYT1, CDC25A, CDC25B	295	9	1625	3.0602636534839927	0.999999974346872	1.0	1.0
REACTOME_PATHWAY	R-HSA-69200:R-HSA-69200	3	0.14527845036319612	0.08493407231929143	RB1, CCNE1, CDK2	1183	4	9075	5.753381234150465	1.0	1.0	0.9990859232175503
BIOCARTA	h_g2Pathway:Cell Cycle: G2/M Checkpoint	8	0.387409200968523	0.1500728080132704	CDKN1A, WEE1, PLK1, MDM2, ATM, MYT1, CDC25A, CDC25B	295	25	1625	1.7627118644067794	1.0	1.0	1.0
REACTOME_PATHWAY	R-HSA-1538133:R-HSA-1538133	6	0.29055690072639223	0.21920680308003587	CCNA2, CCNE1, CDK2, DYRK1A, E2F4, CDC25A	1183	25	9075	1.8410819949281487	1.0	1.0	0.9990859232175503
REACTOME_PATHWAY	R-HSA-156711:R-HSA-156711	4	0.1937046004842615	0.3472450339078057	WEE1, PLK1, PKMYT1, CDC25A	1183	16	9075	1.9177937447168214	1.0	1.0	0.9990859232175503
BIOCARTA	h_g1Pathway:Cell Cycle: G1/S Check Point	7	0.3389830508474576	0.4662802739529238	RB1, CDKN1A, SMAD3, CCNE1, CDK2, ATM, CDC25A	295	30	1625	1.2853107344632768	1.0	1.0	1.0
BIOCARTA	h_fbw7Pathway:Cyclin E Destruction Pathway	3	0.14527845036319612	0.5046524875467999	RB1, CCNE1, CDK2	295	9	1625	1.8361581920903955	1.0	1.0	1.0
BIOCARTA	h_raccycdPathway:Influence of Ras and Rho proteins on G1 to S Transition	6	0.29055690072639223	0.5562457146198407	RB1, CDKN1A, CCNE1, CDK2, IKBKG, RELA	295	27	1625	1.2241054613935969	1.0	1.0	1.0
BIOCARTA	h_skp2e2fPathway:E2F1 Destruction Pathway	3	0.14527845036319612	0.5645274137631315	RB1, CCNE1, CDK2	295	10	1625	1.6525423728813557	1.0	1.0	1.0
BIOCARTA	h_ptc1Pathway:Sonic Hedgehog (SHH) Receptor Ptc1 Regulates cell cycle	3	0.14527845036319612	0.6190265726107003	MNAT1, CDC25A, CDC25B	295	11	1625	1.5023112480739598	1.0	1.0	1.0
BIOCARTA	h_cellcyclePathway:Cyclins and Cell Cycle Regulation	5	0.24213075060532688	0.6890098484601	RB1, CDKN1A, CCNE1, CDK2, CDC25A	295	25	1625	1.1016949152542372	1.0	1.0	1.0
BIOCARTA	h_p27Pathway:Regulation of p27 Phosphorylation during Cell Cycle Progression	3	0.14527845036319612	0.7119998203797052	RB1, CCNE1, CDK2	295	13	1625	1.271186440677966	1.0	1.0	1.0
Annotation Cluster 13	Enrichment Score: 0.8561141612214289
Category	Term	Count	%	PValue	Genes	List Total	Pop Hits	Pop Total	Fold Enrichment	Bonferroni	Benjamini	FDR
REACTOME_PATHWAY	R-HSA-2022854:R-HSA-2022854	8	0.387409200968523	0.06290037121542028	B4GALT3, B4GALT1, B3GNT4, OMD, B3GNT3, B3GNT2, PRELP, FMOD	1183	28	9075	2.1917642796763674	1.0	1.0	0.9990859232175503
KEGG_PATHWAY	hsa00601:Glycosphingolipid biosynthesis - lacto and neolacto series	7	0.3389830508474576	0.1295439624297813	FUT6, B4GALT3, B4GALT1, B3GNT4, B3GNT3, B3GNT2, FUT2	932	26	6879	1.9871657312644437	1.0	0.49056543132818287	0.4328518511719261
KEGG_PATHWAY	hsa00533:Glycosaminoglycan biosynthesis - keratan sulfate	4	0.1937046004842615	0.3315790866406968	B4GALT3, FUT8, B4GALT1, B3GNT2	932	15	6879	1.9682403433476396	1.0	0.8025538079797067	0.7081357129232706
Annotation Cluster 14	Enrichment Score: 0.8127784383554257
Category	Term	Count	%	PValue	Genes	List Total	Pop Hits	Pop Total	Fold Enrichment	Bonferroni	Benjamini	FDR
REACTOME_PATHWAY	R-HSA-2022854:R-HSA-2022854	8	0.387409200968523	0.06290037121542028	B4GALT3, B4GALT1, B3GNT4, OMD, B3GNT3, B3GNT2, PRELP, FMOD	1183	28	9075	2.1917642796763674	1.0	1.0	0.9990859232175503
REACTOME_PATHWAY	R-HSA-3656244:R-HSA-3656244	4	0.1937046004842615	0.07451759565026857	B4GALT1, OMD, PRELP, FMOD	1183	8	9075	3.835587489433643	1.0	1.0	0.9990859232175503
REACTOME_PATHWAY	R-HSA-2022857:R-HSA-2022857	4	0.1937046004842615	0.23454506215934648	HEXA, OMD, PRELP, FMOD	1183	13	9075	2.360361531959165	1.0	1.0	0.9990859232175503
REACTOME_PATHWAY	R-HSA-3656225:R-HSA-3656225	3	0.14527845036319612	0.28021071344773685	OMD, PRELP, FMOD	1183	8	9075	2.8766906170752327	1.0	1.0	0.9990859232175503
REACTOME_PATHWAY	R-HSA-3656243:R-HSA-3656243	3	0.14527845036319612	0.28021071344773685	OMD, PRELP, FMOD	1183	8	9075	2.8766906170752327	1.0	1.0	0.9990859232175503
Annotation Cluster 15	Enrichment Score: 0.7004852515776475
Category	Term	Count	%	PValue	Genes	List Total	Pop Hits	Pop Total	Fold Enrichment	Bonferroni	Benjamini	FDR
REACTOME_PATHWAY	R-HSA-69052:R-HSA-69052	4	0.1937046004842615	0.032491953853838684	MCM3, MCM4, MCM5, MCM2	1183	6	9075	5.114116652578191	0.9999999999999998	1.0	0.9990859232175503
REACTOME_PATHWAY	R-HSA-176974:R-HSA-176974	5	0.24213075060532688	0.05993247565756544	GINS2, MCM3, MCM4, MCM5, MCM2	1183	12	9075	3.1963229078613695	1.0	1.0	0.9990859232175503
KEGG_PATHWAY	hsa03030:DNA replication	9	0.4358353510895884	0.10414849763387846	RNASEH2B, RFC3, LIG1, POLD2, MCM3, MCM4, MCM5, SSBP1, MCM2	932	36	6879	1.845225321888412	0.9999999999999842	0.45604417903319505	0.4023919226763486
BIOCARTA	h_mcmPathway:CDK Regulation of DNA Replication	6	0.29055690072639223	0.21380054733595708	CCNE1, CDK2, MCM3, MCM4, MCM5, MCM2	295	18	1625	1.8361581920903955	1.0	1.0	1.0
REACTOME_PATHWAY	R-HSA-68867:R-HSA-68867	4	0.1937046004842615	0.3094014859756906	MCM3, MCM4, MCM5, MCM2	1183	15	9075	2.0456466610312765	1.0	1.0	0.9990859232175503
REACTOME_PATHWAY	R-HSA-176187:R-HSA-176187	7	0.3389830508474576	0.3496453598858901	RFC3, CDK2, MCM3, MCM4, MCM5, CDC25A, MCM2	1183	37	9075	1.4513033743802972	1.0	1.0	0.9990859232175503
REACTOME_PATHWAY	R-HSA-69300:R-HSA-69300	4	0.1937046004842615	0.3848659832604572	MCM3, MCM4, MCM5, MCM2	1183	17	9075	1.8049823479687732	1.0	1.0	0.9990859232175503
REACTOME_PATHWAY	R-HSA-68949:R-HSA-68949	11	0.5326876513317191	0.4473842714549159	RB1, CCNA2, CDKN1A, FZR1, PSMB2, PSMD5, CDK2, MCM3, MCM4, MCM5, MCM2	1183	71	9075	1.1884918981343682	1.0	1.0	0.9990859232175503
REACTOME_PATHWAY	R-HSA-68962:R-HSA-68962	5	0.24213075060532688	0.6143169026737902	CDK2, MCM3, MCM4, MCM5, MCM2	1183	32	9075	1.1986210904480137	1.0	1.0	0.9990859232175503
Annotation Cluster 16	Enrichment Score: 0.6458478734178255
Category	Term	Count	%	PValue	Genes	List Total	Pop Hits	Pop Total	Fold Enrichment	Bonferroni	Benjamini	FDR
REACTOME_PATHWAY	R-HSA-193648:R-HSA-193648	10	0.48426150121065376	0.15047028683552677	VAV3, ABR, ARHGEF9, OBSCN, TRIO, ARHGEF12, MCF2L, ITSN1, ARHGEF7, AATF	1183	47	9075	1.6321648891206995	1.0	1.0	0.9990859232175503
REACTOME_PATHWAY	R-HSA-194840:R-HSA-194840	20	0.9685230024213075	0.2576957935555043	VAV3, ARHGAP8, TRIO, ARHGEF12, GDI1, ITSN1, ARHGAP1, RHOH, MYO9B, ARHGAP15, ARHGAP25, SYDE1, ABR, ARHGEF9, OBSCN, CHN2, MCF2L, CHN1, SRGAP3, ARHGEF7	1183	124	9075	1.2372862869140786	1.0	1.0	0.9990859232175503
REACTOME_PATHWAY	R-HSA-416482:R-HSA-416482	13	0.6295399515738499	0.2977819032873153	VAV3, TRIO, ARHGEF12, ITSN1, PIK3R3, GNG13, ABR, ARHGEF9, OBSCN, GNGT2, MCF2L, PLXNB1, ARHGEF7	1183	77	9075	1.2951334379905808	1.0	1.0	0.9990859232175503
Annotation Cluster 17	Enrichment Score: 0.6418550536609899
Category	Term	Count	%	PValue	Genes	List Total	Pop Hits	Pop Total	Fold Enrichment	Bonferroni	Benjamini	FDR
KEGG_PATHWAY	hsa04152:AMPK signaling pathway	23	1.1138014527845037	0.1013139497034882	PFKFB2, CPT1A, PDPK1, TSC2, PPP2R5A, PIK3R3, PRKAG2, TSC1, IRS2, PPP2R5D, ACACA, RAB11B, INS, CCNA2, LIPE, CREB3, STK11, G6PC3, PPP2R2B, CREB3L1, AKT3, PPARGC1A, CFTR	932	123	6879	1.380168533444991	0.9999999999999608	0.45045740714320137	0.39746241806753063
KEGG_PATHWAY	hsa04910:Insulin signaling pathway	23	1.1138014527845037	0.23443247859312305	PKLR, EXOC7, PDPK1, PDE3B, TSC2, PIK3R3, PRKAG2, TSC1, IRS2, ELK1, PRKCZ, HK2, ACACA, INS, MAPK10, LIPE, NRAS, G6PC3, AKT3, CALM1, PRKACA, PPARGC1A, CRK	932	138	6879	1.2301502145922747	1.0	0.7192581754295931	0.6346395665555233
KEGG_PATHWAY	hsa04931:Insulin resistance	16	0.774818401937046	0.4997442584166924	CPT1A, PDPK1, PTEN, PIK3R3, PRKAG2, IRS2, PRKCZ, RELA, INS, MAPK10, CREB3, RPS6KA6, G6PC3, CREB3L1, AKT3, PPARGC1A	932	108	6879	1.0934668574153552	1.0	0.9564641767047954	0.8439389794454076
Annotation Cluster 18	Enrichment Score: 0.5493388569777549
Category	Term	Count	%	PValue	Genes	List Total	Pop Hits	Pop Total	Fold Enrichment	Bonferroni	Benjamini	FDR
REACTOME_PATHWAY	R-HSA-2855086:R-HSA-2855086	3	0.14527845036319612	0.12957508728455647	FCN1, FCN3, MASP2	1183	5	9075	4.602704987320372	1.0	1.0	0.9990859232175503
REACTOME_PATHWAY	R-HSA-166662:R-HSA-166662	3	0.14527845036319612	0.17811665400285628	FCN1, FCN3, MASP2	1183	6	9075	3.8355874894336432	1.0	1.0	0.9990859232175503
REACTOME_PATHWAY	R-HSA-166663:R-HSA-166663	6	0.29055690072639223	0.9744451331590991	FCN1, FCN3, IGHG1, IGKC, IGLV2-14, MASP2	1183	75	9075	0.6136939983093829	1.0	1.0	0.9990859232175503
Annotation Cluster 19	Enrichment Score: 0.5447687001898771
Category	Term	Count	%	PValue	Genes	List Total	Pop Hits	Pop Total	Fold Enrichment	Bonferroni	Benjamini	FDR
BIOCARTA	h_calcineurinPathway:Effects of calcineurin in Keratinocyte Differentiation	9	0.4358353510895884	0.012474693360681677	CDKN1A, MARCKS, PPP3CC, GNAQ, NFATC1, PRKCA, PLCG1, CALM1, NFATC4	295	19	1625	2.6092774308652986	0.9675161250294824	1.0	1.0
BIOCARTA	h_fmlpPathway:fMLP induced chemokine gene expression in HMC-1 cells	11	0.5326876513317191	0.11545863382358595	GNA15, PPP3CC, FPR1, NFATC1, CAMK1, CALM1, PLCB1, ELK1, RELA, CAMK1G, NFATC4	295	37	1625	1.6376546037562987	0.9999999999999971	1.0	1.0
BIOCARTA	h_vipPathway:Neuropeptides VIP and PACAP inhibit the apoptosis of activated T cells	7	0.3389830508474576	0.3255009959698768	VIPR2, PPP3CC, GNAQ, NFATC1, PLCG1, CALM1, RELA	295	26	1625	1.4830508474576272	1.0	1.0	1.0
BIOCARTA	h_ccr5Pathway:Pertussis toxin-insensitive CCR5 Signaling in Macrophage	5	0.24213075060532688	0.37063611723754597	GNAQ, CXCR4, PRKCA, PLCG1, CALM1	295	17	1625	1.6201395812562314	1.0	1.0	1.0
BIOCARTA	h_fcer1Pathway:Fc Epsilon Receptor I Signaling in Mast Cells	9	0.4358353510895884	0.4097580314150418	PPP3CC, FCER1G, SYK, FCER1A, NFATC1, PLCG1, CALM1, ELK1, NFATC4	295	39	1625	1.271186440677966	1.0	1.0	1.0
BIOCARTA	h_gpcrPathway:Signaling Pathway from G-Protein Families	8	0.387409200968523	0.4199652632052857	PPP3CC, GNAQ, NFATC1, PRKCA, PLCG1, CALM1, ELK1, NFATC4	295	34	1625	1.296111665004985	1.0	1.0	1.0
BIOCARTA	h_bcrPathway:BCR Signaling Pathway	8	0.387409200968523	0.4199652632052857	PPP3CC, SYK, NFATC1, PRKCA, PLCG1, CALM1, ELK1, NFATC4	295	34	1625	1.296111665004985	1.0	1.0	1.0
BIOCARTA	h_tcrPathway:T Cell Receptor Signaling Pathway	9	0.4358353510895884	0.5568105747658674	PPP3CC, NFATC1, PRKCA, PLCG1, CALM1, ELK1, LAT, RELA, NFATC4	295	44	1625	1.12673343605547	1.0	1.0	1.0
BIOCARTA	h_mef2dPathway:Role of MEF2D in T-cell Apoptosis	4	0.1937046004842615	0.6588070406681252	PPP3CC, NFATC1, PRKCA, CALM1	295	18	1625	1.224105461393597	1.0	1.0	1.0
BIOCARTA	h_pyk2Pathway:Links between Pyk2 and Map Kinases	5	0.24213075060532688	0.77434896898668	SRC, GNAQ, PRKCA, PLCG1, CALM1	295	28	1625	0.9836561743341404	1.0	1.0	1.0
Annotation Cluster 20	Enrichment Score: 0.5298376258986686
Category	Term	Count	%	PValue	Genes	List Total	Pop Hits	Pop Total	Fold Enrichment	Bonferroni	Benjamini	FDR
BIOCARTA	h_rhodopsinPathway:Visual Signal Transduction	4	0.1937046004842615	0.265152782680762	RCVRN, PDE6G, RHO, GUCA1A	295	10	1625	2.2033898305084745	1.0	1.0	1.0
KEGG_PATHWAY	hsa04744:Phototransduction	6	0.29055690072639223	0.29836651748765664	SLC24A1, RCVRN, PDE6G, RHO, GUCA1A, CALM1	932	27	6879	1.640200286123033	1.0	0.791081867467273	0.6980134124711234
REACTOME_PATHWAY	R-HSA-2514859:R-HSA-2514859	7	0.3389830508474576	0.32526763187578145	RCVRN, PDE6G, FNTB, RHO, GUCA1A, PRKCA, CALM1	1183	36	9075	1.4916173570019724	1.0	1.0	0.9990859232175503
Annotation Cluster 21	Enrichment Score: 0.527569804004715
Category	Term	Count	%	PValue	Genes	List Total	Pop Hits	Pop Total	Fold Enrichment	Bonferroni	Benjamini	FDR
BIOCARTA	h_neutrophilPathway:Neutrophil and Its Surface Molecules	4	0.1937046004842615	0.16222763016966701	ITGAM, SELE, CD44, ICAM1	295	8	1625	2.754237288135593	1.0	1.0	1.0
BIOCARTA	h_monocytePathway:Monocyte and its Surface Molecules	4	0.1937046004842615	0.3192811989509081	ITGAM, SELE, CD44, ICAM1	295	11	1625	2.003081664098613	1.0	1.0	1.0
BIOCARTA	h_lymphocytePathway:Adhesion Molecules on Lymphocyte	3	0.14527845036319612	0.5046524875467999	SELE, CD44, ICAM1	295	9	1625	1.8361581920903955	1.0	1.0	1.0
Annotation Cluster 22	Enrichment Score: 0.5192497257920441
Category	Term	Count	%	PValue	Genes	List Total	Pop Hits	Pop Total	Fold Enrichment	Bonferroni	Benjamini	FDR
KEGG_PATHWAY	hsa04664:Fc epsilon RI signaling pathway	17	0.8232445520581114	0.01722427089377782	VAV3, CSF2, FCER1G, SYK, PDPK1, PLA2G4B, PIK3R3, PRKCA, GAB2, MAPK10, NRAS, AKT3, PLCG2, FCER1A, LCP2, PLCG1, LAT	932	68	6879	1.845225321888412	0.993403279269632	0.12141010459272658	0.10712656287593522
REACTOME_PATHWAY	R-HSA-2424491:R-HSA-2424491	7	0.3389830508474576	0.18799368033025154	VAV3, NRAS, SYK, PLCG2, LCP2, PLCG1, LAT	1183	30	9075	1.7899408284023668	1.0	1.0	0.9990859232175503
REACTOME_PATHWAY	R-HSA-2871809:R-HSA-2871809	13	0.6295399515738499	0.47965355533333764	VAV3, FCER1G, SYK, ITPR2, NFATC1, IGKC, IGLV2-14, PLCG2, FCER1A, LCP2, PLCG1, CALM1, LAT	1183	88	9075	1.1332417582417584	1.0	1.0	0.9990859232175503
REACTOME_PATHWAY	R-HSA-2871796:R-HSA-2871796	12	0.5811138014527845	0.5906137733205721	MAPK10, VAV3, NRAS, FCER1G, SYK, IGKC, IGLV2-14, PLCG2, FCER1A, LCP2, PLCG1, LAT	1183	87	9075	1.0580931005334189	1.0	1.0	0.9990859232175503
REACTOME_PATHWAY	R-HSA-2454202:R-HSA-2454202	6	0.29055690072639223	0.9134085522436589	FCER1G, SYK, IGKC, IGLV2-14, FCER1A, LAT	1183	61	9075	0.754541801200061	1.0	1.0	0.9990859232175503
REACTOME_PATHWAY	R-HSA-2730905:R-HSA-2730905	7	0.3389830508474576	0.914789636198134	FCER1G, SYK, IGKC, PDPK1, IGLV2-14, FCER1A, GAB2	1183	71	9075	0.756313026085507	1.0	1.0	0.9990859232175503
Annotation Cluster 23	Enrichment Score: 0.501013741264441
Category	Term	Count	%	PValue	Genes	List Total	Pop Hits	Pop Total	Fold Enrichment	Bonferroni	Benjamini	FDR
REACTOME_PATHWAY	R-HSA-5654221:R-HSA-5654221	6	0.29055690072639223	0.07456098895792612	FGF6, FGF7, PLCG1, FGF1, FGF23, FGFR2	1183	18	9075	2.5570583262890954	1.0	1.0	0.9990859232175503
REACTOME_PATHWAY	R-HSA-5655253:R-HSA-5655253	7	0.3389830508474576	0.12996568377560835	FGF6, FGF7, NRAS, PLCG1, FGF1, FGF23, FGFR2	1183	27	9075	1.9888231426692966	1.0	1.0	0.9990859232175503
REACTOME_PATHWAY	R-HSA-190377:R-HSA-190377	4	0.1937046004842615	0.1312288239063553	FGF7, FGFBP1, FGF1, FGFR2	1183	10	9075	3.0684699915469147	1.0	1.0	0.9990859232175503
REACTOME_PATHWAY	R-HSA-5654219:R-HSA-5654219	5	0.24213075060532688	0.14541277828081245	FGF6, PLCG1, FGF1, FGF23, FGFR1	1183	16	9075	2.3972421808960274	1.0	1.0	0.9990859232175503
KEGG_PATHWAY	hsa05218:Melanoma	14	0.6779661016949152	0.15623065132349773	RB1, CDKN1A, PTEN, PIK3R3, FGF1, EGFR, FGF6, FGF7, NRAS, AKT3, MDM2, MET, FGF23, FGFR1	932	71	6879	1.4553889862781841	1.0	0.5439838341263957	0.47998573599387856
REACTOME_PATHWAY	R-HSA-1257604:R-HSA-1257604	15	0.7263922518159807	0.16303207758108626	PRR5, PDPK1, CD80, PTEN, PIK3R3, IRS2, NRG2, FGF1, EGFR, FGF6, FGF7, AKT3, FGF23, FGFR2, FGFR1	1183	81	9075	1.4205879590494974	1.0	1.0	0.9990859232175503
REACTOME_PATHWAY	R-HSA-1839122:R-HSA-1839122	4	0.1937046004842615	0.16378832378823155	FGF6, FGF1, FGF23, FGFR1	1183	11	9075	2.7895181741335584	1.0	1.0	0.9990859232175503
REACTOME_PATHWAY	R-HSA-2033519:R-HSA-2033519	5	0.24213075060532688	0.17168060358110052	FGF6, FGF7, FGF1, FGF23, FGFR2	1183	17	9075	2.256227934960967	1.0	1.0	0.9990859232175503
REACTOME_PATHWAY	R-HSA-190373:R-HSA-190373	4	0.1937046004842615	0.1984069398329688	FGF6, FGF1, FGF23, FGFR1	1183	12	9075	2.5570583262890954	1.0	1.0	0.9990859232175503
REACTOME_PATHWAY	R-HSA-5654700:R-HSA-5654700	6	0.29055690072639223	0.21920680308003587	FGF6, FGF7, NRAS, FGF1, FGF23, FGFR2	1183	25	9075	1.8410819949281487	1.0	1.0	0.9990859232175503
REACTOME_PATHWAY	R-HSA-190375:R-HSA-190375	4	0.1937046004842615	0.23454506215934648	FGF6, FGF1, FGF23, FGFR2	1183	13	9075	2.360361531959165	1.0	1.0	0.9990859232175503
REACTOME_PATHWAY	R-HSA-5654699:R-HSA-5654699	6	0.29055690072639223	0.2445332185716288	FGF6, FGF7, NRAS, FGF1, FGF23, FGFR2	1183	26	9075	1.7702711489693739	1.0	1.0	0.9990859232175503
REACTOME_PATHWAY	R-HSA-2219530:R-HSA-2219530	11	0.5326876513317191	0.26648678765533146	FGF6, FGF7, CD80, PIK3R3, IRS2, NRG2, FGF1, FGF23, EGFR, FGFR2, FGFR1	1183	61	9075	1.383326635533445	1.0	1.0	0.9990859232175503
REACTOME_PATHWAY	R-HSA-5654688:R-HSA-5654688	5	0.24213075060532688	0.2889451373195825	FGF6, NRAS, FGF1, FGF23, FGFR1	1183	21	9075	1.8264702330636398	1.0	1.0	0.9990859232175503
REACTOME_PATHWAY	R-HSA-5654228:R-HSA-5654228	4	0.1937046004842615	0.3094014859756906	FGF6, PLCG1, FGF1, FGF23	1183	15	9075	2.0456466610312765	1.0	1.0	0.9990859232175503
REACTOME_PATHWAY	R-HSA-109704:R-HSA-109704	7	0.3389830508474576	0.32526763187578145	FGF6, FGF7, IRS2, FGF1, FGF23, FGFR2, FGFR1	1183	36	9075	1.4916173570019724	1.0	1.0	0.9990859232175503
REACTOME_PATHWAY	R-HSA-5654693:R-HSA-5654693	5	0.24213075060532688	0.35133038577653053	FGF6, NRAS, FGF1, FGF23, FGFR1	1183	23	9075	1.6676467345363668	1.0	1.0	0.9990859232175503
REACTOME_PATHWAY	R-HSA-5654695:R-HSA-5654695	5	0.24213075060532688	0.35133038577653053	FGF6, FGF7, FGF1, FGF23, FGFR2	1183	23	9075	1.6676467345363668	1.0	1.0	0.9990859232175503
REACTOME_PATHWAY	R-HSA-5654687:R-HSA-5654687	4	0.1937046004842615	0.4219533669342257	FGF6, FGF1, FGF23, FGFR1	1183	18	9075	1.704705550859397	1.0	1.0	0.9990859232175503
REACTOME_PATHWAY	R-HSA-5655302:R-HSA-5655302	6	0.29055690072639223	0.4331424195889999	FGF6, NRAS, PLCG1, FGF1, FGF23, FGFR1	1183	33	9075	1.3947590870667794	1.0	1.0	0.9990859232175503
REACTOME_PATHWAY	R-HSA-5654727:R-HSA-5654727	5	0.24213075060532688	0.474805952388343	FGF6, FGF7, FGF1, FGF23, FGFR2	1183	27	9075	1.4205879590494976	1.0	1.0	0.9990859232175503
REACTOME_PATHWAY	R-HSA-190322:R-HSA-190322	3	0.14527845036319612	0.5198608278139618	FGF6, FGF1, FGF23	1183	13	9075	1.7702711489693739	1.0	1.0	0.9990859232175503
REACTOME_PATHWAY	R-HSA-5654227:R-HSA-5654227	3	0.14527845036319612	0.5198608278139618	PLCG1, FGF1, FGF23	1183	13	9075	1.7702711489693739	1.0	1.0	0.9990859232175503
REACTOME_PATHWAY	R-HSA-5654689:R-HSA-5654689	4	0.1937046004842615	0.5276230454694928	FGF6, FGF1, FGF23, FGFR1	1183	21	9075	1.4611761864509116	1.0	1.0	0.9990859232175503
REACTOME_PATHWAY	R-HSA-5654712:R-HSA-5654712	4	0.1937046004842615	0.5604016113825366	FGF6, NRAS, FGF1, FGF23	1183	22	9075	1.3947590870667792	1.0	1.0	0.9990859232175503
REACTOME_PATHWAY	R-HSA-5654719:R-HSA-5654719	4	0.1937046004842615	0.5917622952307319	FGF6, NRAS, FGF1, FGF23	1183	23	9075	1.3341173876290933	1.0	1.0	0.9990859232175503
REACTOME_PATHWAY	R-HSA-5654726:R-HSA-5654726	4	0.1937046004842615	0.6767758272132613	FGF6, FGF1, FGF23, FGFR1	1183	26	9075	1.1801807659795824	1.0	1.0	0.9990859232175503
REACTOME_PATHWAY	R-HSA-5654704:R-HSA-5654704	3	0.14527845036319612	0.7005094767988179	NRAS, FGF1, FGF23	1183	18	9075	1.2785291631445477	1.0	1.0	0.9990859232175503
REACTOME_PATHWAY	R-HSA-5654706:R-HSA-5654706	3	0.14527845036319612	0.75517613587302	NRAS, FGF1, FGF23	1183	20	9075	1.150676246830093	1.0	1.0	0.9990859232175503
REACTOME_PATHWAY	R-HSA-5654720:R-HSA-5654720	3	0.14527845036319612	0.75517613587302	FGF6, FGF1, FGF23	1183	20	9075	1.150676246830093	1.0	1.0	0.9990859232175503
REACTOME_PATHWAY	R-HSA-5654733:R-HSA-5654733	3	0.14527845036319612	0.8390469957055136	FGF6, FGF1, FGF23	1183	24	9075	0.9588968723584108	1.0	1.0	0.9990859232175503
Annotation Cluster 24	Enrichment Score: 0.4742965225208443
Category	Term	Count	%	PValue	Genes	List Total	Pop Hits	Pop Total	Fold Enrichment	Bonferroni	Benjamini	FDR
REACTOME_PATHWAY	R-HSA-354192:R-HSA-354192	6	0.29055690072639223	0.1713270702829917	SYK, PDPK1, SRC, ITGB3, RASGRP2, PTK2	1183	23	9075	2.00117608144364	1.0	1.0	0.9990859232175503
REACTOME_PATHWAY	R-HSA-372708:R-HSA-372708	4	0.1937046004842615	0.3094014859756906	SRC, ITGB3, CRK, PTK2	1183	15	9075	2.0456466610312765	1.0	1.0	0.9990859232175503
BIOCARTA	h_edg1Pathway:Phospholipids as signalling intermediaries	7	0.3389830508474576	0.3606590414354432	ASAH1, SRC, ITGB3, SPHK1, PRKCA, PLCB1, PTK2	295	27	1625	1.4281230382925298	1.0	1.0	1.0
BIOCARTA	h_uCalpainPathway:uCalpain and friends in Cell spread	5	0.24213075060532688	0.37063611723754597	SRC, ACTN1, ITGB3, SPTAN1, PTK2	295	17	1625	1.6201395812562314	1.0	1.0	1.0
REACTOME_PATHWAY	R-HSA-354194:R-HSA-354194	3	0.14527845036319612	0.5999629641533772	SRC, ITGB3, PTK2	1183	15	9075	1.5342349957734573	1.0	1.0	0.9990859232175503
Annotation Cluster 25	Enrichment Score: 0.4723186067672576
Category	Term	Count	%	PValue	Genes	List Total	Pop Hits	Pop Total	Fold Enrichment	Bonferroni	Benjamini	FDR
KEGG_PATHWAY	hsa04962:Vasopressin-regulated water reabsorption	11	0.5326876513317191	0.06542214429918919	CREB3, ADCY9, CREB3L1, ADCY3, AQP2, PRKACA, AQP3, RAB5A, ADCY6, VAMP2, RAB11B	932	44	6879	1.8452253218884123	0.9999999967798539	0.3437636309539214	0.30332085084169536
REACTOME_PATHWAY	R-HSA-418597:R-HSA-418597	10	0.48426150121065376	0.15047028683552677	GNAZ, RGS17, ADCY9, GNGT2, PRKCH, ADCY3, PRKCA, ADCY6, GNAI2, GNG13	1183	47	9075	1.6321648891206995	1.0	1.0	0.9990859232175503
KEGG_PATHWAY	hsa04913:Ovarian steroidogenesis	10	0.48426150121065376	0.2108419334646205	CYP2J2, SCARB1, ADCY9, ALOX5, PLA2G4B, ADCY3, HSD17B7, PRKACA, ADCY6, INS	932	49	6879	1.5063063852150302	1.0	0.6695969095744541	0.5908208025656947
REACTOME_PATHWAY	R-HSA-170670:R-HSA-170670	4	0.1937046004842615	0.2716971923173036	ADCY9, ADCY3, ADCY6, GNAI2	1183	14	9075	2.1917642796763674	1.0	1.0	0.9990859232175503
REACTOME_PATHWAY	R-HSA-5610787:R-HSA-5610787	10	0.48426150121065376	0.3024556879356264	IFT52, TUBB2A, ADCY9, SMO, TULP3, ADCY3, PRKACA, ADCY6, GLI3, GLI2	1183	56	9075	1.3698526747977298	1.0	1.0	0.9990859232175503
REACTOME_PATHWAY	R-HSA-381676:R-HSA-381676	8	0.387409200968523	0.30279474849161103	GLP1R, KCNG2, GNGT2, KCNB1, ITPR2, PRKACA, ADCY6, GNG13	1183	42	9075	1.4611761864509116	1.0	1.0	0.9990859232175503
REACTOME_PATHWAY	R-HSA-432040:R-HSA-432040	8	0.387409200968523	0.3247874502295036	ADCY9, GNGT2, ADCY3, AQP2, PRKACA, AQP3, ADCY6, GNG13	1183	43	9075	1.4271953449055417	1.0	1.0	0.9990859232175503
REACTOME_PATHWAY	R-HSA-163615:R-HSA-163615	4	0.1937046004842615	0.3472450339078057	ADCY9, ADCY3, PRKACA, ADCY6	1183	16	9075	1.9177937447168214	1.0	1.0	0.9990859232175503
REACTOME_PATHWAY	R-HSA-170660:R-HSA-170660	3	0.14527845036319612	0.3813575242812056	ADCY9, ADCY3, ADCY6	1183	10	9075	2.301352493660186	1.0	1.0	0.9990859232175503
REACTOME_PATHWAY	R-HSA-164378:R-HSA-164378	4	0.1937046004842615	0.3848659832604572	ADCY9, ADCY3, PRKACA, ADCY6	1183	17	9075	1.8049823479687732	1.0	1.0	0.9990859232175503
REACTOME_PATHWAY	R-HSA-163359:R-HSA-163359	4	0.1937046004842615	0.6767758272132613	ADCY9, ADCY3, ADCY6, GNG13	1183	26	9075	1.1801807659795824	1.0	1.0	0.9990859232175503
REACTOME_PATHWAY	R-HSA-400042:R-HSA-400042	4	0.1937046004842615	0.7257351061691528	GNGT2, ADCY6, GNAI2, GNG13	1183	28	9075	1.0958821398381837	1.0	1.0	0.9990859232175503
REACTOME_PATHWAY	R-HSA-202040:R-HSA-202040	4	0.1937046004842615	0.7257351061691528	GNAZ, GNGT2, GNAI2, GNG13	1183	28	9075	1.0958821398381837	1.0	1.0	0.9990859232175503
REACTOME_PATHWAY	R-HSA-392170:R-HSA-392170	3	0.14527845036319612	0.8010018408931405	GNGT2, GNAI2, GNG13	1183	22	9075	1.0460693153000846	1.0	1.0	0.9990859232175503
Annotation Cluster 26	Enrichment Score: 0.43972376349802034
Category	Term	Count	%	PValue	Genes	List Total	Pop Hits	Pop Total	Fold Enrichment	Bonferroni	Benjamini	FDR
BIOCARTA	h_fmlpPathway:fMLP induced chemokine gene expression in HMC-1 cells	11	0.5326876513317191	0.11545863382358595	GNA15, PPP3CC, FPR1, NFATC1, CAMK1, CALM1, PLCB1, ELK1, RELA, CAMK1G, NFATC4	295	37	1625	1.6376546037562987	0.9999999999999971	1.0	1.0
BIOCARTA	h_hdacPathway:Control of skeletal myogenesis by HDAC & calcium/calmodulin-dependent kinase (CaMK)	6	0.29055690072639223	0.6243557910510901	PPP3CC, MAPK7, NFATC1, CAMK1, CALM1, CAMK1G	295	29	1625	1.1396843950905904	1.0	1.0	1.0
BIOCARTA	h_nfatPathway:NFAT and Hypertrophy of the heart (Transcription in the broken heart)	10	0.48426150121065376	0.6652274334711038	FKBP1A, EDN1, PPP3CC, CSNK1A1, NPPA, NFATC1, CAMK1, CALM1, CAMK1G, NFATC4	295	54	1625	1.0200878844946641	1.0	1.0	1.0
Annotation Cluster 27	Enrichment Score: 0.4205663385841472
Category	Term	Count	%	PValue	Genes	List Total	Pop Hits	Pop Total	Fold Enrichment	Bonferroni	Benjamini	FDR
REACTOME_PATHWAY	R-HSA-211981:R-HSA-211981	6	0.29055690072639223	0.10870017370350543	CYP2J2, CYP2C9, CYP2B6, CYP2D6, CYP3A43, CYP2E1	1183	20	9075	2.301352493660186	1.0	1.0	0.9990859232175503
REACTOME_PATHWAY	R-HSA-211999:R-HSA-211999	4	0.1937046004842615	0.16378832378823155	CYP2C9, CYP2B6, CYP2D6, CYP2E1	1183	11	9075	2.7895181741335584	1.0	1.0	0.9990859232175503
KEGG_PATHWAY	hsa00982:Drug metabolism - cytochrome P450	12	0.5811138014527845	0.3102567454679052	CYP2C9, CYP2B6, CYP2D6, UGT2B15, MGST2, FMO1, UGT2B28, AOX1, CYP2E1, FMO3, ADH6, GSTM5	932	68	6879	1.302511991921232	1.0	0.7984221297491277	0.7044901144845244
KEGG_PATHWAY	hsa00830:Retinol metabolism	8	0.387409200968523	0.7814498428655627	CYP2C9, CYP26A1, CYP2B6, UGT2B15, UGT2B28, AOX1, ADH6, DHRS4	932	64	6879	0.922612660944206	1.0	1.0	0.8854166666666666
KEGG_PATHWAY	hsa00980:Metabolism of xenobiotics by cytochrome P450	9	0.4358353510895884	0.8020906422230345	CYP2C9, CYP2B6, CYP2D6, UGT2B15, MGST2, UGT2B28, CYP2E1, ADH6, GSTM5	932	74	6879	0.8976771836213897	1.0	1.0	0.8854166666666666
KEGG_PATHWAY	hsa05204:Chemical carcinogenesis	9	0.4358353510895884	0.8654520316584753	SULT1A1, CYP2C9, CYP3A43, UGT2B15, MGST2, UGT2B28, CYP2E1, ADH6, GSTM5	932	80	6879	0.8303513948497856	1.0	1.0	0.8854166666666666
Annotation Cluster 28	Enrichment Score: 0.39193352692928085
Category	Term	Count	%	PValue	Genes	List Total	Pop Hits	Pop Total	Fold Enrichment	Bonferroni	Benjamini	FDR
KEGG_PATHWAY	hsa05414:Dilated cardiomyopathy	15	0.7263922518159807	0.2405906852502427	ITGB4, ITGB3, TPM1, ADCY3, CACNA1F, ADCY6, CACNB1, ACTC1, ADCY9, ITGA10, ITGB8, TNNI3, ITGA6, PRKACA, CACNG4	932	84	6879	1.3180180870631515	1.0	0.7219426740354596	0.6370082417959938
KEGG_PATHWAY	hsa05410:Hypertrophic cardiomyopathy (HCM)	12	0.5811138014527845	0.4915103797883539	CACNB1, ACTC1, ITGB4, ITGA10, ITGB3, TPM1, ITGB8, PRKAG2, TNNI3, ITGA6, CACNA1F, CACNG4	932	78	6879	1.1355232750082536	1.0	0.9564641767047954	0.8439389794454076
KEGG_PATHWAY	hsa05412:Arrhythmogenic right ventricular cardiomyopathy (ARVC)	10	0.48426150121065376	0.5641413277433401	CACNB1, TCF7L2, ITGB4, ITGA10, ITGB3, TCF7, ITGB8, ITGA6, CACNA1F, CACNG4	932	67	6879	1.101627057843828	1.0	0.9845647126719443	0.8687335700046568
Annotation Cluster 29	Enrichment Score: 0.38807897158899124
Category	Term	Count	%	PValue	Genes	List Total	Pop Hits	Pop Total	Fold Enrichment	Bonferroni	Benjamini	FDR
BIOCARTA	h_pgc1aPathway:Regulation of PGC-1a	7	0.3389830508474576	0.2570755550812136	CAMK2B, ESRRA, PPP3CC, CAMK1, CALM1, PPARGC1A, CAMK1G	295	24	1625	1.606638418079096	1.0	1.0	1.0
BIOCARTA	h_CaCaMPathway:Ca++/ Calmodulin-dependent Protein Kinase Activation	4	0.1937046004842615	0.42684496091873336	CAMK2B, CAMK1, CALM1, CAMK1G	295	13	1625	1.694915254237288	1.0	1.0	1.0
BIOCARTA	h_hdacPathway:Control of skeletal myogenesis by HDAC & calcium/calmodulin-dependent kinase (CaMK)	6	0.29055690072639223	0.6243557910510901	PPP3CC, MAPK7, NFATC1, CAMK1, CALM1, CAMK1G	295	29	1625	1.1396843950905904	1.0	1.0	1.0
Annotation Cluster 30	Enrichment Score: 0.379343997593586
Category	Term	Count	%	PValue	Genes	List Total	Pop Hits	Pop Total	Fold Enrichment	Bonferroni	Benjamini	FDR
REACTOME_PATHWAY	R-HSA-5625740:R-HSA-5625740	6	0.29055690072639223	0.297161527510507	PDPK1, MYH9, MYH14, SFN, MYH10, YWHAZ	1183	28	9075	1.6438232097572756	1.0	1.0	0.9990859232175503
REACTOME_PATHWAY	R-HSA-5627123:R-HSA-5627123	5	0.24213075060532688	0.38264603107657225	MYH9, MYH14, CALM1, PAK3, MYH10	1183	24	9075	1.5981614539306848	1.0	1.0	0.9990859232175503
REACTOME_PATHWAY	R-HSA-5625900:R-HSA-5625900	4	0.1937046004842615	0.3848659832604572	MYH9, MYH14, MYH10, CIT	1183	17	9075	1.8049823479687732	1.0	1.0	0.9990859232175503
REACTOME_PATHWAY	R-HSA-416572:R-HSA-416572	5	0.24213075060532688	0.4137773125967641	ARHGEF12, MYH9, MYH14, PLXNB1, MYH10	1183	25	9075	1.5342349957734573	1.0	1.0	0.9990859232175503
REACTOME_PATHWAY	R-HSA-5627117:R-HSA-5627117	3	0.14527845036319612	0.7005094767988179	MYH9, MYH14, MYH10	1183	18	9075	1.2785291631445477	1.0	1.0	0.9990859232175503
Annotation Cluster 31	Enrichment Score: 0.3560000444979676
Category	Term	Count	%	PValue	Genes	List Total	Pop Hits	Pop Total	Fold Enrichment	Bonferroni	Benjamini	FDR
BIOCARTA	h_fasPathway:FAS signaling pathway ( CD95 )	8	0.387409200968523	0.355155466632442	RB1, DAXX, CASP6, CASP10, RIPK2, FAS, CFLAR, SPTAN1	295	32	1625	1.3771186440677965	1.0	1.0	1.0
BIOCARTA	h_hivnefPathway:HIV-I Nef: negative effector of Fas and TNF	13	0.6295399515738499	0.4247485852520537	RB1, DAXX, GSN, NUMA1, CFLAR, RELA, PTK2, CASP6, MDM2, FAS, BID, SPTAN1, MAP3K5	295	61	1625	1.1739372047791052	1.0	1.0	1.0
BIOCARTA	h_deathPathway:Induction of apoptosis through DR3 and DR4/5 Death Receptors	7	0.3389830508474576	0.5668255546840795	CASP6, CASP10, TNFRSF25, CFLAR, BID, SPTAN1, RELA	295	33	1625	1.1684643040575244	1.0	1.0	1.0
Annotation Cluster 32	Enrichment Score: 0.3517206364741654
Category	Term	Count	%	PValue	Genes	List Total	Pop Hits	Pop Total	Fold Enrichment	Bonferroni	Benjamini	FDR
REACTOME_PATHWAY	R-HSA-191273:R-HSA-191273	5	0.24213075060532688	0.2583203183003199	MVK, CYP51A1, HSD17B7, LSS, TM7SF2	1183	20	9075	1.917793744716822	1.0	1.0	0.9990859232175503
KEGG_PATHWAY	hsa00100:Steroid biosynthesis	4	0.1937046004842615	0.5208474368524241	CYP51A1, HSD17B7, LSS, TM7SF2	932	20	6879	1.4761802575107297	1.0	0.9609643889373555	0.8479097549447254
REACTOME_PATHWAY	R-HSA-2426168:R-HSA-2426168	6	0.29055690072639223	0.6545894358705051	MVK, NFYA, CYP51A1, LSS, ACACA, TM7SF2	1183	42	9075	1.0958821398381837	1.0	1.0	0.9990859232175503
Annotation Cluster 33	Enrichment Score: 0.29091829290205273
Category	Term	Count	%	PValue	Genes	List Total	Pop Hits	Pop Total	Fold Enrichment	Bonferroni	Benjamini	FDR
REACTOME_PATHWAY	R-HSA-5603027:R-HSA-5603027	3	0.14527845036319612	0.28021071344773685	IKBKG, RELA, NFKBIB	1183	8	9075	2.8766906170752327	1.0	1.0	0.9990859232175503
REACTOME_PATHWAY	R-HSA-1810476:R-HSA-1810476	5	0.24213075060532688	0.2889451373195825	IKBKG, AGER, RELA, MYD88, NFKBIB	1183	21	9075	1.8264702330636398	1.0	1.0	0.9990859232175503
REACTOME_PATHWAY	R-HSA-445989:R-HSA-445989	6	0.29055690072639223	0.3513783384106045	RIPK2, IKBKG, AGER, RELA, MYD88, NFKBIB	1183	30	9075	1.5342349957734573	1.0	1.0	0.9990859232175503
REACTOME_PATHWAY	R-HSA-933542:R-HSA-933542	5	0.24213075060532688	0.38264603107657225	IKBKG, AGER, RELA, MYD88, NFKBIB	1183	24	9075	1.5981614539306848	1.0	1.0	0.9990859232175503
REACTOME_PATHWAY	R-HSA-3134963:R-HSA-3134963	3	0.14527845036319612	0.5198608278139618	AGER, RELA, MYD88	1183	13	9075	1.7702711489693739	1.0	1.0	0.9990859232175503
BIOCARTA	h_tollPathway:Toll-Like Receptor Pathway	5	0.24213075060532688	0.9337932486423	IKBKG, ECSIT, ELK1, RELA, MYD88	295	38	1625	0.7247992863514718	1.0	1.0	1.0
BIOCARTA	h_nfkbPathway:NF-kB Signaling Pathway	3	0.14527845036319612	0.9395543356172497	IKBKG, RELA, MYD88	295	23	1625	0.718496683861459	1.0	1.0	1.0
REACTOME_PATHWAY	R-HSA-1169091:R-HSA-1169091	6	0.29055690072639223	0.9478107024012291	PSMB2, PSMD5, IKBKG, RELA, MALT1, NFKBIB	1183	67	9075	0.6869708936299063	1.0	1.0	0.9990859232175503
Annotation Cluster 34	Enrichment Score: 0.27407587900618374
Category	Term	Count	%	PValue	Genes	List Total	Pop Hits	Pop Total	Fold Enrichment	Bonferroni	Benjamini	FDR
REACTOME_PATHWAY	R-HSA-1222556:R-HSA-1222556	7	0.3389830508474576	0.2773588129632635	SLC11A1, NCF4, NOS1, ATP6V1D, ATP6V1F, ATP6V0A1, LTF	1183	34	9075	1.5793595544726766	1.0	1.0	0.9990859232175503
KEGG_PATHWAY	hsa04966:Collecting duct acid secretion	6	0.29055690072639223	0.29836651748765664	ATP4B, SLC4A1, SLC12A7, ATP6V1D, ATP6V1F, ATP6V0A1	932	27	6879	1.640200286123033	1.0	0.791081867467273	0.6980134124711234
REACTOME_PATHWAY	R-HSA-77387:R-HSA-77387	4	0.1937046004842615	0.6767758272132613	ATP6V1D, ATP6V1F, ATP6V0A1, INS	1183	26	9075	1.1801807659795824	1.0	1.0	0.9990859232175503
REACTOME_PATHWAY	R-HSA-983712:R-HSA-983712	3	0.14527845036319612	0.8390469957055136	ATP6V1D, ATP6V1F, ATP6V0A1	1183	24	9075	0.9588968723584108	1.0	1.0	0.9990859232175503
REACTOME_PATHWAY	R-HSA-917977:R-HSA-917977	3	0.14527845036319612	0.9069794031867264	ATP6V1D, ATP6V1F, ATP6V0A1	1183	29	9075	0.7935698254000642	1.0	1.0	0.9990859232175503
Annotation Cluster 35	Enrichment Score: 0.2649018719195112
Category	Term	Count	%	PValue	Genes	List Total	Pop Hits	Pop Total	Fold Enrichment	Bonferroni	Benjamini	FDR
REACTOME_PATHWAY	R-HSA-1483166:R-HSA-1483166	6	0.29055690072639223	0.4060065593121722	AGPAT5, PLA2G4B, PLA2G2A, PLD1, PLD2, AGPAT4	1183	32	9075	1.4383453085376163	1.0	1.0	0.9990859232175503
KEGG_PATHWAY	hsa00564:Glycerophospholipid metabolism	14	0.6779661016949152	0.5286966707302405	DGKG, AGPAT5, LYPLA2, DGKE, PCYT2, PLA2G4B, PLA2G2A, PLA2G6, TAZ, PLD1, PLD2, AGPAT4, PTDSS1, LPIN2	932	95	6879	1.0877117686921165	1.0	0.9609643889373555	0.8479097549447254
KEGG_PATHWAY	hsa00565:Ether lipid metabolism	6	0.29055690072639223	0.7474028656741656	PLA2G4B, PLA2G2A, PLD1, PLA2G6, PAFAH2, PLD2	932	45	6879	0.9841201716738197	1.0	1.0	0.8854166666666666
Annotation Cluster 36	Enrichment Score: 0.21096140121366688
Category	Term	Count	%	PValue	Genes	List Total	Pop Hits	Pop Total	Fold Enrichment	Bonferroni	Benjamini	FDR
KEGG_PATHWAY	hsa05212:Pancreatic cancer	10	0.48426150121065376	0.52561830727813	MAPK10, RB1, SMAD3, STAT1, AKT3, PIK3R3, TGFA, IKBKG, RELA, EGFR	932	65	6879	1.1355232750082536	1.0	0.9609643889373555	0.8479097549447254
KEGG_PATHWAY	hsa05160:Hepatitis C	18	0.8716707021791767	0.6397482546765969	IFNA5, SCARB1, CDKN1A, IFNA13, PDPK1, STAT1, PIK3R3, EGFR, RELA, MAPK10, CLDN11, NRAS, CLDN15, OAS2, PPP2R2B, AKT3, IKBKG, IKBKE	932	133	6879	0.9989189712478622	1.0	1.0	0.8854166666666666
KEGG_PATHWAY	hsa04620:Toll-like receptor signaling pathway	14	0.6779661016949152	0.6925261917624286	IFNA5, IFNA13, STAT1, CD80, PIK3R3, RELA, MAPK10, CXCL10, AKT3, TLR8, IKBKG, LBP, IKBKE, MYD88	932	106	6879	0.9748360191108592	1.0	1.0	0.8854166666666666
Annotation Cluster 37	Enrichment Score: 0.2075477006848794
Category	Term	Count	%	PValue	Genes	List Total	Pop Hits	Pop Total	Fold Enrichment	Bonferroni	Benjamini	FDR
REACTOME_PATHWAY	R-HSA-180746:R-HSA-180746	7	0.3389830508474576	0.2540457417644172	NUP214, NPM1, POM121, NUP210, NUP155, RCC1, RAE1	1183	33	9075	1.6272189349112425	1.0	1.0	0.9990859232175503
REACTOME_PATHWAY	R-HSA-3108214:R-HSA-3108214	13	0.6295399515738499	0.2977819032873153	NUP214, MDC1, BLM, POM121, PHC1, CBX4, NUP210, NUP155, PCGF2, XPC, PML, RAD21, RAE1	1183	77	9075	1.2951334379905808	1.0	1.0	0.9990859232175503
REACTOME_PATHWAY	R-HSA-4570464:R-HSA-4570464	8	0.387409200968523	0.41438044601876145	NUP214, POM121, PHC1, CBX4, NUP210, NUP155, PCGF2, RAE1	1183	47	9075	1.3057319112965593	1.0	1.0	0.9990859232175503
REACTOME_PATHWAY	R-HSA-165054:R-HSA-165054	6	0.29055690072639223	0.4600016621095647	NUP214, POM121, NUP210, NUP155, RCC1, RAE1	1183	34	9075	1.35373676097658	1.0	1.0	0.9990859232175503
REACTOME_PATHWAY	R-HSA-170822:R-HSA-170822	5	0.24213075060532688	0.5882781097559999	NUP214, POM121, NUP210, NUP155, RAE1	1183	31	9075	1.2372862869140786	1.0	1.0	0.9990859232175503
REACTOME_PATHWAY	R-HSA-6784531:R-HSA-6784531	8	0.387409200968523	0.6259261298672594	NUP214, CPSF4, POM121, NUP210, NUP155, CSTF2, RPP25, RAE1	1183	57	9075	1.0766561373848822	1.0	1.0	0.9990859232175503
REACTOME_PATHWAY	R-HSA-180910:R-HSA-180910	5	0.24213075060532688	0.6393064865509261	NUP214, POM121, NUP210, NUP155, RAE1	1183	33	9075	1.1622992392223161	1.0	1.0	0.9990859232175503
REACTOME_PATHWAY	R-HSA-168325:R-HSA-168325	6	0.29055690072639223	0.6755155679323255	NUP214, POM121, NUP210, NUP155, GTF2F1, RAE1	1183	43	9075	1.0703965086791563	1.0	1.0	0.9990859232175503
REACTOME_PATHWAY	R-HSA-3301854:R-HSA-3301854	5	0.24213075060532688	0.6860182537741508	NUP214, POM121, NUP210, NUP155, RAE1	1183	35	9075	1.095882139838184	1.0	1.0	0.9990859232175503
BIOCARTA	h_npcPathway:Mechanism of Protein Import into the Nucleus	3	0.14527845036319612	0.7119998203797052	NUP214, NUP210, RCC1	295	13	1625	1.271186440677966	1.0	1.0	1.0
REACTOME_PATHWAY	R-HSA-4615885:R-HSA-4615885	6	0.29055690072639223	0.7147769523264065	NUP214, POM121, NUP210, NUP155, BIRC5, RAE1	1183	45	9075	1.0228233305156382	1.0	1.0	0.9990859232175503
REACTOME_PATHWAY	R-HSA-168276:R-HSA-168276	5	0.24213075060532688	0.7282905375995264	NUP214, POM121, NUP210, NUP155, RAE1	1183	37	9075	1.0366452674144981	1.0	1.0	0.9990859232175503
REACTOME_PATHWAY	R-HSA-1169408:R-HSA-1169408	9	0.4358353510895884	0.751344290767274	NUP214, HERC5, EIF4A1, POM121, NUP210, NUP155, STAT1, PLCG1, RAE1	1183	73	9075	0.94576129876446	1.0	1.0	0.9990859232175503
REACTOME_PATHWAY	R-HSA-3371453:R-HSA-3371453	8	0.387409200968523	0.8235380425518662	NUP214, POM121, NUP210, HSPA1L, NUP155, HSF1, ATM, RAE1	1183	70	9075	0.8767057118705469	1.0	1.0	0.9990859232175503
REACTOME_PATHWAY	R-HSA-159236:R-HSA-159236	8	0.387409200968523	0.8450470680726663	NUP214, POM121, NUP210, NUP155, POLDIP3, DHX38, RAE1, SRRM1	1183	72	9075	0.8523527754296985	1.0	1.0	0.9990859232175503
REACTOME_PATHWAY	R-HSA-5578749:R-HSA-5578749	9	0.4358353510895884	0.9737852992995746	NUP214, POM121, NUP210, NUP155, HIST1H2BK, H2AFX, HIST1H2BG, RAE1, HIST1H4D	1183	106	9075	0.651326177450996	1.0	1.0	0.9990859232175503
KEGG_PATHWAY	hsa03013:RNA transport	13	0.6295399515738499	0.9979583954401294	NUP214, EIF4A1, EIF2B3, POM121, NUP210, NUP155, NXT2, SRRM1, FXR2, PABPC3, EIF4EBP2, RPP25, RAE1	932	172	6879	0.5578588182453339	1.0	1.0	0.9979583954401294
Annotation Cluster 38	Enrichment Score: 0.204025468566721
Category	Term	Count	%	PValue	Genes	List Total	Pop Hits	Pop Total	Fold Enrichment	Bonferroni	Benjamini	FDR
KEGG_PATHWAY	hsa00591:Linoleic acid metabolism	6	0.29055690072639223	0.35493201360004767	CYP2J2, CYP2C9, PLA2G4B, PLA2G2A, CYP2E1, PLA2G6	932	29	6879	1.5270830250110996	1.0	0.8035226451158867	0.7089905692199
KEGG_PATHWAY	hsa00592:alpha-Linolenic acid metabolism	5	0.24213075060532688	0.4441124946966253	ACOX1, PLA2G4B, PLA2G2A, ACOX3, PLA2G6	932	25	6879	1.4761802575107295	1.0	0.8977424994896318	0.7921257348437928
KEGG_PATHWAY	hsa00565:Ether lipid metabolism	6	0.29055690072639223	0.7474028656741656	PLA2G4B, PLA2G2A, PLD1, PLA2G6, PAFAH2, PLD2	932	45	6879	0.9841201716738197	1.0	1.0	0.8854166666666666
REACTOME_PATHWAY	R-HSA-1482788:R-HSA-1482788	3	0.14527845036319612	0.8838488645936642	PLA2G4B, PLA2G2A, PLA2G6	1183	27	9075	0.8523527754296986	1.0	1.0	0.9990859232175503
REACTOME_PATHWAY	R-HSA-1482839:R-HSA-1482839	3	0.14527845036319612	0.916857253986719	PLA2G4B, PLA2G2A, PLA2G6	1183	30	9075	0.7671174978867287	1.0	1.0	0.9990859232175503
Annotation Cluster 39	Enrichment Score: 0.19755095026331237
Category	Term	Count	%	PValue	Genes	List Total	Pop Hits	Pop Total	Fold Enrichment	Bonferroni	Benjamini	FDR
REACTOME_PATHWAY	R-HSA-5357786:R-HSA-5357786	3	0.14527845036319612	0.5198608278139618	CYLD, USP4, OTUD7B	1183	13	9075	1.7702711489693739	1.0	1.0	0.9990859232175503
REACTOME_PATHWAY	R-HSA-5357905:R-HSA-5357905	5	0.24213075060532688	0.6393064865509261	CYLD, USP4, MADD, OTUD7B, IKBKG	1183	33	9075	1.1622992392223161	1.0	1.0	0.9990859232175503
REACTOME_PATHWAY	R-HSA-5357956:R-HSA-5357956	4	0.1937046004842615	0.7686894919834872	CYLD, USP4, OTUD7B, IKBKG	1183	30	9075	1.0228233305156382	1.0	1.0	0.9990859232175503
Annotation Cluster 40	Enrichment Score: 0.19613131572327758
Category	Term	Count	%	PValue	Genes	List Total	Pop Hits	Pop Total	Fold Enrichment	Bonferroni	Benjamini	FDR
REACTOME_PATHWAY	R-HSA-176408:R-HSA-176408	6	0.29055690072639223	0.19475215928443734	CCNA2, FZR1, CDC23, UBE2C, CDC27, CDK2	1183	24	9075	1.9177937447168216	1.0	1.0	0.9990859232175503
REACTOME_PATHWAY	R-HSA-176407:R-HSA-176407	5	0.24213075060532688	0.22839628937903667	FZR1, CDC23, UBE2C, CDC27, CDC14A	1183	19	9075	2.018730257596655	1.0	1.0	0.9990859232175503
REACTOME_PATHWAY	R-HSA-176412:R-HSA-176412	4	0.1937046004842615	0.45824531897370235	CDC23, UBE2C, PLK1, CDC27	1183	19	9075	1.6149842060773234	1.0	1.0	0.9990859232175503
REACTOME_PATHWAY	R-HSA-179409:R-HSA-179409	4	0.1937046004842615	0.649980420154577	CDC23, UBE2C, CDC27, NEK2	1183	25	9075	1.2273879966187657	1.0	1.0	0.9990859232175503
REACTOME_PATHWAY	R-HSA-141430:R-HSA-141430	3	0.14527845036319612	0.75517613587302	CDC23, UBE2C, CDC27	1183	20	9075	1.150676246830093	1.0	1.0	0.9990859232175503
REACTOME_PATHWAY	R-HSA-176409:R-HSA-176409	3	0.14527845036319612	0.75517613587302	CDC23, UBE2C, CDC27	1183	20	9075	1.150676246830093	1.0	1.0	0.9990859232175503
REACTOME_PATHWAY	R-HSA-174048:R-HSA-174048	3	0.14527845036319612	0.8209294166680021	CDC23, UBE2C, CDC27	1183	23	9075	1.00058804072182	1.0	1.0	0.9990859232175503
REACTOME_PATHWAY	R-HSA-174178:R-HSA-174178	8	0.387409200968523	0.8450470680726663	FZR1, CDC23, PTTG1, PSMB2, UBE2C, PSMD5, PLK1, CDC27	1183	72	9075	0.8523527754296985	1.0	1.0	0.9990859232175503
REACTOME_PATHWAY	R-HSA-174084:R-HSA-174084	6	0.29055690072639223	0.9266323734749387	FZR1, CDC23, PSMB2, UBE2C, PSMD5, CDC27	1183	63	9075	0.7305880932254559	1.0	1.0	0.9990859232175503
REACTOME_PATHWAY	R-HSA-174154:R-HSA-174154	6	0.29055690072639223	0.9478107024012291	CDC23, PTTG1, PSMB2, UBE2C, PSMD5, CDC27	1183	67	9075	0.6869708936299063	1.0	1.0	0.9990859232175503
REACTOME_PATHWAY	R-HSA-174184:R-HSA-174184	6	0.29055690072639223	0.9664385919195705	CCNA2, CDC23, PSMB2, UBE2C, PSMD5, CDC27	1183	72	9075	0.6392645815722738	1.0	1.0	0.9990859232175503
REACTOME_PATHWAY	R-HSA-174113:R-HSA-174113	3	0.14527845036319612	0.9957905504392857	FZR1, PSMB2, PSMD5	1183	55	9075	0.4184277261200338	1.0	1.0	0.9990859232175503
Annotation Cluster 41	Enrichment Score: 0.1952924165327699
Category	Term	Count	%	PValue	Genes	List Total	Pop Hits	Pop Total	Fold Enrichment	Bonferroni	Benjamini	FDR
REACTOME_PATHWAY	R-HSA-77595:R-HSA-77595	4	0.1937046004842615	0.3472450339078057	CPSF4, PABPN1, PCF11, CSTF2	1183	16	9075	1.9177937447168214	1.0	1.0	0.9990859232175503
BIOCARTA	h_cpsfPathway:Polyadenylation of mRNA	3	0.14527845036319612	0.5645274137631315	CPSF4, PABPN1, CSTF2	295	10	1625	1.6525423728813557	1.0	1.0	1.0
REACTOME_PATHWAY	R-HSA-72187:R-HSA-72187	7	0.3389830508474576	0.7388706736689852	CPSF4, PABPN1, PCF11, POLDIP3, CSTF2, DHX38, SRRM1	1183	55	9075	0.9763313609467456	1.0	1.0	0.9990859232175503
REACTOME_PATHWAY	R-HSA-109688:R-HSA-109688	8	0.387409200968523	0.7450433308781023	ZNF473, CPSF4, PABPN1, PCF11, POLDIP3, CSTF2, DHX38, SRRM1	1183	64	9075	0.9588968723584107	1.0	1.0	0.9990859232175503
REACTOME_PATHWAY	R-HSA-72163:R-HSA-72163	16	0.774818401937046	0.9782883383483503	SF3A3, CPSF4, AQR, SF3B3, FUS, CSTF2, GTF2F1, SRRM1, PRPF4, SNW1, PABPN1, PCF11, PPIE, CD2BP2, DHX38, SNRPC	1183	177	9075	0.6934395461122971	1.0	1.0	0.9990859232175503
Annotation Cluster 42	Enrichment Score: 0.19440220469781497
Category	Term	Count	%	PValue	Genes	List Total	Pop Hits	Pop Total	Fold Enrichment	Bonferroni	Benjamini	FDR
BIOCARTA	h_hSWI-SNFpathway:Chromatin Remodeling by hSWI/SNF ATP-dependent Complexes	5	0.24213075060532688	0.37063611723754597	SMARCD1, ARID1A, GTF2F1, NR3C1, SMARCA4	295	17	1625	1.6201395812562314	1.0	1.0	1.0
BIOCARTA	h_vdrPathway:Control of Gene Expression by Vitamin D Receptor	5	0.24213075060532688	0.7197341917573836	SMARCD1, TSC2, ARID1A, BAZ1B, SMARCA4	295	26	1625	1.0593220338983051	1.0	1.0	1.0
REACTOME_PATHWAY	R-HSA-3214858:R-HSA-3214858	6	0.29055690072639223	0.9787539178860131	SMARCD1, H2AFX, ARID1A, HIST1H4D, SMARCA4, WDR77	1183	77	9075	0.5977538944571911	1.0	1.0	0.9990859232175503
Annotation Cluster 43	Enrichment Score: 0.19021137679423072
Category	Term	Count	%	PValue	Genes	List Total	Pop Hits	Pop Total	Fold Enrichment	Bonferroni	Benjamini	FDR
KEGG_PATHWAY	hsa03030:DNA replication	9	0.4358353510895884	0.10414849763387846	RNASEH2B, RFC3, LIG1, POLD2, MCM3, MCM4, MCM5, SSBP1, MCM2	932	36	6879	1.845225321888412	0.9999999999999842	0.45604417903319505	0.4023919226763486
KEGG_PATHWAY	hsa03430:Mismatch repair	4	0.1937046004842615	0.6194789954921931	RFC3, LIG1, POLD2, SSBP1	932	23	6879	1.2836350065310693	1.0	1.0	0.8854166666666666
KEGG_PATHWAY	hsa03420:Nucleotide excision repair	7	0.3389830508474576	0.6260757053412737	RFC3, LIG1, POLD2, ERCC8, XPC, MNAT1, DDB2	932	47	6879	1.0992831704867136	1.0	1.0	0.8854166666666666
REACTOME_PATHWAY	R-HSA-5651801:R-HSA-5651801	3	0.14527845036319612	0.779129092753445	RFC3, LIG1, POLD2	1183	21	9075	1.0958821398381837	1.0	1.0	0.9990859232175503
REACTOME_PATHWAY	R-HSA-5696397:R-HSA-5696397	3	0.14527845036319612	0.8554875674944614	RFC3, LIG1, POLD2	1183	25	9075	0.9205409974640744	1.0	1.0	0.9990859232175503
REACTOME_PATHWAY	R-HSA-6782210:R-HSA-6782210	7	0.3389830508474576	0.8667410420313152	AQR, RFC3, LIG1, POLD2, PPIE, ERCC8, MNAT1	1183	65	9075	0.8261265361857077	1.0	1.0	0.9990859232175503
REACTOME_PATHWAY	R-HSA-6781823:R-HSA-6781823	5	0.24213075060532688	0.9341177115612546	AQR, COPS6, PPIE, ERCC8, MNAT1	1183	54	9075	0.7102939795247488	1.0	1.0	0.9990859232175503
REACTOME_PATHWAY	R-HSA-6782135:R-HSA-6782135	6	0.29055690072639223	0.9431094777721356	AQR, RFC3, POLD2, PPIE, ERCC8, MNAT1	1183	66	9075	0.6973795435333897	1.0	1.0	0.9990859232175503
REACTOME_PATHWAY	R-HSA-6781827:R-HSA-6781827	4	0.1937046004842615	0.9443108090222435	AQR, PPIE, ERCC8, MNAT1	1183	45	9075	0.6818822203437587	1.0	1.0	0.9990859232175503
Annotation Cluster 44	Enrichment Score: 0.18883704513604602
Category	Term	Count	%	PValue	Genes	List Total	Pop Hits	Pop Total	Fold Enrichment	Bonferroni	Benjamini	FDR
REACTOME_PATHWAY	R-HSA-5467337:R-HSA-5467337	3	0.14527845036319612	0.5612214337238993	CSNK1A1, PPP2R5A, PPP2R5D	1183	14	9075	1.6438232097572756	1.0	1.0	0.9990859232175503
REACTOME_PATHWAY	R-HSA-5467340:R-HSA-5467340	3	0.14527845036319612	0.5612214337238993	CSNK1A1, PPP2R5A, PPP2R5D	1183	14	9075	1.6438232097572756	1.0	1.0	0.9990859232175503
REACTOME_PATHWAY	R-HSA-5467348:R-HSA-5467348	3	0.14527845036319612	0.5612214337238993	CSNK1A1, PPP2R5A, PPP2R5D	1183	14	9075	1.6438232097572756	1.0	1.0	0.9990859232175503
REACTOME_PATHWAY	R-HSA-5358751:R-HSA-5358751	3	0.14527845036319612	0.5999629641533772	CSNK1A1, PPP2R5A, PPP2R5D	1183	15	9075	1.5342349957734573	1.0	1.0	0.9990859232175503
REACTOME_PATHWAY	R-HSA-5358752:R-HSA-5358752	3	0.14527845036319612	0.5999629641533772	CSNK1A1, PPP2R5A, PPP2R5D	1183	15	9075	1.5342349957734573	1.0	1.0	0.9990859232175503
REACTOME_PATHWAY	R-HSA-5339716:R-HSA-5339716	3	0.14527845036319612	0.5999629641533772	CSNK1A1, PPP2R5A, PPP2R5D	1183	15	9075	1.5342349957734573	1.0	1.0	0.9990859232175503
REACTOME_PATHWAY	R-HSA-5358747:R-HSA-5358747	3	0.14527845036319612	0.5999629641533772	CSNK1A1, PPP2R5A, PPP2R5D	1183	15	9075	1.5342349957734573	1.0	1.0	0.9990859232175503
REACTOME_PATHWAY	R-HSA-5358749:R-HSA-5358749	3	0.14527845036319612	0.5999629641533772	CSNK1A1, PPP2R5A, PPP2R5D	1183	15	9075	1.5342349957734573	1.0	1.0	0.9990859232175503
REACTOME_PATHWAY	R-HSA-196299:R-HSA-196299	3	0.14527845036319612	0.6695587979283082	CSNK1A1, PPP2R5A, PPP2R5D	1183	17	9075	1.35373676097658	1.0	1.0	0.9990859232175503
REACTOME_PATHWAY	R-HSA-4641262:R-HSA-4641262	3	0.14527845036319612	0.9257426312983434	CSNK1A1, PPP2R5A, PPP2R5D	1183	31	9075	0.7423717721484472	1.0	1.0	0.9990859232175503
REACTOME_PATHWAY	R-HSA-195253:R-HSA-195253	5	0.24213075060532688	0.9828529858528796	PSMB2, CSNK1A1, PSMD5, PPP2R5A, PPP2R5D	1183	68	9075	0.5640569837402417	1.0	1.0	0.9990859232175503
Annotation Cluster 45	Enrichment Score: 0.1887711673763664
Category	Term	Count	%	PValue	Genes	List Total	Pop Hits	Pop Total	Fold Enrichment	Bonferroni	Benjamini	FDR
BIOCARTA	h_uCalpainPathway:uCalpain and friends in Cell spread	5	0.24213075060532688	0.37063611723754597	SRC, ACTN1, ITGB3, SPTAN1, PTK2	295	17	1625	1.6201395812562314	1.0	1.0	1.0
BIOCARTA	h_cell2cellPathway:Cell to Cell Adhesion Signaling	3	0.14527845036319612	0.7509167366828875	SRC, ACTN1, PTK2	295	14	1625	1.1803874092009685	1.0	1.0	1.0
BIOCARTA	h_integrinPathway:Integrin Signaling Pathway	4	0.1937046004842615	0.9753196545366755	SRC, ACTN1, ZYX, PTK2	295	37	1625	0.5955107650022904	1.0	1.0	1.0
Annotation Cluster 46	Enrichment Score: 0.1783007769835197
Category	Term	Count	%	PValue	Genes	List Total	Pop Hits	Pop Total	Fold Enrichment	Bonferroni	Benjamini	FDR
REACTOME_PATHWAY	R-HSA-2871809:R-HSA-2871809	13	0.6295399515738499	0.47965355533333764	VAV3, FCER1G, SYK, ITPR2, NFATC1, IGKC, IGLV2-14, PLCG2, FCER1A, LCP2, PLCG1, CALM1, LAT	1183	88	9075	1.1332417582417584	1.0	1.0	0.9990859232175503
REACTOME_PATHWAY	R-HSA-2029485:R-HSA-2029485	11	0.5326876513317191	0.6538410838217716	IGHG1, SYK, IGKC, IGLV2-14, PLCG2, ITPR2, PLCG1, FCGR1A, PLD1, PLA2G6, PLD2	1183	83	9075	1.0166617441872308	1.0	1.0	0.9990859232175503
REACTOME_PATHWAY	R-HSA-983695:R-HSA-983695	9	0.4358353510895884	0.9304601875407286	BLK, SYK, IGKC, IGLV2-14, IGHD, PLCG2, ITPR2, PLCG1, CALM1	1183	93	9075	0.7423717721484471	1.0	1.0	0.9990859232175503
Annotation Cluster 47	Enrichment Score: 0.171842552054103
Category	Term	Count	%	PValue	Genes	List Total	Pop Hits	Pop Total	Fold Enrichment	Bonferroni	Benjamini	FDR
REACTOME_PATHWAY	R-HSA-350054:R-HSA-350054	3	0.14527845036319612	0.5198608278139618	NOTCH1, SNW1, NOTCH4	1183	13	9075	1.7702711489693739	1.0	1.0	0.9990859232175503
KEGG_PATHWAY	hsa04330:Notch signaling pathway	7	0.3389830508474576	0.6471244742446219	NCOR2, NOTCH1, JAG1, APH1B, SNW1, NOTCH4, DTX2	932	48	6879	1.0763814377682404	1.0	1.0	0.8854166666666666
REACTOME_PATHWAY	R-HSA-1912408:R-HSA-1912408	3	0.14527845036319612	0.9069794031867264	NOTCH1, SNW1, NOTCH4	1183	29	9075	0.7935698254000642	1.0	1.0	0.9990859232175503
Annotation Cluster 48	Enrichment Score: 0.16696702354746631
Category	Term	Count	%	PValue	Genes	List Total	Pop Hits	Pop Total	Fold Enrichment	Bonferroni	Benjamini	FDR
REACTOME_PATHWAY	R-HSA-2894862:R-HSA-2894862	8	0.387409200968523	0.6259261298672594	NCOR2, NOTCH1, JAG1, APH1B, SNW1, HEY1, HDAC11, HDAC6	1183	57	9075	1.0766561373848822	1.0	1.0	0.9990859232175503
REACTOME_PATHWAY	R-HSA-2644606:R-HSA-2644606	8	0.387409200968523	0.6259261298672594	NCOR2, NOTCH1, JAG1, APH1B, SNW1, HEY1, HDAC11, HDAC6	1183	57	9075	1.0766561373848822	1.0	1.0	0.9990859232175503
KEGG_PATHWAY	hsa04330:Notch signaling pathway	7	0.3389830508474576	0.6471244742446219	NCOR2, NOTCH1, JAG1, APH1B, SNW1, NOTCH4, DTX2	932	48	6879	1.0763814377682404	1.0	1.0	0.8854166666666666
REACTOME_PATHWAY	R-HSA-2122947:R-HSA-2122947	6	0.29055690072639223	0.7505505523692664	NCOR2, NOTCH1, SNW1, HEY1, HDAC11, HDAC6	1183	47	9075	0.9792989334724196	1.0	1.0	0.9990859232175503
REACTOME_PATHWAY	R-HSA-2122948:R-HSA-2122948	4	0.1937046004842615	0.7686894919834872	NOTCH1, JAG1, APH1B, DTX2	1183	30	9075	1.0228233305156382	1.0	1.0	0.9990859232175503
Annotation Cluster 49	Enrichment Score: 0.15567704104202593
Category	Term	Count	%	PValue	Genes	List Total	Pop Hits	Pop Total	Fold Enrichment	Bonferroni	Benjamini	FDR
KEGG_PATHWAY	hsa04940:Type I diabetes mellitus	8	0.387409200968523	0.3387999696135914	PTPRN2, GAD1, CD80, FAS, GAD2, HLA-G, HLA-DPA1, INS	932	42	6879	1.4058859595340283	1.0	0.8025538079797067	0.7081357129232706
KEGG_PATHWAY	hsa05320:Autoimmune thyroid disease	7	0.3389830508474576	0.7237960509774789	IFNA5, IFNA13, CD80, FAS, HLA-G, TSHR, HLA-DPA1	932	52	6879	0.9935828656322219	1.0	1.0	0.8854166666666666
KEGG_PATHWAY	hsa05332:Graft-versus-host disease	4	0.1937046004842615	0.8432636304593079	CD80, FAS, HLA-G, HLA-DPA1	932	33	6879	0.8946547015216543	1.0	1.0	0.8854166666666666
KEGG_PATHWAY	hsa05330:Allograft rejection	4	0.1937046004842615	0.894208691398557	CD80, FAS, HLA-G, HLA-DPA1	932	37	6879	0.7979352743301241	1.0	1.0	0.894208691398557
KEGG_PATHWAY	hsa05416:Viral myocarditis	6	0.29055690072639223	0.9008510026195828	CXADR, CD80, BID, HLA-G, ICAM1, HLA-DPA1	932	57	6879	0.776936977637226	1.0	1.0	0.9008510026195828
Annotation Cluster 50	Enrichment Score: 0.15186029248763694
Category	Term	Count	%	PValue	Genes	List Total	Pop Hits	Pop Total	Fold Enrichment	Bonferroni	Benjamini	FDR
REACTOME_PATHWAY	R-HSA-5576892:R-HSA-5576892	7	0.3389830508474576	0.5645343258210868	CAMK2B, CACNB1, CALM1, SCN3B, CACNA1F, SCN3A, CACNG4	1183	46	9075	1.1673527141754567	1.0	1.0	0.9990859232175503
REACTOME_PATHWAY	R-HSA-5576893:R-HSA-5576893	4	0.1937046004842615	0.7020220615643177	CACNB1, KCNQ1, CACNA1F, CACNG4	1183	27	9075	1.136470367239598	1.0	1.0	0.9990859232175503
REACTOME_PATHWAY	R-HSA-5576894:R-HSA-5576894	3	0.14527845036319612	0.8838488645936642	CACNB1, CACNA1F, CACNG4	1183	27	9075	0.8523527754296986	1.0	1.0	0.9990859232175503
Annotation Cluster 51	Enrichment Score: 0.14979454995160182
Category	Term	Count	%	PValue	Genes	List Total	Pop Hits	Pop Total	Fold Enrichment	Bonferroni	Benjamini	FDR
REACTOME_PATHWAY	R-HSA-749476:R-HSA-749476	6	0.29055690072639223	0.6545894358705051	GTF3C2, POU2F1, BRF1, POLR3C, SNAPC3, POLR1C	1183	42	9075	1.0958821398381837	1.0	1.0	0.9990859232175503
REACTOME_PATHWAY	R-HSA-76066:R-HSA-76066	4	0.1937046004842615	0.7257351061691528	GTF3C2, BRF1, POLR3C, POLR1C	1183	28	9075	1.0958821398381837	1.0	1.0	0.9990859232175503
REACTOME_PATHWAY	R-HSA-76061:R-HSA-76061	4	0.1937046004842615	0.747944247229576	GTF3C2, BRF1, POLR3C, POLR1C	1183	29	9075	1.0580931005334187	1.0	1.0	0.9990859232175503
Annotation Cluster 52	Enrichment Score: 0.14302922278050012
Category	Term	Count	%	PValue	Genes	List Total	Pop Hits	Pop Total	Fold Enrichment	Bonferroni	Benjamini	FDR
BIOCARTA	h_tpoPathway:TPO Signaling Pathway	6	0.29055690072639223	0.4442670299194377	STAT5A, THPO, STAT1, MPL, PRKCA, PLCG1	295	24	1625	1.3771186440677965	1.0	1.0	1.0
BIOCARTA	h_egfPathway:EGF Signaling Pathway	6	0.29055690072639223	0.5562457146198407	STAT5A, STAT1, PRKCA, PLCG1, ELK1, EGFR	295	27	1625	1.2241054613935969	1.0	1.0	1.0
BIOCARTA	h_pdgfPathway:PDGF Signaling Pathway	5	0.24213075060532688	0.77434896898668	STAT5A, STAT1, PRKCA, PLCG1, ELK1	295	28	1625	0.9836561743341404	1.0	1.0	1.0
BIOCARTA	h_biopeptidesPathway:Bioactive Peptide Induced Signaling Pathway	6	0.29055690072639223	0.8452814914374223	CAMK2B, STAT5A, STAT1, PRKCA, PLCG1, CALM1	295	38	1625	0.8697591436217662	1.0	1.0	1.0
BIOCARTA	h_epoPathway:EPO Signaling Pathway	3	0.14527845036319612	0.8842529666672926	STAT5A, PLCG1, ELK1	295	19	1625	0.8697591436217662	1.0	1.0	1.0
BIOCARTA	h_ghPathway:Growth Hormone Signaling Pathway	3	0.14527845036319612	0.9691685019999389	STAT5A, PRKCA, PLCG1	295	27	1625	0.6120527306967984	1.0	1.0	1.0
Annotation Cluster 53	Enrichment Score: 0.1250512624407676
Category	Term	Count	%	PValue	Genes	List Total	Pop Hits	Pop Total	Fold Enrichment	Bonferroni	Benjamini	FDR
REACTOME_PATHWAY	R-HSA-2559586:R-HSA-2559586	12	0.5811138014527845	0.23518882142374037	CCNA2, CDKN1A, CCNE1, HIST3H3, HIST1H2BK, H2AFX, CDK2, EP400, POT1, ATM, HIST1H2BG, HIST1H4D	1183	66	9075	1.3947590870667794	1.0	1.0	0.9990859232175503
REACTOME_PATHWAY	R-HSA-5693607:R-HSA-5693607	16	0.774818401937046	0.2911755517802881	MDC1, BLM, RFC3, H2AFX, HIST1H2BK, RNF8, RNF4, CCNA2, BRE, HIST3H3, CDK2, TIMELESS, ATM, WHSC1, HIST1H2BG, HIST1H4D	1183	98	9075	1.2524367312436386	1.0	1.0	0.9990859232175503
REACTOME_PATHWAY	R-HSA-5693565:R-HSA-5693565	12	0.5811138014527845	0.4030560604360881	MDC1, PPP5C, BRE, HIST3H3, HIST1H2BK, H2AFX, RNF8, ATM, HIST1H2BG, WHSC1, BAZ1B, HIST1H4D	1183	76	9075	1.2112381545579927	1.0	1.0	0.9990859232175503
REACTOME_PATHWAY	R-HSA-5693571:R-HSA-5693571	11	0.5326876513317191	0.41047831240692156	MDC1, BRE, XRCC5, HIST3H3, HIST1H2BK, H2AFX, RNF8, ATM, HIST1H2BG, WHSC1, HIST1H4D	1183	69	9075	1.222940938660002	1.0	1.0	0.9990859232175503
REACTOME_PATHWAY	R-HSA-69473:R-HSA-69473	12	0.5811138014527845	0.5414638916055732	MDC1, BLM, RFC3, BRE, HIST3H3, HIST1H2BK, H2AFX, RNF8, ATM, HIST1H2BG, WHSC1, HIST1H4D	1183	84	9075	1.0958821398381837	1.0	1.0	0.9990859232175503
REACTOME_PATHWAY	R-HSA-1221632:R-HSA-1221632	10	0.48426150121065376	0.7169020276066651	DIDO1, STAG3, SYCP1, RAD21, HIST3H3, HIST1H2BK, H2AFX, POT1, HIST1H2BG, HIST1H4D	1183	79	9075	0.9710348074515553	1.0	1.0	0.9990859232175503
REACTOME_PATHWAY	R-HSA-912446:R-HSA-912446	10	0.48426150121065376	0.8160253424105873	BLM, MSH4, HIST3H3, HIST1H2BK, H2AFX, MSH5, CDK2, ATM, HIST1H2BG, HIST1H4D	1183	87	9075	0.8817442504445158	1.0	1.0	0.9990859232175503
REACTOME_PATHWAY	R-HSA-171306:R-HSA-171306	6	0.29055690072639223	0.8251493839472686	HIST3H3, HIST1H2BK, H2AFX, POT1, HIST1H2BG, HIST1H4D	1183	52	9075	0.8851355744846869	1.0	1.0	0.9990859232175503
REACTOME_PATHWAY	R-HSA-2299718:R-HSA-2299718	8	0.387409200968523	0.8644000382079959	RB1, HIST3H3, PLK1, HIST1H2BK, H2AFX, HIST1H2BG, SMC4, HIST1H4D	1183	74	9075	0.8293162139315984	1.0	1.0	0.9990859232175503
REACTOME_PATHWAY	R-HSA-427413:R-HSA-427413	10	0.48426150121065376	0.9454214062338597	SIN3B, TAF1C, HIST1H2BK, H2AFX, SAP130, POLR1C, BAZ2A, HIST1H2BG, MNAT1, HIST1H4D	1183	106	9075	0.723695752723329	1.0	1.0	0.9990859232175503
REACTOME_PATHWAY	R-HSA-201722:R-HSA-201722	8	0.387409200968523	0.9510869078601324	TCF7L2, HIST3H3, TCF7, HIST1H2BK, H2AFX, HIST1H2BG, HIST1H4D, SMARCA4	1183	88	9075	0.6973795435333896	1.0	1.0	0.9990859232175503
REACTOME_PATHWAY	R-HSA-427359:R-HSA-427359	6	0.29055690072639223	0.9521571465406936	TAF1C, SUV39H1, HIST1H2BK, H2AFX, HIST1H2BG, HIST1H4D	1183	68	9075	0.67686838048829	1.0	1.0	0.9990859232175503
REACTOME_PATHWAY	R-HSA-5250924:R-HSA-5250924	8	0.387409200968523	0.9613640305066721	MYO1C, TAF1C, HIST1H2BK, H2AFX, POLR1C, HIST1H2BG, BAZ1B, HIST1H4D	1183	91	9075	0.6743890091311899	1.0	1.0	0.9990859232175503
REACTOME_PATHWAY	R-HSA-212300:R-HSA-212300	6	0.29055690072639223	0.9693345715304515	PHF1, HIST1H2BK, H2AFX, HIST1H2BG, HIST1H4D, EZH2	1183	73	9075	0.6305075325096401	1.0	1.0	0.9990859232175503
REACTOME_PATHWAY	R-HSA-3214815:R-HSA-3214815	8	0.387409200968523	0.9696468996779325	NCOR2, MBD3, HIST1H2BK, GPS2, HIST1H2BG, CHD3, HIST1H4D, GATAD2A	1183	94	9075	0.6528659556482796	1.0	1.0	0.9990859232175503
REACTOME_PATHWAY	R-HSA-606279:R-HSA-606279	6	0.29055690072639223	0.9719978379115957	NPM1, HIST1H2BK, H2AFX, HIST1H2BG, CENPA, HIST1H4D	1183	74	9075	0.6219871604486988	1.0	1.0	0.9990859232175503
REACTOME_PATHWAY	R-HSA-5578749:R-HSA-5578749	9	0.4358353510895884	0.9737852992995746	NUP214, POM121, NUP210, NUP155, HIST1H2BK, H2AFX, HIST1H2BG, RAE1, HIST1H4D	1183	106	9075	0.651326177450996	1.0	1.0	0.9990859232175503
REACTOME_PATHWAY	R-HSA-5625886:R-HSA-5625886	5	0.24213075060532688	0.9810473482463593	HIST1H2BK, H2AFX, HIST1H2BG, KLK2, HIST1H4D	1183	67	9075	0.5724757446915886	1.0	1.0	0.9990859232175503
REACTOME_PATHWAY	R-HSA-73777:R-HSA-73777	7	0.3389830508474576	0.9825198085621802	TAF1C, HIST1H2BK, H2AFX, POLR1C, HIST1H2BG, MNAT1, HIST1H4D	1183	90	9075	0.5966469428007889	1.0	1.0	0.9990859232175503
REACTOME_PATHWAY	R-HSA-73728:R-HSA-73728	4	0.1937046004842615	0.9919109967862834	HIST1H2BK, H2AFX, HIST1H2BG, HIST1H4D	1183	63	9075	0.48705872881697054	1.0	1.0	0.9990859232175503
REACTOME_PATHWAY	R-HSA-5334118:R-HSA-5334118	4	0.1937046004842615	0.9935361779146176	HIST1H2BK, H2AFX, HIST1H2BG, HIST1H4D	1183	65	9075	0.472072306391833	1.0	1.0	0.9990859232175503
KEGG_PATHWAY	hsa05322:Systemic lupus erythematosus	10	0.48426150121065376	0.9961368850814603	ACTN1, CD80, HIST3H3, HIST1H2BK, H2AFX, HIST1H2BG, FCGR1A, TRIM21, HIST1H4D, HLA-DPA1	932	134	6879	0.550813528921914	1.0	1.0	0.9961368850814603
Annotation Cluster 54	Enrichment Score: 0.05662100368798134
Category	Term	Count	%	PValue	Genes	List Total	Pop Hits	Pop Total	Fold Enrichment	Bonferroni	Benjamini	FDR
REACTOME_PATHWAY	R-HSA-382556:R-HSA-382556	11	0.5326876513317191	0.6690271908789369	ABCC3, VCP, ABCB1, PSMB2, ABCC8, PSMD5, ABCA4, DERL2, ABCE1, RNF5, CFTR	1183	84	9075	1.0045586281850016	1.0	1.0	0.9990859232175503
REACTOME_PATHWAY	R-HSA-5678895:R-HSA-5678895	6	0.29055690072639223	0.9134085522436589	VCP, PSMB2, PSMD5, DERL2, RNF5, CFTR	1183	61	9075	0.754541801200061	1.0	1.0	0.9990859232175503
REACTOME_PATHWAY	R-HSA-5362768:R-HSA-5362768	4	0.1937046004842615	0.9825108277627476	VCP, PSMB2, PSMD5, DERL2	1183	56	9075	0.5479410699190919	1.0	1.0	0.9990859232175503
REACTOME_PATHWAY	R-HSA-5358346:R-HSA-5358346	4	0.1937046004842615	0.9887119825128738	VCP, PSMB2, PSMD5, DERL2	1183	60	9075	0.5114116652578191	1.0	1.0	0.9990859232175503
Annotation Cluster 55	Enrichment Score: 0.050871686728918834
Category	Term	Count	%	PValue	Genes	List Total	Pop Hits	Pop Total	Fold Enrichment	Bonferroni	Benjamini	FDR
REACTOME_PATHWAY	R-HSA-73762:R-HSA-73762	6	0.29055690072639223	0.7505505523692664	MBD3, TAF1C, POLR1C, CHD3, MNAT1, GATAD2A	1183	47	9075	0.9792989334724196	1.0	1.0	0.9990859232175503
REACTOME_PATHWAY	R-HSA-73772:R-HSA-73772	3	0.14527845036319612	0.916857253986719	TAF1C, POLR1C, MNAT1	1183	30	9075	0.7671174978867287	1.0	1.0	0.9990859232175503
REACTOME_PATHWAY	R-HSA-73863:R-HSA-73863	3	0.14527845036319612	0.9257426312983434	TAF1C, POLR1C, MNAT1	1183	31	9075	0.7423717721484472	1.0	1.0	0.9990859232175503
REACTOME_PATHWAY	R-HSA-73777:R-HSA-73777	7	0.3389830508474576	0.9825198085621802	TAF1C, HIST1H2BK, H2AFX, POLR1C, HIST1H2BG, MNAT1, HIST1H4D	1183	90	9075	0.5966469428007889	1.0	1.0	0.9990859232175503
Annotation Cluster 56	Enrichment Score: 0.04184548633280753
Category	Term	Count	%	PValue	Genes	List Total	Pop Hits	Pop Total	Fold Enrichment	Bonferroni	Benjamini	FDR
REACTOME_PATHWAY	R-HSA-167160:R-HSA-167160	4	0.1937046004842615	0.7020220615643177	RNGTT, GTF2F1, MNAT1, SUPT5H	1183	27	9075	1.136470367239598	1.0	1.0	0.9990859232175503
REACTOME_PATHWAY	R-HSA-77075:R-HSA-77075	4	0.1937046004842615	0.7020220615643177	RNGTT, GTF2F1, MNAT1, SUPT5H	1183	27	9075	1.136470367239598	1.0	1.0	0.9990859232175503
REACTOME_PATHWAY	R-HSA-72086:R-HSA-72086	4	0.1937046004842615	0.747944247229576	RNGTT, GTF2F1, MNAT1, SUPT5H	1183	29	9075	1.0580931005334187	1.0	1.0	0.9990859232175503
REACTOME_PATHWAY	R-HSA-167158:R-HSA-167158	3	0.14527845036319612	0.9408920175010822	GTF2F1, MNAT1, SUPT5H	1183	33	9075	0.6973795435333897	1.0	1.0	0.9990859232175503
REACTOME_PATHWAY	R-HSA-113418:R-HSA-113418	3	0.14527845036319612	0.9408920175010822	GTF2F1, MNAT1, SUPT5H	1183	33	9075	0.6973795435333897	1.0	1.0	0.9990859232175503
REACTOME_PATHWAY	R-HSA-167246:R-HSA-167246	4	0.1937046004842615	0.9497144811226149	CDK9, GTF2F1, MNAT1, SUPT5H	1183	46	9075	0.6670586938145466	1.0	1.0	0.9990859232175503
REACTOME_PATHWAY	R-HSA-167238:R-HSA-167238	3	0.14527845036319612	0.9582252454005101	CDK9, GTF2F1, SUPT5H	1183	36	9075	0.6392645815722738	1.0	1.0	0.9990859232175503
REACTOME_PATHWAY	R-HSA-167243:R-HSA-167243	3	0.14527845036319612	0.9582252454005101	CDK9, GTF2F1, SUPT5H	1183	36	9075	0.6392645815722738	1.0	1.0	0.9990859232175503
REACTOME_PATHWAY	R-HSA-167200:R-HSA-167200	4	0.1937046004842615	0.9590860676042824	CDK9, GTF2F1, MNAT1, SUPT5H	1183	48	9075	0.6392645815722738	1.0	1.0	0.9990859232175503
REACTOME_PATHWAY	R-HSA-167152:R-HSA-167152	4	0.1937046004842615	0.9667993442568708	CDK9, GTF2F1, MNAT1, SUPT5H	1183	50	9075	0.6136939983093829	1.0	1.0	0.9990859232175503
REACTOME_PATHWAY	R-HSA-167287:R-HSA-167287	3	0.14527845036319612	0.9669495925482561	CDK9, GTF2F1, SUPT5H	1183	38	9075	0.6056190772789963	1.0	1.0	0.9990859232175503
REACTOME_PATHWAY	R-HSA-167290:R-HSA-167290	3	0.14527845036319612	0.9669495925482561	CDK9, GTF2F1, SUPT5H	1183	38	9075	0.6056190772789963	1.0	1.0	0.9990859232175503
REACTOME_PATHWAY	R-HSA-75955:R-HSA-75955	4	0.1937046004842615	0.9782964334992273	CDK9, GTF2F1, MNAT1, SUPT5H	1183	54	9075	0.568235183619799	1.0	1.0	0.9990859232175503
REACTOME_PATHWAY	R-HSA-112382:R-HSA-112382	4	0.1937046004842615	0.9825108277627476	CDK9, GTF2F1, MNAT1, SUPT5H	1183	56	9075	0.5479410699190919	1.0	1.0	0.9990859232175503
REACTOME_PATHWAY	R-HSA-674695:R-HSA-674695	5	0.24213075060532688	0.9938702675110876	CDK9, TAF6, GTF2F1, MNAT1, SUPT5H	1183	78	9075	0.4917419858248261	1.0	1.0	0.9990859232175503
Annotation Cluster 57	Enrichment Score: 0.028462128476006317
Category	Term	Count	%	PValue	Genes	List Total	Pop Hits	Pop Total	Fold Enrichment	Bonferroni	Benjamini	FDR
REACTOME_PATHWAY	R-HSA-5607764:R-HSA-5607764	9	0.4358353510895884	0.8349811335897396	SYK, PSMB2, PDPK1, SRC, PSMD5, PLCG2, IKBKG, RELA, MALT1	1183	80	9075	0.8630071851225698	1.0	1.0	0.9990859232175503
REACTOME_PATHWAY	R-HSA-202424:R-HSA-202424	10	0.48426150121065376	0.9230763963887519	CD4, PSMB2, PDPK1, RIPK2, PSMD5, PTEN, IKBKG, RELA, MALT1, HLA-DPA1	1183	101	9075	0.759522275135375	1.0	1.0	0.9990859232175503
REACTOME_PATHWAY	R-HSA-1169091:R-HSA-1169091	6	0.29055690072639223	0.9478107024012291	PSMB2, PSMD5, IKBKG, RELA, MALT1, NFKBIB	1183	67	9075	0.6869708936299063	1.0	1.0	0.9990859232175503
REACTOME_PATHWAY	R-HSA-2871837:R-HSA-2871837	11	0.5326876513317191	0.9886308652011497	FCER1G, PSMB2, IGKC, PDPK1, IGLV2-14, PSMD5, FCER1A, IKBKG, RASGRP2, RELA, MALT1	1183	137	9075	0.6159337574273003	1.0	1.0	0.9990859232175503
REACTOME_PATHWAY	R-HSA-5607761:R-HSA-5607761	3	0.14527845036319612	0.9977443463944684	PSMB2, PSMD5, RELA	1183	60	9075	0.38355874894336434	1.0	1.0	0.9990859232175503
Annotation Cluster 58	Enrichment Score: 0.015846608100949174
Category	Term	Count	%	PValue	Genes	List Total	Pop Hits	Pop Total	Fold Enrichment	Bonferroni	Benjamini	FDR
REACTOME_PATHWAY	R-HSA-5685942:R-HSA-5685942	4	0.1937046004842615	0.9590860676042824	BLM, RFC3, POLD2, ATM	1183	48	9075	0.6392645815722738	1.0	1.0	0.9990859232175503
REACTOME_PATHWAY	R-HSA-5685938:R-HSA-5685938	3	0.14527845036319612	0.9628325475927599	BLM, RFC3, ATM	1183	37	9075	0.6219871604486988	1.0	1.0	0.9990859232175503
REACTOME_PATHWAY	R-HSA-5693616:R-HSA-5693616	3	0.14527845036319612	0.970625799505058	BLM, RFC3, ATM	1183	39	9075	0.5900903829897912	1.0	1.0	0.9990859232175503
Annotation Cluster 59	Enrichment Score: 0.011610570749366122
Category	Term	Count	%	PValue	Genes	List Total	Pop Hits	Pop Total	Fold Enrichment	Bonferroni	Benjamini	FDR
REACTOME_PATHWAY	R-HSA-380270:R-HSA-380270	7	0.3389830508474576	0.9511569241024553	TUBGCP2, TUBB, PLK1, CEP250, NEK2, PCNT, PRKACA	1183	78	9075	0.6884387801547565	1.0	1.0	0.9990859232175503
REACTOME_PATHWAY	R-HSA-380259:R-HSA-380259	6	0.29055690072639223	0.9598764826863866	TUBB, PLK1, CEP250, NEK2, PCNT, PRKACA	1183	70	9075	0.6575292839029102	1.0	1.0	0.9990859232175503
REACTOME_PATHWAY	R-HSA-5620912:R-HSA-5620912	7	0.3389830508474576	0.9915625685928381	TUBB, PLK1, CEP250, NEK2, MARK4, PCNT, PRKACA	1183	98	9075	0.5479410699190919	1.0	1.0	0.9990859232175503
REACTOME_PATHWAY	R-HSA-2565942:R-HSA-2565942	6	0.29055690072639223	0.9925903941467924	TUBB, PLK1, CEP250, NEK2, PCNT, PRKACA	1183	88	9075	0.5230346576500423	1.0	1.0	0.9990859232175503
Annotation Cluster 60	Enrichment Score: 0.009873248809075995
Category	Term	Count	%	PValue	Genes	List Total	Pop Hits	Pop Total	Fold Enrichment	Bonferroni	Benjamini	FDR
REACTOME_PATHWAY	R-HSA-2029481:R-HSA-2029481	6	0.29055690072639223	0.9598764826863866	IGHG1, SYK, IGKC, SRC, IGLV2-14, FCGR1A	1183	70	9075	0.6575292839029102	1.0	1.0	0.9990859232175503
REACTOME_PATHWAY	R-HSA-166663:R-HSA-166663	6	0.29055690072639223	0.9744451331590991	FCN1, FCN3, IGHG1, IGKC, IGLV2-14, MASP2	1183	75	9075	0.6136939983093829	1.0	1.0	0.9990859232175503
REACTOME_PATHWAY	R-HSA-173623:R-HSA-173623	3	0.14527845036319612	0.9986366744343749	IGHG1, IGKC, IGLV2-14	1183	64	9075	0.3595863271344041	1.0	1.0	0.9990859232175503
Annotation Cluster 61	Enrichment Score: 0.009192639886234361
Category	Term	Count	%	PValue	Genes	List Total	Pop Hits	Pop Total	Fold Enrichment	Bonferroni	Benjamini	FDR
REACTOME_PATHWAY	R-HSA-5610783:R-HSA-5610783	5	0.24213075060532688	0.9624156159969948	PSMB2, CSNK1A1, PSMD5, PRKACA, GLI2	1183	60	9075	0.639264581572274	1.0	1.0	0.9990859232175503
REACTOME_PATHWAY	R-HSA-5610785:R-HSA-5610785	5	0.24213075060532688	0.9624156159969948	PSMB2, CSNK1A1, PSMD5, PRKACA, GLI3	1183	60	9075	0.639264581572274	1.0	1.0	0.9990859232175503
REACTOME_PATHWAY	R-HSA-5632684:R-HSA-5632684	4	0.1937046004842615	0.9942253734874551	PSMB2, PSMD5, GLI3, GLI2	1183	66	9075	0.46491969568892644	1.0	1.0	0.9990859232175503
REACTOME_PATHWAY	R-HSA-5610780:R-HSA-5610780	3	0.14527845036319612	0.9977443463944684	PSMB2, PSMD5, PRKACA	1183	60	9075	0.38355874894336434	1.0	1.0	0.9990859232175503
Annotation Cluster 62	Enrichment Score: 0.006159012503094609
Category	Term	Count	%	PValue	Genes	List Total	Pop Hits	Pop Total	Fold Enrichment	Bonferroni	Benjamini	FDR
KEGG_PATHWAY	hsa00190:Oxidative phosphorylation	12	0.5811138014527845	0.978461342955619	ATP4B, NDUFB8, NDUFB6, NDUFS5, COX4I1, NDUFB1, UQCRC2, ATP5O, ATP6V1D, COX10, ATP6V1F, ATP6V0A1	932	133	6879	0.665945980831908	1.0	1.0	0.978461342955619
KEGG_PATHWAY	hsa05012:Parkinson's disease	12	0.5811138014527845	0.98927091174485	NDUFB8, NDUFB6, NDUFS5, COX4I1, NDUFB1, UQCRC2, DRD2, ATP5O, SNCAIP, PRKACA, GNAI2, SNCA	932	142	6879	0.6237381369763646	1.0	1.0	0.98927091174485
REACTOME_PATHWAY	R-HSA-611105:R-HSA-611105	6	0.29055690072639223	0.9900657817771276	NDUFB8, NDUFB6, NDUFS5, COX4I1, NDUFB1, UQCRC2	1183	85	9075	0.541494704390632	1.0	1.0	0.9990859232175503
Annotation Cluster 63	Enrichment Score: 0.0055774718587494896
Category	Term	Count	%	PValue	Genes	List Total	Pop Hits	Pop Total	Fold Enrichment	Bonferroni	Benjamini	FDR
REACTOME_PATHWAY	R-HSA-5663220:R-HSA-5663220	12	0.5811138014527845	0.972358206069497	DIAPH1, TUBB2A, SRC, TAOK1, PLK1, MKL1, PPP2R5A, BIRC5, PPP2R5D, EVL, CENPA, BUB1	1183	135	9075	0.6818822203437588	1.0	1.0	0.9990859232175503
REACTOME_PATHWAY	R-HSA-68877:R-HSA-68877	8	0.387409200968523	0.9907671752509507	TUBB2A, TAOK1, PLK1, PPP2R5A, BIRC5, PPP2R5D, CENPA, BUB1	1183	108	9075	0.568235183619799	1.0	1.0	0.9990859232175503
REACTOME_PATHWAY	R-HSA-2500257:R-HSA-2500257	9	0.4358353510895884	0.9923940029016775	TUBB2A, RAD21, TAOK1, PLK1, PPP2R5A, BIRC5, PPP2R5D, CENPA, BUB1	1183	121	9075	0.5705832628909552	1.0	1.0	0.9990859232175503
REACTOME_PATHWAY	R-HSA-2467813:R-HSA-2467813	15	0.7263922518159807	0.9935920044144861	UBE2C, PLK1, PPP2R5A, PPP2R5D, CENPA, TUBB2A, CDC23, PTTG1, PSMB2, PSMD5, TAOK1, RAD21, CDC27, BIRC5, BUB1	1183	185	9075	0.621987160448699	1.0	1.0	0.9990859232175503
Annotation Cluster 64	Enrichment Score: 0.0051679305028692136
Category	Term	Count	%	PValue	Genes	List Total	Pop Hits	Pop Total	Fold Enrichment	Bonferroni	Benjamini	FDR
REACTOME_PATHWAY	R-HSA-167161:R-HSA-167161	3	0.14527845036319612	0.9872966458948008	TAF6, GTF2F1, MNAT1	1183	46	9075	0.50029402036091	1.0	1.0	0.9990859232175503
REACTOME_PATHWAY	R-HSA-167162:R-HSA-167162	3	0.14527845036319612	0.9872966458948008	TAF6, GTF2F1, MNAT1	1183	46	9075	0.50029402036091	1.0	1.0	0.9990859232175503
REACTOME_PATHWAY	R-HSA-73776:R-HSA-73776	3	0.14527845036319612	0.9872966458948008	TAF6, GTF2F1, MNAT1	1183	46	9075	0.50029402036091	1.0	1.0	0.9990859232175503
REACTOME_PATHWAY	R-HSA-167172:R-HSA-167172	3	0.14527845036319612	0.9872966458948008	TAF6, GTF2F1, MNAT1	1183	46	9075	0.50029402036091	1.0	1.0	0.9990859232175503
REACTOME_PATHWAY	R-HSA-73779:R-HSA-73779	3	0.14527845036319612	0.9872966458948008	TAF6, GTF2F1, MNAT1	1183	46	9075	0.50029402036091	1.0	1.0	0.9990859232175503
REACTOME_PATHWAY	R-HSA-75953:R-HSA-75953	3	0.14527845036319612	0.9872966458948008	TAF6, GTF2F1, MNAT1	1183	46	9075	0.50029402036091	1.0	1.0	0.9990859232175503
REACTOME_PATHWAY	R-HSA-76042:R-HSA-76042	3	0.14527845036319612	0.9872966458948008	TAF6, GTF2F1, MNAT1	1183	46	9075	0.50029402036091	1.0	1.0	0.9990859232175503
KEGG_PATHWAY	hsa03022:Basal transcription factors	3	0.14527845036319612	0.9886106752004635	TAF6, GTF2F1, MNAT1	932	45	6879	0.49206008583690986	1.0	1.0	0.9886106752004635
REACTOME_PATHWAY	R-HSA-674695:R-HSA-674695	5	0.24213075060532688	0.9938702675110876	CDK9, TAF6, GTF2F1, MNAT1, SUPT5H	1183	78	9075	0.4917419858248261	1.0	1.0	0.9990859232175503
Annotation Cluster 65	Enrichment Score: 0.004685735461090482
Category	Term	Count	%	PValue	Genes	List Total	Pop Hits	Pop Total	Fold Enrichment	Bonferroni	Benjamini	FDR
REACTOME_PATHWAY	R-HSA-975957:R-HSA-975957	10	0.48426150121065376	0.971632986204041	RPS28, RPS19, RPL31, RPS18, RPL11, SMG7, RPL17, RPL28, SMG5, SMG6	1183	115	9075	0.6670586938145466	1.0	1.0	0.9990859232175503
REACTOME_PATHWAY	R-HSA-192823:R-HSA-192823	7	0.3389830508474576	0.9840131576015487	RPS28, RPS19, RPL31, RPS18, RPL11, RPL17, RPL28	1183	91	9075	0.5900903829897912	1.0	1.0	0.9990859232175503
REACTOME_PATHWAY	R-HSA-156902:R-HSA-156902	7	0.3389830508474576	0.9840131576015487	RPS28, RPS19, RPL31, RPS18, RPL11, RPL17, RPL28	1183	91	9075	0.5900903829897912	1.0	1.0	0.9990859232175503
REACTOME_PATHWAY	R-HSA-1799339:R-HSA-1799339	9	0.4358353510895884	0.986267575028792	RPS28, SRP72, RPS19, RPL31, RPS18, RPL11, SSR1, RPL17, RPL28	1183	114	9075	0.6056190772789963	1.0	1.0	0.9990859232175503
REACTOME_PATHWAY	R-HSA-2408557:R-HSA-2408557	7	0.3389830508474576	0.9878078286382317	RPS28, RPS19, RPL31, RPS18, RPL11, RPL17, RPL28	1183	94	9075	0.5712577111922448	1.0	1.0	0.9990859232175503
REACTOME_PATHWAY	R-HSA-72764:R-HSA-72764	7	0.3389830508474576	0.9888718430598926	RPS28, RPS19, RPL31, RPS18, RPL11, RPL17, RPL28	1183	95	9075	0.5652444721270632	1.0	1.0	0.9990859232175503
REACTOME_PATHWAY	R-HSA-72649:R-HSA-72649	4	0.1937046004842615	0.9898942553226031	EIF4A1, RPS28, RPS19, RPS18	1183	61	9075	0.5030278674667072	1.0	1.0	0.9990859232175503
REACTOME_PATHWAY	R-HSA-72702:R-HSA-72702	4	0.1937046004842615	0.9898942553226031	EIF4A1, RPS28, RPS19, RPS18	1183	61	9075	0.5030278674667072	1.0	1.0	0.9990859232175503
REACTOME_PATHWAY	R-HSA-975956:R-HSA-975956	7	0.3389830508474576	0.9907427018647935	RPS28, RPS19, RPL31, RPS18, RPL11, RPL17, RPL28	1183	97	9075	0.553589946928567	1.0	1.0	0.9990859232175503
REACTOME_PATHWAY	R-HSA-156827:R-HSA-156827	8	0.387409200968523	0.994612171598451	EIF4A1, RPS28, RPS19, RPL31, RPS18, RPL11, RPL17, RPL28	1183	114	9075	0.5383280686924411	1.0	1.0	0.9990859232175503
REACTOME_PATHWAY	R-HSA-72706:R-HSA-72706	8	0.387409200968523	0.9950821063386024	EIF4A1, RPS28, RPS19, RPL31, RPS18, RPL11, RPL17, RPL28	1183	115	9075	0.5336469550516373	1.0	1.0	0.9990859232175503
REACTOME_PATHWAY	R-HSA-72689:R-HSA-72689	7	0.3389830508474576	0.9952080141827708	RPS28, RPS19, RPL31, RPS18, RPL11, RPL17, RPL28	1183	104	9075	0.5163290851160673	1.0	1.0	0.9990859232175503
REACTOME_PATHWAY	R-HSA-72695:R-HSA-72695	3	0.14527845036319612	0.9952349702052345	RPS28, RPS19, RPS18	1183	54	9075	0.4261763877148493	1.0	1.0	0.9990859232175503
KEGG_PATHWAY	hsa03010:Ribosome	10	0.48426150121065376	0.9967763921571067	RPS28, RPS19, RPL31, RPS18, RPL11, MRPS18A, MRPL17, MRPL12, RPL17, RPL28	932	136	6879	0.54271332996718	1.0	1.0	0.9967763921571067
Annotation Cluster 66	Enrichment Score: 3.5168655201993605E-5
Category	Term	Count	%	PValue	Genes	List Total	Pop Hits	Pop Total	Fold Enrichment	Bonferroni	Benjamini	FDR
REACTOME_PATHWAY	R-HSA-5368286:R-HSA-5368286	3	0.14527845036319612	0.9999190244574875	MRPS18A, MRPL17, MRPL12	1183	86	9075	0.26759912716978906	1.0	1.0	0.9999190244574875
REACTOME_PATHWAY	R-HSA-5389840:R-HSA-5389840	3	0.14527845036319612	0.9999190244574875	MRPS18A, MRPL17, MRPL12	1183	86	9075	0.26759912716978906	1.0	1.0	0.9999190244574875
REACTOME_PATHWAY	R-HSA-5419276:R-HSA-5419276	3	0.14527845036319612	0.9999190244574875	MRPS18A, MRPL17, MRPL12	1183	86	9075	0.26759912716978906	1.0	1.0	0.9999190244574875
